# Supplementary material for: Crystal structure of NiFe(CO)5[tris(pyridyl­meth­yl)aza­phosphatrane]: a synthetic mimic of the NiFe hydrogenase active site incorporating a pendant pyridine base
Source: Acta Crystallogr E Crystallogr Commun. 2019 Mar 11;75(Pt 4):438–42. doi: 10.1107/S2056989019003256 (PMC6509684; doi:10.1107/S2056989019003256)
Supplement: Supplementary file 1 [file e-75-00438-sup1.cif]

##############################################################################
#                                                                            #
# This CIF contains the data in a paper accepted for publication in          #
# Acta Crystallographica Section E. It conforms to the requirements of       #
# Notes for Authors for Acta Crystallographica Section E, and has been       #
# peer reviewed under the auspices of the IUCr Commission on Journals.       #
#                                                                            #
# Full details of the Crystallographic Information File format               #
# are given in the paper "The Crystallographic Information File (CIF):       #
# a New Standard Archive File for Crystallography" by S. R. Hall, F. H.      #
# Allen and I. D. Brown [Acta Cryst. (1991), A47, 655-685].                  #
#                                                                            #
# The current version of the core CIF dictionary is obtainable from          #
# ftp://ftp.iucr.org/pub/cif_core.dic.                                       #
#                                                                            #
# Software is freely available for graphical display of the structure(s)     #
# in this CIF. For information consult the CIF software page                 #
# http://www.iucr.org/resources/cif/software.                                #
#                                                                            #
# This file may be used for bona fide research purposes within the           #
# scientific community so long as proper attribution is given to the journal # 
# article from which it was obtained.                                        #
#                                                                            #
##############################################################################
data_global
_audit_creation_method     'form.cif (version 2.0)'
_journal_data_validation_number     ?
_journal_date_recd_electronic     2019-03-01
_journal_date_accepted     2019-03-06
_journal_name_full     'Acta Crystallographica, Section E'
_journal_year     2019
_journal_volume     75
_journal_issue      4
_journal_page_first     438
_journal_page_last     442
_journal_paper_category     GM
_journal_paper_doi     10.1107/S2056989019003256
_journal_coeditor_code     SU5488
_publ_contact_author_name
;
Zachary Thammavongsy
;
_publ_contact_author_address
;
Department of Chemistry
University of California, Irvine
Natural Sciences II
Irvine, CA 92697
;
_publ_contact_author_email     "zthammav@uci.edu"
_publ_contact_author_fax     "949 824-8571"
_publ_contact_author_phone     "425 425-4991"
_publ_section_title
;
Crystal structure of NiFe(CO)~5~(tri(pyridylmethyl)azaphosphatrane)
di-\m-carbonyl-tricarbonyl[tris(pyridin-2-ylmethyl)azaphosphatrane]ironnickel:
a synthetic mimic of the NiFe hydrogenase active site incorporating a pendant
pyridine base
;
loop_
    _publ_author_name
    _publ_author_address
    'Sutthirat, Natwara'
;
Department of Chemistry
University of California, Irvine
Natural Sciences II
Irvine, CA 92697
USA
;
    'Ziller, Joseph W.'
;
Department of Chemistry
University of California, Irvine
Natural Sciences II
Irvine, CA 92697
USA
;
    'Yang, Jenny Y.'
;
Department of Chemistry
University of California, Irvine
Natural Sciences II
Irvine, CA 92697
USA
;
    'Thammavongsy, Zachary'
;
Department of Chemistry
University of California, Irvine
Natural Sciences II
Irvine, CA 92697
USA
;
_publ_section_synopsis
;
The synthesis and the crystal structure of a NiFe complex containing an
azaphosphatrane ligand is discussed. The NiFe(TPAP)(CO)~5~ complex contains a
pendant pyridine base in close proximity to the NiFe metal center.
;
data_I
_audit_creation_method     'SHELXL-2018/3'
_database_code_depnum_ccdc_archive     'CCDC 1901532'
_chemical_name_systematic
;\
Di-\m-carbonyl-tricarbonyl[2,8,9-tris(pyridin-2-ylmethyl)-2,5,8,9-tetraaza-\
1-phosphabicyclo[3.3.3]undecane]ironnickel
;
_chemical_name_common     ?
_chemical_formula_moiety     'C29 H30 Fe N7 Ni O5 P'
_chemical_formula_sum     'C29 H30 Fe N7 Ni O5 P'
_chemical_formula_iupac     '[Fe Ni (C24 H30 N7 P) (C O)5]'
_chemical_formula_weight     702.13
_chemical_melting_point     ?
_space_group_crystal_system     monoclinic
_space_group_name_H-M_alt     'P 21/c'
_space_group_name_Hall     '-P 2ybc'
loop_
    _space_group_symop_operation_xyz
    'x, y, z'
    '-x, y+1/2, -z+1/2'
    '-x, -y, -z'
    'x, -y-1/2, z-1/2'
_cell_length_a     11.5584(15)
_cell_length_b     12.9709(17)
_cell_length_c     20.761(3)
_cell_angle_alpha     90
_cell_angle_beta     103.1611(16)
_cell_angle_gamma     90
_cell_volume     3030.8(7)
_cell_formula_units_Z     4
_cell_measurement_reflns_used     9822
_cell_measurement_theta_min     2.38
_cell_measurement_theta_max     28.93
_cell_measurement_temperature     88(2)
_exptl_crystal_description     block
_exptl_crystal_colour     pink
_exptl_crystal_size_max     0.354
_exptl_crystal_size_mid     0.342
_exptl_crystal_size_min     0.230
_exptl_crystal_density_diffrn     1.539
_exptl_crystal_density_meas     ?
_exptl_crystal_density_method     not_measured
_exptl_crystal_F_000     1448
_exptl_absorpt_coefficient_mu     1.204
_exptl_absorpt_correction_type     multi-scan
_exptl_absorpt_process_details
;
(SADABS; Bruker, 2014)
;
_exptl_absorpt_correction_T_min     0.6539
_exptl_absorpt_correction_T_max     0.7458
_diffrn_ambient_temperature     88(2)
_diffrn_source     'fine-focus sealed tube'
_diffrn_radiation_type     MoK\a
_diffrn_radiation_wavelength     0.71073
_diffrn_measurement_device_type     'Bruker SMART APEX II CCD'
_diffrn_measurement_method     '\f and \w scans'
_diffrn_detector_area_resol_mean     ?
_diffrn_reflns_number     34054
_diffrn_reflns_av_R_equivalents     0.0264
_diffrn_reflns_av_unetI/netI     0.0236
_diffrn_reflns_theta_min     1.809
_diffrn_reflns_theta_max     29.103
_diffrn_reflns_theta_full     25.500
_diffrn_measured_fraction_theta_max     0.940
_diffrn_measured_fraction_theta_full     1.000
_diffrn_reflns_limit_h_min     -15
_diffrn_reflns_limit_h_max     15
_diffrn_reflns_limit_k_min     -16
_diffrn_reflns_limit_k_max     16
_diffrn_reflns_limit_l_min     -26
_diffrn_reflns_limit_l_max     26
_refine_special_details
;
A pink crystal of approximate dimensions 0.230 x 0.342 x 0.354 mm
was mounted in a cryoloop and transferred to a Bruker SMART APEX II
diffractometer.  The APEX2 program package was used to determine
the unit-cell parameters and for data collection (30 sec/frame scan
time for a sphere of diffraction data).  The raw frame data was
processed using SAINT and SADABS to yield the reflection data file.
Subsequent calculations were carried out using the SHELXTL program.
The diffraction symmetry was 2/m and the systematic absences were
consistent with the monoclinic space group P21/c that was later
determined to be correct.
The structure was solved by dual space methods and refined on F2 by
full-matrix least-squares techniques.  The analytical scattering
factors for neutral atoms were used throughout the analysis.  Hydrogen
atoms were included using a riding model.
Least-squares analysis yielded wR2 = 0.0645 and Goof = 1.039 for 397
variables refined against 7655 data, R1 = 0.0249 for those
6933 data with I > 2sigma(I).
;
_reflns_number_total     7655
_reflns_number_gt     6933
_reflns_threshold_expression     'I > 2\s(I)'
_refine_ls_structure_factor_coef     Fsqd
_refine_ls_matrix_type     full
_refine_ls_R_factor_all     0.0285
_refine_ls_R_factor_gt     0.0249
_refine_ls_wR_factor_gt     0.0626
_refine_ls_wR_factor_ref     0.0645
_refine_ls_goodness_of_fit_ref     1.039
_refine_ls_restrained_S_all     1.039
_refine_ls_number_reflns     7655
_refine_ls_number_parameters     397
_refine_ls_number_restraints     0
_refine_ls_hydrogen_treatment     constr
_refine_ls_weighting_scheme     calc
_refine_ls_weighting_details
              'w=1/[\s^2^(Fo^2^)+(0.0306P)^2^+1.4440P] where P=(Fo^2^+2Fc^2^)/3'
_atom_sites_solution_hydrogens     geom
_atom_sites_solution_primary     dual
_atom_sites_solution_secondary     difmap
_refine_ls_shift/su_max     0.003
_refine_ls_shift/su_mean     0.000
_refine_diff_density_max     0.444
_refine_diff_density_min     -0.238
_refine_ls_extinction_method     none
_refine_ls_extinction_coef     .
loop_
    _atom_type_symbol
    _atom_type_description
    _atom_type_scat_dispersion_real
    _atom_type_scat_dispersion_imag
    _atom_type_scat_source
    'C' 'C' 0.0033 0.0016
                         'International Tables Vol C Tables 4.2.6.8 and 6.1.1.4'
    'H' 'H' 0.0000 0.0000
                         'International Tables Vol C Tables 4.2.6.8 and 6.1.1.4'
    'N' 'N' 0.0061 0.0033
                         'International Tables Vol C Tables 4.2.6.8 and 6.1.1.4'
    'O' 'O' 0.0106 0.0060
                         'International Tables Vol C Tables 4.2.6.8 and 6.1.1.4'
    'P' 'P' 0.1023 0.0942
                         'International Tables Vol C Tables 4.2.6.8 and 6.1.1.4'
    'Fe' 'Fe' 0.3463 0.8444
                         'International Tables Vol C Tables 4.2.6.8 and 6.1.1.4'
    'Ni' 'Ni' 0.3393 1.1124
                         'International Tables Vol C Tables 4.2.6.8 and 6.1.1.4'
_computing_data_collection
;
APEX2 (Bruker, 2014)
;
_computing_cell_refinement
;
SAINT (Bruker, 2014)
;
_computing_data_reduction
;
SAINT (Bruker, 2014)
;
_computing_structure_solution
;
SHELXT2014 (Sheldrick, 2015a)
;
_computing_structure_refinement
;
SHELXL2014 (Sheldrick, 2015b)
;
_computing_molecular_graphics
;
SHELXTL (Sheldrick, 2008) and Mercury (Macrae <i>et al.</i>,
2008)
;
_computing_publication_material
;
SHELXTL (Sheldrick, 2008) and PLATON (Spek, 2009)
;
loop_
    _atom_site_type_symbol
    _atom_site_label
    _atom_site_fract_x
    _atom_site_fract_y
    _atom_site_fract_z
    _atom_site_U_iso_or_equiv
    _atom_site_adp_type
    _atom_site_calc_flag
    _atom_site_occupancy
    _atom_site_disorder_assembly
    _atom_site_disorder_group
    Ni Ni1 0.78813(2) 0.75961(2) 0.57899(2) 0.01039(5) Uani d 1 . .
    Fe Fe1 0.83674(2) 0.81265(2) 0.69699(2) 0.01367(5) Uani d 1 . .
    P P1 0.63890(3) 0.74995(2) 0.48985(2) 0.01053(7) Uani d 1 . .
    O O1 0.71929(9) 0.96779(7) 0.59941(5) 0.0198(2) Uani d 1 . .
    O O2 0.67948(9) 0.62971(8) 0.66169(5) 0.0228(2) Uani d 1 . .
    O O3 1.05737(9) 0.92707(9) 0.69826(5) 0.0265(2) Uani d 1 . .
    O O4 0.96879(14) 0.67309(10) 0.79969(6) 0.0465(4) Uani d 1 . .
    O O5 0.70191(11) 0.93903(10) 0.77117(6) 0.0365(3) Uani d 1 . .
    N N1 0.44398(10) 0.72704(9) 0.35041(6) 0.0179(2) Uani d 1 . .
    N N2 0.49806(10) 0.76746(8) 0.49634(6) 0.0138(2) Uani d 1 . .
    N N3 0.65867(9) 0.83531(8) 0.43151(5) 0.0128(2) Uani d 1 . .
    N N4 0.64069(9) 0.63299(8) 0.45488(5) 0.0127(2) Uani d 1 . .
    N N5 0.33082(10) 0.68828(9) 0.61849(6) 0.0190(2) Uani d 1 . .
    N N6 0.90719(9) 0.82868(8) 0.52801(5) 0.0114(2) Uani d 1 . .
    N N7 0.86169(10) 0.61084(8) 0.56854(5) 0.0132(2) Uani d 1 . .
    C C1 0.35566(12) 0.76163(11) 0.38478(7) 0.0207(3) Uani d 1 . .
    H H1A 0.313191 0.700888 0.396825 0.025 Uiso calc 1 . .
    H H1B 0.296821 0.805098 0.354545 0.025 Uiso calc 1 . .
    C C2 0.40834(11) 0.82334(10) 0.44759(7) 0.0169(3) Uani d 1 . .
    H H2A 0.444677 0.887102 0.434913 0.020 Uiso calc 1 . .
    H H2B 0.343065 0.844000 0.468557 0.020 Uiso calc 1 . .
    C C3 0.51347(12) 0.80175(10) 0.32364(7) 0.0180(3) Uani d 1 . .
    H H3A 0.476938 0.870659 0.324344 0.022 Uiso calc 1 . .
    H H3B 0.510531 0.784077 0.276907 0.022 Uiso calc 1 . .
    C C4 0.64332(12) 0.80724(10) 0.36131(6) 0.0154(2) Uani d 1 . .
    H H4A 0.681047 0.739374 0.358493 0.018 Uiso calc 1 . .
    H H4B 0.685152 0.858596 0.339599 0.018 Uiso calc 1 . .
    C C5 0.47613(12) 0.61929(10) 0.35048(7) 0.0178(3) Uani d 1 . .
    H H5A 0.529927 0.609888 0.320029 0.021 Uiso calc 1 . .
    H H5B 0.403319 0.578709 0.332705 0.021 Uiso calc 1 . .
    C C6 0.53703(11) 0.57515(10) 0.41838(7) 0.0155(2) Uani d 1 . .
    H H6A 0.477702 0.571735 0.446001 0.019 Uiso calc 1 . .
    H H6B 0.562387 0.503673 0.412068 0.019 Uiso calc 1 . .
    C C7 0.45393(12) 0.69685(10) 0.53978(7) 0.0159(3) Uani d 1 . .
    H H7A 0.518926 0.649071 0.559918 0.019 Uiso calc 1 . .
    H H7B 0.389244 0.655052 0.512545 0.019 Uiso calc 1 . .
    C C8 0.40765(12) 0.74722(10) 0.59474(7) 0.0157(3) Uani d 1 . .
    C C9 0.44373(12) 0.84452(11) 0.61977(7) 0.0192(3) Uani d 1 . .
    H H9 0.498761 0.883663 0.602136 0.023 Uiso calc 1 . .
    C C10 0.39748(13) 0.88323(12) 0.67119(7) 0.0231(3) Uani d 1 . .
    H H10 0.420615 0.949320 0.689334 0.028 Uiso calc 1 . .
    C C11 0.31717(13) 0.82395(12) 0.69555(7) 0.0235(3) Uani d 1 . .
    H H11 0.283070 0.848991 0.730052 0.028 Uiso calc 1 . .
    C C12 0.28788(13) 0.72720(13) 0.66827(7) 0.0234(3) Uani d 1 . .
    H H12 0.234358 0.686080 0.685815 0.028 Uiso calc 1 . .
    C C13 0.74239(11) 0.92003(9) 0.45473(6) 0.0124(2) Uani d 1 . .
    H H13A 0.721877 0.952193 0.493917 0.015 Uiso calc 1 . .
    H H13B 0.732539 0.973095 0.419624 0.015 Uiso calc 1 . .
    C C14 0.87150(11) 0.88702(9) 0.47288(6) 0.0114(2) Uani d 1 . .
    C C15 0.95007(11) 0.91641(9) 0.43428(6) 0.0137(2) Uani d 1 . .
    H H15 0.922438 0.955186 0.394968 0.016 Uiso calc 1 . .
    C C16 1.06887(12) 0.88868(10) 0.45363(7) 0.0159(2) Uani d 1 . .
    H H16 1.123360 0.907402 0.427608 0.019 Uiso calc 1 . .
    C C17 1.10652(11) 0.83317(10) 0.51164(7) 0.0153(2) Uani d 1 . .
    H H17 1.187851 0.815395 0.527082 0.018 Uiso calc 1 . .
    C C18 1.02295(11) 0.80406(10) 0.54675(6) 0.0134(2) Uani d 1 . .
    H H18 1.048898 0.764760 0.585996 0.016 Uiso calc 1 . .
    C C19 0.75915(11) 0.59715(10) 0.45125(6) 0.0140(2) Uani d 1 . .
    H H19A 0.804308 0.656203 0.439275 0.017 Uiso calc 1 . .
    H H19B 0.750656 0.545493 0.415367 0.017 Uiso calc 1 . .
    C C20 0.83023(11) 0.54968(10) 0.51464(6) 0.0128(2) Uani d 1 . .
    C C21 0.86477(11) 0.44644(10) 0.51565(7) 0.0157(2) Uani d 1 . .
    H H21 0.839128 0.404559 0.477526 0.019 Uiso calc 1 . .
    C C22 0.93683(12) 0.40518(10) 0.57267(7) 0.0186(3) Uani d 1 . .
    H H22 0.960609 0.334938 0.574257 0.022 Uiso calc 1 . .
    C C23 0.97318(12) 0.46874(10) 0.62711(7) 0.0189(3) Uani d 1 . .
    H H23 1.024363 0.443586 0.666413 0.023 Uiso calc 1 . .
    C C24 0.93330(12) 0.56995(10) 0.62305(7) 0.0172(3) Uani d 1 . .
    H H24 0.957788 0.612864 0.660774 0.021 Uiso calc 1 . .
    C C25 0.75950(11) 0.88650(10) 0.61819(6) 0.0144(2) Uani d 1 . .
    C C26 0.73686(12) 0.70277(10) 0.65656(7) 0.0166(3) Uani d 1 . .
    C C27 0.97118(12) 0.88218(10) 0.69752(6) 0.0168(3) Uani d 1 . .
    C C28 0.91548(15) 0.72597(12) 0.75931(7) 0.0258(3) Uani d 1 . .
    C C29 0.75277(13) 0.88608(12) 0.74254(7) 0.0223(3) Uani d 1 . .
loop_
    _atom_site_aniso_label
    _atom_site_aniso_U_11
    _atom_site_aniso_U_22
    _atom_site_aniso_U_33
    _atom_site_aniso_U_12
    _atom_site_aniso_U_13
    _atom_site_aniso_U_23
    Ni1 0.01101(8) 0.00995(8) 0.01015(8) 0.00006(5) 0.00225(6) 0.00090(5)
    Fe1 0.01742(10) 0.01384(9) 0.01018(9) -0.00202(7) 0.00400(7) 0.00039(6)
    P1 0.00903(15) 0.00987(14) 0.01244(15) -0.00003(10) 0.00189(11) 0.00160(11)
    O1 0.0256(5) 0.0146(4) 0.0196(5) 0.0043(4) 0.0062(4) 0.0003(4)
    O2 0.0267(5) 0.0211(5) 0.0213(5) -0.0078(4) 0.0066(4) 0.0037(4)
    O3 0.0194(5) 0.0317(6) 0.0281(6) -0.0041(4) 0.0045(4) 0.0057(5)
    O4 0.0709(10) 0.0367(7) 0.0242(6) 0.0018(7) -0.0055(6) 0.0153(5)
    O5 0.0357(7) 0.0463(7) 0.0336(6) 0.0003(6) 0.0205(5) -0.0122(6)
    N1 0.0166(6) 0.0152(5) 0.0202(6) -0.0025(4) 0.0009(5) 0.0033(4)
    N2 0.0096(5) 0.0132(5) 0.0187(5) 0.0009(4) 0.0035(4) 0.0049(4)
    N3 0.0122(5) 0.0135(5) 0.0118(5) -0.0035(4) 0.0006(4) 0.0016(4)
    N4 0.0105(5) 0.0114(5) 0.0147(5) 0.0006(4) -0.0001(4) -0.0006(4)
    N5 0.0132(5) 0.0264(6) 0.0169(6) -0.0024(4) 0.0021(4) 0.0032(5)
    N6 0.0120(5) 0.0109(5) 0.0115(5) -0.0010(4) 0.0027(4) -0.0003(4)
    N7 0.0136(5) 0.0119(5) 0.0133(5) 0.0006(4) 0.0013(4) 0.0015(4)
    C1 0.0116(6) 0.0223(7) 0.0254(7) -0.0005(5) -0.0016(5) 0.0061(5)
    C2 0.0112(6) 0.0166(6) 0.0227(7) 0.0034(5) 0.0032(5) 0.0051(5)
    C3 0.0179(7) 0.0174(6) 0.0153(6) -0.0043(5) -0.0033(5) 0.0042(5)
    C4 0.0162(6) 0.0167(6) 0.0121(6) -0.0026(5) 0.0007(5) 0.0024(5)
    C5 0.0174(6) 0.0163(6) 0.0167(6) -0.0044(5) -0.0023(5) 0.0007(5)
    C6 0.0151(6) 0.0123(6) 0.0175(6) -0.0035(5) 0.0000(5) 0.0002(5)
    C7 0.0129(6) 0.0138(6) 0.0216(7) -0.0012(5) 0.0055(5) 0.0032(5)
    C8 0.0098(6) 0.0190(6) 0.0173(6) 0.0023(5) 0.0011(5) 0.0045(5)
    C9 0.0152(6) 0.0184(6) 0.0230(7) 0.0026(5) 0.0021(5) 0.0031(5)
    C10 0.0229(7) 0.0224(7) 0.0206(7) 0.0081(6) -0.0023(6) -0.0001(5)
    C11 0.0176(7) 0.0382(8) 0.0130(6) 0.0097(6) 0.0002(5) 0.0006(6)
    C12 0.0138(6) 0.0393(8) 0.0163(7) -0.0006(6) 0.0016(5) 0.0049(6)
    C13 0.0112(6) 0.0106(5) 0.0142(6) -0.0012(4) 0.0009(4) 0.0027(4)
    C14 0.0122(6) 0.0096(5) 0.0117(6) -0.0024(4) 0.0014(4) -0.0014(4)
    C15 0.0166(6) 0.0126(5) 0.0122(6) -0.0028(5) 0.0039(5) 0.0000(4)
    C16 0.0162(6) 0.0158(6) 0.0182(6) -0.0042(5) 0.0090(5) -0.0028(5)
    C17 0.0108(6) 0.0150(6) 0.0203(6) -0.0001(5) 0.0037(5) -0.0028(5)
    C18 0.0129(6) 0.0130(6) 0.0139(6) 0.0007(4) 0.0019(5) -0.0003(4)
    C19 0.0138(6) 0.0150(6) 0.0129(6) 0.0028(5) 0.0023(5) 0.0002(5)
    C20 0.0109(6) 0.0141(6) 0.0136(6) 0.0003(4) 0.0032(4) 0.0007(5)
    C21 0.0142(6) 0.0146(6) 0.0178(6) 0.0004(5) 0.0025(5) -0.0024(5)
    C22 0.0191(7) 0.0132(6) 0.0231(7) 0.0037(5) 0.0038(5) 0.0022(5)
    C23 0.0198(7) 0.0179(6) 0.0168(6) 0.0051(5) -0.0003(5) 0.0047(5)
    C24 0.0197(7) 0.0161(6) 0.0138(6) 0.0019(5) -0.0004(5) 0.0003(5)
    C25 0.0144(6) 0.0160(6) 0.0142(6) -0.0019(5) 0.0059(5) -0.0005(5)
    C26 0.0167(6) 0.0179(6) 0.0155(6) -0.0002(5) 0.0044(5) 0.0013(5)
    C27 0.0202(7) 0.0180(6) 0.0119(6) 0.0037(5) 0.0027(5) 0.0028(5)
    C28 0.0376(9) 0.0222(7) 0.0160(7) -0.0068(6) 0.0026(6) 0.0020(6)
    C29 0.0233(7) 0.0274(7) 0.0177(7) -0.0060(6) 0.0079(6) -0.0021(6)
_geom_special_details
;
 All esds (except the esd in the dihedral angle between two l.s. planes)
 are estimated using the full covariance matrix.  The cell esds are taken
 into account individually in the estimation of esds in distances, angles
 and torsion angles; correlations between esds in cell parameters are only
 used when they are defined by crystal symmetry.  An approximate (isotropic)
 treatment of cell esds is used for estimating esds involving l.s. planes.
;
loop_
    _geom_bond_atom_site_label_1
    _geom_bond_atom_site_label_2
    _geom_bond_site_symmetry_2
    _geom_bond_distance
    _geom_bond_publ_flag
    Ni1 Fe1 . 2.4828(4) y
    Ni1 C25 . 1.8983(13) y
    Ni1 C26 . 1.9805(13) y
    Ni1 N6 . 2.1167(11) y
    Ni1 N7 . 2.1394(11) y
    Ni1 P1 . 2.2276(4) y
    Fe1 C29 . 1.7781(15) ?
    Fe1 C27 . 1.7946(14) ?
    Fe1 C28 . 1.7971(16) ?
    Fe1 C26 . 1.9046(14) ?
    Fe1 C25 . 1.9304(13) ?
    P1 N2 . 1.6792(12) ?
    P1 N4 . 1.6841(11) ?
    P1 N3 . 1.6944(11) ?
    P1 N1 . 3.2518(13) ?
    O1 C25 . 1.1821(16) ?
    O2 C26 . 1.1754(17) ?
    O3 C27 . 1.1509(17) ?
    O4 C28 . 1.148(2) ?
    O5 C29 . 1.1531(19) ?
    N1 C1 . 1.4438(19) ?
    N1 C5 . 1.4461(17) ?
    N1 C3 . 1.4479(17) ?
    N2 C7 . 1.4566(16) ?
    N2 C2 . 1.4653(17) ?
    N3 C13 . 1.4711(16) ?
    N3 C4 . 1.4731(16) ?
    N4 C19 . 1.4640(16) ?
    N4 C6 . 1.4693(16) ?
    N5 C12 . 1.343(2) ?
    N5 C8 . 1.3474(17) ?
    N6 C18 . 1.3441(16) ?
    N6 C14 . 1.3556(16) ?
    N7 C24 . 1.3492(17) ?
    N7 C20 . 1.3522(16) ?
    C1 C2 . 1.533(2) ?
    C1 H1A . 0.9900 ?
    C1 H1B . 0.9900 ?
    C2 H2A . 0.9900 ?
    C2 H2B . 0.9900 ?
    C3 C4 . 1.5280(18) ?
    C3 H3A . 0.9900 ?
    C3 H3B . 0.9900 ?
    C4 H4A . 0.9900 ?
    C4 H4B . 0.9900 ?
    C5 C6 . 1.5358(18) ?
    C5 H5A . 0.9900 ?
    C5 H5B . 0.9900 ?
    C6 H6A . 0.9900 ?
    C6 H6B . 0.9900 ?
    C7 C8 . 1.5143(19) ?
    C7 H7A . 0.9900 ?
    C7 H7B . 0.9900 ?
    C8 C9 . 1.3921(19) ?
    C9 C10 . 1.392(2) ?
    C9 H9 . 0.9500 ?
    C10 C11 . 1.386(2) ?
    C10 H10 . 0.9500 ?
    C11 C12 . 1.387(2) ?
    C11 H11 . 0.9500 ?
    C12 H12 . 0.9500 ?
    C13 C14 . 1.5153(17) ?
    C13 H13A . 0.9900 ?
    C13 H13B . 0.9900 ?
    C14 C15 . 1.3941(17) ?
    C15 C16 . 1.3875(19) ?
    C15 H15 . 0.9500 ?
    C16 C17 . 1.3855(19) ?
    C16 H16 . 0.9500 ?
    C17 C18 . 1.3882(18) ?
    C17 H17 . 0.9500 ?
    C18 H18 . 0.9500 ?
    C19 C20 . 1.5146(17) ?
    C19 H19A . 0.9900 ?
    C19 H19B . 0.9900 ?
    C20 C21 . 1.3962(17) ?
    C21 C22 . 1.3902(19) ?
    C21 H21 . 0.9500 ?
    C22 C23 . 1.385(2) ?
    C22 H22 . 0.9500 ?
    C23 C24 . 1.3875(18) ?
    C23 H23 . 0.9500 ?
    C24 H24 . 0.9500 ?
loop_
    _geom_angle_atom_site_label_1
    _geom_angle_atom_site_label_2
    _geom_angle_atom_site_label_3
    _geom_angle_site_symmetry_1
    _geom_angle_site_symmetry_3
    _geom_angle
    _geom_angle_publ_flag
    C28 Fe1 C25 . . 168.88(6) y
    C27 Fe1 C26 . . 144.68(6) y
    C26 Ni1 N6 . . 155.94(5) y
    C25 Ni1 N7 . . 159.65(5) y
    Ni1 C25 Fe1 . . 80.85(5) y
    Fe1 C26 Ni1 . . 79.42(5) y
    C25 Ni1 C26 . . 81.98(6) ?
    C25 Ni1 N6 . . 92.52(5) ?
    C26 Ni1 N7 . . 86.91(5) ?
    N6 Ni1 N7 . . 90.71(4) ?
    C25 Ni1 P1 . . 103.14(4) ?
    C26 Ni1 P1 . . 109.64(4) ?
    N6 Ni1 P1 . . 94.41(3) ?
    N7 Ni1 P1 . . 96.63(3) ?
    C25 Ni1 Fe1 . . 50.14(4) ?
    C26 Ni1 Fe1 . . 48.94(4) ?
    N6 Ni1 Fe1 . . 110.45(3) ?
    N7 Ni1 Fe1 . . 110.13(3) ?
    P1 Ni1 Fe1 . . 142.544(13) ?
    C29 Fe1 C27 . . 107.71(6) ?
    C29 Fe1 C28 . . 101.57(7) ?
    C27 Fe1 C28 . . 90.81(7) ?
    C29 Fe1 C26 . . 106.61(6) ?
    C28 Fe1 C26 . . 90.34(7) ?
    C29 Fe1 C25 . . 88.96(6) ?
    C27 Fe1 C25 . . 89.34(6) ?
    C26 Fe1 C25 . . 83.15(6) ?
    C29 Fe1 Ni1 . . 130.16(5) ?
    C27 Fe1 Ni1 . . 98.42(4) ?
    C28 Fe1 Ni1 . . 120.04(5) ?
    C26 Fe1 Ni1 . . 51.64(4) ?
    C25 Fe1 Ni1 . . 49.01(4) ?
    N2 P1 N4 . . 105.29(6) ?
    N2 P1 N3 . . 105.07(5) ?
    N4 P1 N3 . . 105.28(5) ?
    N2 P1 Ni1 . . 120.47(4) ?
    N4 P1 Ni1 . . 109.00(4) ?
    N3 P1 Ni1 . . 110.62(4) ?
    N2 P1 N1 . . 66.17(5) ?
    N4 P1 N1 . . 66.91(4) ?
    N3 P1 N1 . . 66.56(4) ?
    Ni1 P1 N1 . . 173.31(3) ?
    C1 N1 C5 . . 120.69(11) ?
    C1 N1 C3 . . 119.87(11) ?
    C5 N1 C3 . . 118.84(12) ?
    C1 N1 P1 . . 87.48(8) ?
    C5 N1 P1 . . 87.80(7) ?
    C3 N1 P1 . . 87.03(7) ?
    C7 N2 C2 . . 116.50(10) ?
    C7 N2 P1 . . 116.56(9) ?
    C2 N2 P1 . . 123.92(9) ?
    C13 N3 C4 . . 115.52(10) ?
    C13 N3 P1 . . 116.08(8) ?
    C4 N3 P1 . . 122.69(8) ?
    C19 N4 C6 . . 118.27(10) ?
    C19 N4 P1 . . 114.31(8) ?
    C6 N4 P1 . . 126.42(9) ?
    C12 N5 C8 . . 117.27(13) ?
    C18 N6 C14 . . 117.94(11) ?
    C18 N6 Ni1 . . 118.19(8) ?
    C14 N6 Ni1 . . 123.43(8) ?
    C24 N7 C20 . . 117.48(11) ?
    C24 N7 Ni1 . . 116.85(9) ?
    C20 N7 Ni1 . . 125.09(8) ?
    N1 C1 C2 . . 113.21(11) ?
    N1 C1 H1A . . 108.9 ?
    C2 C1 H1A . . 108.9 ?
    N1 C1 H1B . . 108.9 ?
    C2 C1 H1B . . 108.9 ?
    H1A C1 H1B . . 107.7 ?
    N2 C2 C1 . . 114.26(11) ?
    N2 C2 H2A . . 108.7 ?
    C1 C2 H2A . . 108.7 ?
    N2 C2 H2B . . 108.7 ?
    C1 C2 H2B . . 108.7 ?
    H2A C2 H2B . . 107.6 ?
    N1 C3 C4 . . 113.62(11) ?
    N1 C3 H3A . . 108.8 ?
    C4 C3 H3A . . 108.8 ?
    N1 C3 H3B . . 108.8 ?
    C4 C3 H3B . . 108.8 ?
    H3A C3 H3B . . 107.7 ?
    N3 C4 C3 . . 113.63(11) ?
    N3 C4 H4A . . 108.8 ?
    C3 C4 H4A . . 108.8 ?
    N3 C4 H4B . . 108.8 ?
    C3 C4 H4B . . 108.8 ?
    H4A C4 H4B . . 107.7 ?
    N1 C5 C6 . . 115.16(11) ?
    N1 C5 H5A . . 108.5 ?
    C6 C5 H5A . . 108.5 ?
    N1 C5 H5B . . 108.5 ?
    C6 C5 H5B . . 108.5 ?
    H5A C5 H5B . . 107.5 ?
    N4 C6 C5 . . 115.63(10) ?
    N4 C6 H6A . . 108.4 ?
    C5 C6 H6A . . 108.4 ?
    N4 C6 H6B . . 108.4 ?
    C5 C6 H6B . . 108.4 ?
    H6A C6 H6B . . 107.4 ?
    N2 C7 C8 . . 115.39(11) ?
    N2 C7 H7A . . 108.4 ?
    C8 C7 H7A . . 108.4 ?
    N2 C7 H7B . . 108.4 ?
    C8 C7 H7B . . 108.4 ?
    H7A C7 H7B . . 107.5 ?
    N5 C8 C9 . . 122.97(13) ?
    N5 C8 C7 . . 113.97(12) ?
    C9 C8 C7 . . 123.04(12) ?
    C10 C9 C8 . . 118.59(13) ?
    C10 C9 H9 . . 120.7 ?
    C8 C9 H9 . . 120.7 ?
    C11 C10 C9 . . 119.06(14) ?
    C11 C10 H10 . . 120.5 ?
    C9 C10 H10 . . 120.5 ?
    C10 C11 C12 . . 118.31(14) ?
    C10 C11 H11 . . 120.8 ?
    C12 C11 H11 . . 120.8 ?
    N5 C12 C11 . . 123.78(14) ?
    N5 C12 H12 . . 118.1 ?
    C11 C12 H12 . . 118.1 ?
    N3 C13 C14 . . 114.05(10) ?
    N3 C13 H13A . . 108.7 ?
    C14 C13 H13A . . 108.7 ?
    N3 C13 H13B . . 108.7 ?
    C14 C13 H13B . . 108.7 ?
    H13A C13 H13B . . 107.6 ?
    N6 C14 C15 . . 121.67(11) ?
    N6 C14 C13 . . 117.44(10) ?
    C15 C14 C13 . . 120.88(11) ?
    C16 C15 C14 . . 119.60(12) ?
    C16 C15 H15 . . 120.2 ?
    C14 C15 H15 . . 120.2 ?
    C17 C16 C15 . . 118.73(12) ?
    C17 C16 H16 . . 120.6 ?
    C15 C16 H16 . . 120.6 ?
    C16 C17 C18 . . 118.65(12) ?
    C16 C17 H17 . . 120.7 ?
    C18 C17 H17 . . 120.7 ?
    N6 C18 C17 . . 123.31(12) ?
    N6 C18 H18 . . 118.3 ?
    C17 C18 H18 . . 118.3 ?
    N4 C19 C20 . . 114.39(10) ?
    N4 C19 H19A . . 108.7 ?
    C20 C19 H19A . . 108.7 ?
    N4 C19 H19B . . 108.7 ?
    C20 C19 H19B . . 108.7 ?
    H19A C19 H19B . . 107.6 ?
    N7 C20 C21 . . 121.89(12) ?
    N7 C20 C19 . . 118.11(11) ?
    C21 C20 C19 . . 119.97(11) ?
    C22 C21 C20 . . 119.72(12) ?
    C22 C21 H21 . . 120.1 ?
    C20 C21 H21 . . 120.1 ?
    C23 C22 C21 . . 118.52(12) ?
    C23 C22 H22 . . 120.7 ?
    C21 C22 H22 . . 120.7 ?
    C22 C23 C24 . . 118.61(12) ?
    C22 C23 H23 . . 120.7 ?
    C24 C23 H23 . . 120.7 ?
    N7 C24 C23 . . 123.70(12) ?
    N7 C24 H24 . . 118.2 ?
    C23 C24 H24 . . 118.2 ?
    O1 C25 Ni1 . . 136.54(11) ?
    O1 C25 Fe1 . . 142.51(11) ?
    O2 C26 Fe1 . . 149.46(11) ?
    O2 C26 Ni1 . . 130.79(11) ?
    O3 C27 Fe1 . . 179.54(13) ?
    O4 C28 Fe1 . . 177.65(15) ?
    O5 C29 Fe1 . . 175.78(14) ?
loop_
    _geom_torsion_atom_site_label_1
    _geom_torsion_atom_site_label_2
    _geom_torsion_atom_site_label_3
    _geom_torsion_atom_site_label_4
    _geom_torsion_site_symmetry_1
    _geom_torsion_site_symmetry_2
    _geom_torsion_site_symmetry_3
    _geom_torsion_site_symmetry_4
    _geom_torsion
    _geom_torsion_publ_flag
    N4 P1 N2 C7 . . . . 64.08(11) ?
    N3 P1 N2 C7 . . . . 174.98(9) ?
    Ni1 P1 N2 C7 . . . . -59.46(11) ?
    N1 P1 N2 C7 . . . . 119.67(10) ?
    N4 P1 N2 C2 . . . . -95.51(11) ?
    N3 P1 N2 C2 . . . . 15.39(12) ?
    Ni1 P1 N2 C2 . . . . 140.95(9) ?
    N1 P1 N2 C2 . . . . -39.92(10) ?
    N2 P1 N3 C13 . . . . 112.78(9) ?
    N4 P1 N3 C13 . . . . -136.32(9) ?
    Ni1 P1 N3 C13 . . . . -18.71(10) ?
    N1 P1 N3 C13 . . . . 167.84(10) ?
    N2 P1 N3 C4 . . . . -95.07(11) ?
    N4 P1 N3 C4 . . . . 15.83(11) ?
    Ni1 P1 N3 C4 . . . . 133.44(9) ?
    N1 P1 N3 C4 . . . . -40.01(9) ?
    N2 P1 N4 C19 . . . . -173.60(9) ?
    N3 P1 N4 C19 . . . . 75.66(10) ?
    Ni1 P1 N4 C19 . . . . -43.04(9) ?
    N1 P1 N4 C19 . . . . 131.28(9) ?
    N2 P1 N4 C6 . . . . 18.13(12) ?
    N3 P1 N4 C6 . . . . -92.61(11) ?
    Ni1 P1 N4 C6 . . . . 148.69(10) ?
    N1 P1 N4 C6 . . . . -36.99(10) ?
    C5 N1 C1 C2 . . . . 108.47(14) ?
    C3 N1 C1 C2 . . . . -62.59(16) ?
    P1 N1 C1 C2 . . . . 22.53(10) ?
    C7 N2 C2 C1 . . . . -82.09(14) ?
    P1 N2 C2 C1 . . . . 77.51(14) ?
    N1 C1 C2 N2 . . . . -58.08(15) ?
    C1 N1 C3 C4 . . . . 108.77(14) ?
    C5 N1 C3 C4 . . . . -62.46(16) ?
    P1 N1 C3 C4 . . . . 23.39(11) ?
    C13 N3 C4 C3 . . . . -129.51(11) ?
    P1 N3 C4 C3 . . . . 78.20(13) ?
    N1 C3 C4 N3 . . . . -59.78(15) ?
    C1 N1 C5 C6 . . . . -65.16(16) ?
    C3 N1 C5 C6 . . . . 105.99(14) ?
    P1 N1 C5 C6 . . . . 20.60(11) ?
    C19 N4 C6 C5 . . . . -97.58(13) ?
    P1 N4 C6 C5 . . . . 70.27(15) ?
    N1 C5 C6 N4 . . . . -52.43(16) ?
    C2 N2 C7 C8 . . . . -75.67(15) ?
    P1 N2 C7 C8 . . . . 123.20(11) ?
    C12 N5 C8 C9 . . . . 0.4(2) ?
    C12 N5 C8 C7 . . . . 178.71(12) ?
    N2 C7 C8 N5 . . . . 157.37(11) ?
    N2 C7 C8 C9 . . . . -24.33(18) ?
    N5 C8 C9 C10 . . . . -0.7(2) ?
    C7 C8 C9 C10 . . . . -178.84(13) ?
    C8 C9 C10 C11 . . . . -0.1(2) ?
    C9 C10 C11 C12 . . . . 1.2(2) ?
    C8 N5 C12 C11 . . . . 0.7(2) ?
    C10 C11 C12 N5 . . . . -1.5(2) ?
    C4 N3 C13 C14 . . . . -82.37(13) ?
    P1 N3 C13 C14 . . . . 71.80(12) ?
    C18 N6 C14 C15 . . . . 3.48(17) ?
    Ni1 N6 C14 C15 . . . . -168.78(9) ?
    C18 N6 C14 C13 . . . . -176.16(11) ?
    Ni1 N6 C14 C13 . . . . 11.58(15) ?
    N3 C13 C14 N6 . . . . -70.00(14) ?
    N3 C13 C14 C15 . . . . 110.36(13) ?
    N6 C14 C15 C16 . . . . -2.31(19) ?
    C13 C14 C15 C16 . . . . 177.31(11) ?
    C14 C15 C16 C17 . . . . -0.75(19) ?
    C15 C16 C17 C18 . . . . 2.47(19) ?
    C14 N6 C18 C17 . . . . -1.67(18) ?
    Ni1 N6 C18 C17 . . . . 171.00(10) ?
    C16 C17 C18 N6 . . . . -1.3(2) ?
    C6 N4 C19 C20 . . . . -109.08(13) ?
    P1 N4 C19 C20 . . . . 81.62(12) ?
    C24 N7 C20 C21 . . . . 3.25(18) ?
    Ni1 N7 C20 C21 . . . . -167.68(9) ?
    C24 N7 C20 C19 . . . . -174.58(11) ?
    Ni1 N7 C20 C19 . . . . 14.49(16) ?
    N4 C19 C20 N7 . . . . -64.57(15) ?
    N4 C19 C20 C21 . . . . 117.56(13) ?
    N7 C20 C21 C22 . . . . -2.2(2) ?
    C19 C20 C21 C22 . . . . 175.61(12) ?
    C20 C21 C22 C23 . . . . -0.5(2) ?
    C21 C22 C23 C24 . . . . 1.9(2) ?
    C20 N7 C24 C23 . . . . -1.8(2) ?
    Ni1 N7 C24 C23 . . . . 169.90(11) ?
    C22 C23 C24 N7 . . . . -0.8(2) ?
    C26 Ni1 C25 O1 . . . . -141.55(16) ?
    N6 Ni1 C25 O1 . . . . 61.98(15) ?
    N7 Ni1 C25 O1 . . . . 160.87(12) ?
    P1 Ni1 C25 O1 . . . . -33.15(15) ?
    Fe1 Ni1 C25 O1 . . . . 176.74(18) ?
    C26 Ni1 C25 Fe1 . . . . 41.71(5) ?
    N6 Ni1 C25 Fe1 . . . . -114.76(4) ?
    N7 Ni1 C25 Fe1 . . . . -15.87(16) ?
    P1 Ni1 C25 Fe1 . . . . 150.12(3) ?
loop_
    _geom_hbond_atom_site_label_D
    _geom_hbond_atom_site_label_H
    _geom_hbond_atom_site_label_A
    _geom_hbond_site_symmetry_A
    _geom_hbond_distance_DH
    _geom_hbond_distance_HA
    _geom_hbond_distance_DA
    _geom_hbond_angle_DHA
    _geom_hbond_publ_flag
    C7 H7A O2 . 0.99 2.49 3.3100(18) 140 yes
    C13 H13A O1 . 0.99 2.21 3.1372(16) 156 yes
    C5 H5A O5 4_575 0.99 2.51 3.4713(19) 164 yes
    C15 H15 O3 3_776 0.95 2.52 3.4048(17) 156 yes
    C16 H16 O1 3_776 0.95 2.59 3.4499(18) 151 yes
    C17 H17 Cg6 1_655 0.95 2.83 3.6231(16) 142 yes
    C22 H22 Cg7 3_766 0.95 2.99 3.8527(15) 152 yes
_shelx_space_group_comment
;
The symmetry employed for this shelxl refinement is uniquely defined
by the following loop, which should always be used as a source of
symmetry information in preference to the above space-group names.
They are only intended as comments.
;
_shelx_estimated_absorpt_T_min     0.675
_shelx_estimated_absorpt_T_max     0.769
_shelx_hkl_file
;
   1   0   0    1.75    0.08
   1   0   0    1.68    0.07
   1   0   0    1.58    0.07
   1   0   0    1.56    0.06
   2   0   0   24.57    0.80
   2   0   0   23.17    0.78
   2   0   0   23.95    0.77
   2   0   0   23.90    0.78
   3   0   0    1.60    0.10
   3   0   0    1.72    0.09
   3   0   0    2.01    0.13
   3   0   0    1.67    0.10
   4   0   0    1.54    0.10
   4   0   0    1.61    0.13
   4   0   0    1.61    0.10
   4   0   0    1.95    0.12
   5   0   0    1.04    0.09
   5   0   0    0.94    0.10
   5   0   0    0.83    0.12
   5   0   0    0.85    0.09
   6   0   0   29.18    0.97
   6   0   0   28.52    1.04
   6   0   0   28.53    0.99
   6   0   0   28.94    0.98
  -7   0   0   45.70    1.51
   7   0   0   46.59    1.52
   7   0   0   46.69    1.54
   7   0   0   43.42    1.59
   8   0   0    3.86    0.21
  -8   0   0    3.74    0.21
   8   0   0    3.65    0.23
   8   0   0    3.75    0.28
   9   0   0    0.96    0.17
   9   0   0    0.80    0.13
   9   0   0    1.01    0.13
  -9   0   0    1.15    0.14
  10   0   0   24.46    1.01
  10   0   0   24.57    0.93
 -10   0   0   24.81    0.90
  11   0   0    0.40    0.12
 -11   0   0    0.10    0.08
  11   0   0    0.09    0.14
 -12   0   0    0.35    0.15
  12   0   0    0.82    0.16
 -13   0   0    0.06    0.13
 -14   0   0   10.57    0.63
 -15   0   0    1.51    0.28
   0  -1   0   -1.19    0.02
   0   1   0   -1.26    0.02
   1  -1   0  661.06   20.39
   1  -1   0  663.96   20.31
  -1   1   0  631.48   21.39
   1   1   0  623.42   20.83
   1   1   0  637.11   20.27
   2  -1   0  265.90    8.90
   2  -1   0  276.74    9.02
   2   1   0  320.72   10.15
   2   1   0  270.59    8.96
  -2   1   0  279.74    8.95
   2   1   0  291.64    8.94
   2   1   0  281.23    8.94
   3  -1   0  186.51    5.90
   3  -1   0  188.40    5.90
   3   1   0  191.38    5.91
   3   1   0  187.49    5.90
   3   1   0  193.78    5.92
   3   1   0  173.74    5.89
  -3   1   0  186.81    5.93
   4  -1   0   14.80    0.53
   4  -1   0   15.39    0.51
   4  -1   0   14.72    0.57
  -4   1   0   14.97    0.52
   4   1   0   14.49    0.53
   4   1   0   15.33    0.55
   4   1   0   15.35    0.53
   4   1   0   14.37    0.51
   5  -1   0   69.24    2.25
   5  -1   0   69.90    2.27
   5  -1   0   69.62    2.32
   5   1   0   70.04    2.30
   5   1   0   70.15    2.27
  -5   1   0   69.68    2.26
   5   1   0   70.11    2.25
   5   1   0   71.51    2.27
   6  -1   0  107.13    3.46
   6  -1   0  105.43    3.53
   6  -1   0  109.26    3.44
   6   1   0  109.26    3.47
   6   1   0  108.54    3.44
  -6   1   0  105.74    3.44
   6   1   0  107.90    3.46
   7  -1   0    2.22    0.14
   7  -1   0    1.99    0.16
   7  -1   0    2.08    0.20
   7   1   0    1.79    0.15
   7   1   0    1.94    0.15
   7   1   0    1.99    0.15
  -7   1   0    1.87    0.14
   7   1   0    1.60    0.18
   8  -1   0   23.10    0.85
   8  -1   0   23.93    0.93
   8  -1   0   23.25    0.81
   8   1   0   23.09    0.84
   8   1   0   23.03    0.90
   8   1   0   22.28    0.81
   8   1   0   23.35    0.85
  -8   1   0   22.85    0.82
   9  -1   0   18.03    0.71
   9  -1   0   17.52    0.79
  -9  -1   0   18.47    0.69
   9   1   0   17.76    0.68
  -9   1   0   17.86    0.69
   9   1   0   19.29    0.78
   9   1   0   19.14    0.71
   9   1   0   18.92    0.72
  10  -1   0    3.18    0.26
  10  -1   0    3.93    0.33
 -10  -1   0    3.32    0.23
  10   1   0    3.52    0.24
  10   1   0    3.68    0.30
  10   1   0    3.79    0.26
 -10   1   0    3.68    0.23
  11  -1   0    1.08    0.21
 -11  -1   0    0.90    0.17
  11  -1   0    1.12    0.17
 -11  -1   0    1.50    0.17
 -11   1   0    0.92    0.14
  11   1   0    1.17    0.17
  12  -1   0    0.36    0.13
 -12  -1   0    0.39    0.15
  12   1   0    0.57    0.14
 -12   1   0    0.33    0.15
 -13  -1   0    6.19    0.45
  13  -1   0    6.32    0.42
 -13   1   0    7.03    0.48
 -14  -1   0    3.09    0.35
 -14   1   0    2.96    0.35
 -15   1   0   14.05    0.78
   0  -2   0 1000.00   30.14
   0  -2   0  909.06   31.57
   0   2   0  923.02   31.44
   0   2   0  991.72   31.81
   1  -2   0  150.06    4.89
   1  -2   0  152.80    4.88
  -1   2   0  167.32    4.87
  -1   2   0  156.69    4.90
   1   2   0  145.10    4.91
   1   2   0  155.14    4.87
   2  -2   0   29.79    0.98
   2  -2   0   29.85    1.01
   2   2   0   30.62    0.99
   2   2   0   28.71    0.96
  -2   2   0   29.78    0.97
   2   2   0   30.72    0.97
   3  -2   0   25.25    0.83
   3  -2   0   25.03    0.79
   3   2   0   25.32    0.83
   3   2   0   23.36    0.83
   3   2   0   24.90    0.81
  -3   2   0   24.58    0.82
   4  -2   0   22.36    0.81
   4  -2   0   22.82    0.73
   4  -2   0   22.08    0.76
  -4   2   0   22.31    0.75
   4   2   0   22.04    0.77
   4   2   0   21.55    0.76
   4   2   0   23.07    0.75
   4   2   0   21.93    0.77
   5  -2   0   72.97    2.34
   5  -2   0   71.59    2.38
   5  -2   0   72.39    2.44
   5   2   0   73.56    2.39
   5   2   0   72.98    2.36
   5   2   0   80.49    2.40
   5   2   0   70.43    2.38
  -5   2   0   72.42    2.36
   6  -2   0   55.15    1.71
   6  -2   0   52.86    1.83
   6  -2   0   50.92    1.75
  -6   2   0   53.38    1.74
   6   2   0   52.95    1.76
   6   2   0   53.89    1.73
   6   2   0   54.18    1.78
   6   2   0   50.13    1.75
   7  -2   0   82.65    2.69
   7  -2   0   83.06    2.74
   7   2   0   86.20    2.74
   7   2   0   83.62    2.78
  -7   2   0   84.13    2.72
   7   2   0   84.28    2.75
   7   2   0   83.60    2.71
   8  -2   0    0.12    0.10
   8  -2   0    0.06    0.07
   8   2   0   -0.01    0.07
  -8   2   0    0.07    0.06
   8   2   0    0.25    0.07
   8   2   0    0.07    0.07
   8   2   0    0.28    0.08
   9  -2   0   20.32    0.82
   9  -2   0   21.64    0.91
   9   2   0   21.57    0.79
  -9   2   0   21.32    0.80
   9   2   0   20.67    0.81
   9   2   0   24.90    0.89
   9   2   0   21.60    0.82
  10  -2   0    2.85    0.30
 -10  -2   0    2.84    0.24
  10  -2   0    2.55    0.23
  10   2   0    3.01    0.23
  10   2   0    3.14    0.23
  10   2   0    2.85    0.23
 -10   2   0    2.50    0.20
  11  -2   0    2.73    0.32
 -11  -2   0    2.51    0.21
 -11  -2   0    2.63    0.26
  11  -2   0    2.77    0.25
  11   2   0    3.10    0.25
 -11   2   0    2.50    0.21
  11   2   0    3.18    0.24
 -12  -2   0    0.33    0.14
  12  -2   0    0.36    0.14
 -12   2   0    0.44    0.16
  12   2   0    0.46    0.14
 -13   2   0    0.80    0.21
 -14   2   0   18.53    0.91
   0  -3   0   -0.10    0.03
   0  -3   0   -0.12    0.03
   0   3   0   -0.11    0.03
   0   3   0   -0.09    0.03
   1  -3   0    3.38    0.14
   1   3   0    3.08    0.15
  -1   3   0    2.99    0.13
   1   3   0    3.17    0.13
  -1   3   0    3.02    0.12
  -2  -3   0   91.14    2.97
   2  -3   0   94.47    3.04
   2  -3   0   95.26    3.01
  -2   3   0   94.10    3.00
   2   3   0   94.93    3.02
   2   3   0   97.00    3.00
   3  -3   0    9.06    0.39
   3  -3   0    9.11    0.36
   3   3   0    9.28    0.34
   3   3   0    9.62    0.34
  -3   3   0    9.35    0.34
   4  -3   0   51.98    1.72
   4  -3   0   51.83    1.78
   4   3   0   53.86    1.70
   4   3   0   53.09    1.71
  -4   3   0   52.91    1.71
   4   3   0   52.14    1.74
   5  -3   0   15.77    0.58
   5  -3   0   15.46    0.63
   5  -3   0   16.54    0.51
   5   3   0   13.01    0.57
   5   3   0   16.00    0.57
   5   3   0   15.29    0.55
  -5   3   0   16.37    0.56
   6  -3   0  142.09    4.81
   6  -3   0  143.66    4.74
   6  -3   0  150.05    4.67
   6   3   0  151.56    4.71
  -6   3   0  147.70    4.72
   6   3   0  149.84    4.75
   6   3   0  150.51    4.75
   7  -3   0    0.45    0.10
   7  -3   0    0.33    0.11
   7   3   0    0.29    0.09
  -7   3   0    0.38    0.08
   7   3   0    0.33    0.08
   7   3   0    0.41    0.09
   8  -3   0   41.30    1.45
   8  -3   0   42.39    1.55
   8   3   0   43.15    1.48
   8   3   0   42.47    1.42
   8   3   0   42.59    1.46
  -8   3   0   41.53    1.43
   9  -3   0    5.31    0.37
   9  -3   0    4.88    0.30
  -9  -3   0    5.07    0.30
   9   3   0    4.98    0.30
  -9   3   0    4.51    0.26
   9   3   0    4.98    0.27
 -10  -3   0    2.45    0.22
  10  -3   0    1.98    0.22
  10  -3   0    1.95    0.28
  10   3   0    2.30    0.22
 -10   3   0    1.97    0.18
 -11  -3   0    5.07    0.34
  11  -3   0    4.65    0.33
  11  -3   0    5.94    0.43
 -11   3   0    4.71    0.29
  11   3   0    5.18    0.33
  12  -3   0    0.59    0.16
 -12   3   0    0.31    0.16
  13  -3   0   17.15    0.77
 -13   3   0   17.39    0.86
 -14   3   0    0.28    0.17
   0  -4   0    1.56    0.09
   0  -4   0    1.46    0.10
   0   4   0    1.64    0.10
   0   4   0    1.60    0.09
   1  -4   0   36.15    1.19
   1  -4   0   36.26    1.20
  -1   4   0   35.23    1.18
   1   4   0   37.16    1.20
   1   4   0   35.82    1.18
  -1   4   0   36.96    1.17
   2  -4   0   55.66    1.84
   2  -4   0   57.18    1.77
   2  -4   0   55.77    1.82
   2   4   0   53.76    1.83
  -2   4   0   55.23    1.81
   2   4   0   58.44    1.80
   3  -4   0   10.25    0.39
   3  -4   0   10.41    0.43
  -3  -4   0   10.82    0.34
   3   4   0    8.44    0.36
  -3   4   0   10.34    0.38
   3   4   0   10.67    0.41
  -4  -4   0   13.64    0.47
   4  -4   0   13.10    0.50
   4  -4   0   13.66    0.55
   4   4   0   13.47    0.48
  -4   4   0   13.20    0.49
   5  -4   0   59.29    1.98
   5  -4   0   61.43    2.05
   5   4   0   59.54    1.99
   5   4   0   60.71    1.95
  -5   4   0   59.02    1.96
   6  -4   0    2.97    0.20
   6  -4   0    2.89    0.24
   6   4   0    3.06    0.17
  -6   4   0    3.13    0.18
   6   4   0    2.55    0.19
  -7  -4   0   26.69    0.94
   7  -4   0   29.25    0.97
   7  -4   0   25.30    1.03
   7   4   0   25.93    0.97
   7   4   0   26.50    0.93
  -7   4   0   26.09    0.93
   8  -4   0    0.23    0.12
   8  -4   0    0.18    0.09
  -8  -4   0    0.31    0.08
  -8   4   0    0.21    0.08
   8   4   0    0.34    0.09
   8   4   0    0.33    0.10
   9  -4   0    3.38    0.31
   9  -4   0    3.26    0.25
  -9  -4   0    3.49    0.24
  -9   4   0    3.38    0.22
   9   4   0    2.94    0.21
   9   4   0    3.51    0.26
  10  -4   0   16.62    0.81
  10  -4   0   16.36    0.71
  10   4   0   17.67    0.72
 -10   4   0   17.86    0.68
  10   4   0   17.66    0.68
  11  -4   0    4.65    0.34
  11  -4   0    5.82    0.45
  11   4   0    5.44    0.35
 -11   4   0    4.66    0.30
  12  -4   0   17.44    0.76
  12   4   0   17.32    0.75
 -12   4   0   17.13    0.84
  13  -4   0    3.06    0.32
 -13   4   0    3.53    0.39
 -14   4   0   29.09    1.28
   0  -5   0    0.31    0.06
   0  -5   0   -0.02    0.03
   0   5   0   -0.02    0.03
   0   5   0   -0.02    0.03
   1  -5   0   51.82    1.75
  -1  -5   0   54.87    1.75
   1  -5   0   53.16    1.76
   1   5   0   52.30    1.76
  -1   5   0   53.18    1.74
  -1   5   0   56.28    1.73
   1   5   0   54.89    1.74
   2  -5   0    3.86    0.15
   2  -5   0    3.71    0.19
   2  -5   0    3.75    0.20
   2   5   0    4.01    0.20
  -2   5   0    3.58    0.18
   2   5   0    3.76    0.18
   3  -5   0   59.83    1.98
   3  -5   0   60.40    2.02
  -3   5   0   59.15    1.96
   3   5   0   61.28    1.99
   3   5   0   61.50    1.96
   4  -5   0   16.31    0.66
   4  -5   0   16.79    0.62
  -4  -5   0   17.27    0.55
   4   5   0   16.80    0.59
  -4   5   0   15.67    0.59
   5  -5   0   25.21    0.96
  -5  -5   0   25.76    0.84
   5  -5   0   24.68    0.89
  -5   5   0   24.95    0.87
   5   5   0   25.61    0.86
   5   5   0   24.17    0.91
   6  -5   0   17.03    0.63
  -6  -5   0   15.57    0.57
   6  -5   0   16.21    0.69
   6   5   0   15.97    0.59
   6   5   0   15.66    0.63
  -6   5   0   15.62    0.60
  -7  -5   0    2.80    0.17
   7  -5   0    2.68    0.21
   7  -5   0    2.27    0.24
   7   5   0    2.82    0.18
   7   5   0    2.62    0.21
  -7   5   0    2.67    0.18
   8  -5   0   44.82    1.58
   8  -5   0   45.67    1.69
  -8   5   0   45.11    1.55
   8   5   0   46.15    1.60
   8   5   0   47.02    1.55
   9  -5   0   11.56    0.51
   9  -5   0   11.29    0.60
  -9   5   0   11.31    0.48
   9   5   0    8.93    0.49
   9   5   0   11.79    0.47
  10  -5   0    0.43    0.14
  10  -5   0    0.77    0.19
  10   5   0    0.45    0.13
 -10   5   0    0.59    0.12
  10   5   0    0.67    0.12
  11  -5   0   16.19    0.70
  11  -5   0   15.44    0.80
  11   5   0   15.82    0.70
 -11   5   0   15.72    0.65
  12  -5   0   -0.04    0.13
  12   5   0   -0.05    0.11
 -12   5   0    0.01    0.15
  13  -5   0   16.16    0.74
 -13   5   0   14.77    0.81
  13   5   0   15.77    0.73
 -14   5   0    0.11    0.22
   0  -6   0  111.16    3.60
   0  -6   0  113.44    3.58
   0   6   0  112.18    3.59
   0   6   0  112.47    3.59
  -1  -6   0    0.47    0.08
   1  -6   0    0.42    0.07
   1  -6   0    0.37    0.07
   1   6   0    0.51    0.07
   1   6   0    0.42    0.04
  -1   6   0    0.42    0.07
  -1   6   0    0.48    0.06
   1   6   0    0.40    0.07
   2  -6   0    8.73    0.36
   2  -6   0    8.47    0.31
   2  -6   0    9.37    0.38
   2   6   0    8.21    0.33
  -2   6   0    8.54    0.34
   2   6   0    8.79    0.37
   3  -6   0    3.03    0.19
   3  -6   0    2.94    0.21
   3   6   0    2.96    0.17
   3   6   0    3.31    0.20
  -3   6   0    3.41    0.18
   4  -6   0   37.81    1.38
   4  -6   0   40.43    1.34
   4   6   0   39.80    1.31
   4   6   0   38.87    1.35
  -4   6   0   39.38    1.32
   5  -6   0   12.14    0.51
   5  -6   0   13.93    0.57
   5   6   0   12.59    0.53
   5   6   0   11.74    0.48
  -5   6   0   12.89    0.49
   6  -6   0   41.21    1.51
   6  -6   0   42.00    1.44
  -6   6   0   42.15    1.41
   6   6   0   40.87    1.45
   6   6   0   41.56    1.40
   7  -6   0   92.61    3.21
   7  -6   0   94.68    3.12
   7   6   0   95.69    3.14
   7   6   0   96.10    3.07
  -7   6   0   94.67    3.09
   8  -6   0    1.85    0.25
   8  -6   0    1.98    0.21
   8   6   0    2.21    0.18
   8   6   0    2.18    0.22
  -8   6   0    2.02    0.18
   9  -6   0    1.54    0.19
   9  -6   0    1.15    0.22
   9   6   0    1.49    0.17
  -9   6   0    1.54    0.17
   9   6   0    1.51    0.20
  10  -6   0    0.13    0.13
  10  -6   0    0.14    0.14
  10   6   0    0.35    0.13
 -10   6   0    0.15    0.09
  10   6   0    0.14    0.10
  11  -6   0    5.03    0.44
  11  -6   0    4.79    0.36
 -11   6   0    4.91    0.31
  11   6   0    5.01    0.36
  12  -6   0   35.81    1.34
 -12   6   0   33.19    1.39
 -12   6   0   35.09    1.45
  12   6   0   36.49    1.35
  13  -6   0   -0.02    0.15
 -13   6   0    0.10    0.18
  13   6   0    0.03    0.14
 -14  -6   0   28.69    1.18
   0  -7   0   -0.12    0.05
   0   7   0   -0.02    0.05
   0   7   0   -0.14    0.04
   0   7   0   -0.13    0.03
   1  -7   0   24.03    0.83
  -1  -7   0   23.38    0.83
   1  -7   0   23.66    0.84
  -1   7   0   24.24    0.81
  -1   7   0   23.43    0.82
   1   7   0   23.31    0.82
   1   7   0   23.20    0.83
  -2  -7   0    4.00    0.21
   2  -7   0    3.97    0.22
   2  -7   0    3.87    0.17
   2  -7   0    3.84    0.22
   2   7   0    3.95    0.20
  -2   7   0    4.06    0.21
   2   7   0    4.25    0.23
   3  -7   0   21.88    0.83
   3  -7   0   22.08    0.86
   3  -7   0   22.97    0.75
   3   7   0   23.25    0.81
  -3   7   0   25.48    0.82
   3   7   0   22.48    0.84
   4  -7   0    0.51    0.11
   4  -7   0    0.26    0.09
   4   7   0    0.60    0.11
  -4   7   0    0.52    0.09
   4   7   0    0.36    0.07
   5  -7   0    8.04    0.37
   5  -7   0    7.28    0.40
   5   7   0    7.58    0.33
  -5   7   0    7.45    0.34
   5   7   0    7.17    0.37
   6  -7   0   40.11    1.40
   6  -7   0   39.56    1.47
   6   7   0   39.72    1.35
  -6   7   0   40.05    1.36
   6   7   0   39.30    1.41
   7  -7   0   10.49    0.48
   7  -7   0   10.39    0.55
  -7   7   0   10.11    0.44
   7   7   0    9.98    0.43
   7   7   0   10.13    0.49
   8  -7   0   67.25    2.20
   8  -7   0   66.71    2.31
   8   7   0   65.27    2.14
   8   7   0   57.19    2.20
  -8   7   0   65.34    2.16
   9  -7   0    6.15    0.38
   9  -7   0    5.76    0.44
  -9   7   0    5.86    0.33
   9   7   0    6.22    0.38
   9   7   0    6.17    0.33
  10  -7   0   78.34    2.66
  10  -7   0   78.26    2.79
 -10   7   0   76.51    2.61
  10   7   0   77.95    2.60
  10   7   0   79.65    2.68
  11  -7   0   20.61    0.96
 -11   7   0   26.42    1.10
 -11   7   0   24.79    0.94
  11   7   0   25.43    1.01
  12  -7   0    0.32    0.17
  12   7   0    0.39    0.16
 -12   7   0    0.43    0.20
 -12   7   0    0.02    0.14
  13  -7   0   20.91    0.91
 -13   7   0   19.35    1.00
  13   7   0   21.06    0.91
   0  -8   0   -0.10    0.06
   0   8   0   -0.06    0.03
   0   8   0   -0.05    0.05
   0   8   0   -0.08    0.04
   1  -8   0   42.73    1.48
  -1  -8   0   44.10    1.48
  -1   8   0   43.23    1.46
   1   8   0   42.56    1.47
   1   8   0   42.68    1.45
  -1   8   0   45.24    1.45
  -1   8   0   43.91    1.44
  -2  -8   0   13.09    0.53
   2  -8   0   14.73    0.48
   2  -8   0   13.30    0.54
   2  -8   0   12.63    0.54
  -2   8   0   13.65    0.52
   2   8   0   13.43    0.51
   2   8   0   13.23    0.54
   3  -8   0    4.07    0.25
  -3  -8   0    4.73    0.25
   3  -8   0    4.04    0.26
  -3   8   0    4.23    0.23
   3   8   0    4.15    0.22
   3   8   0    4.35    0.25
   4  -8   0    3.72    0.26
   4  -8   0    3.73    0.24
  -4   8   0    3.67    0.22
   4   8   0    3.95    0.22
   4   8   0    3.60    0.24
   5  -8   0   24.35    0.91
   5  -8   0   24.71    0.97
  -5   8   0   24.76    0.88
   5   8   0   24.57    0.87
   5   8   0   23.77    0.92
   6  -8   0   13.53    0.59
   6  -8   0   14.24    0.66
   6   8   0   14.40    0.62
  -6   8   0   14.31    0.57
   6   8   0   14.27    0.56
   7  -8   0   80.73    2.80
   7  -8   0   82.16    2.71
  -7   8   0   82.81    2.67
   7   8   0   81.43    2.66
   7   8   0   77.08    2.73
   8  -8   0   17.70    0.74
   8  -8   0   17.17    0.82
   8   8   0   17.34    0.75
  -8   8   0   17.83    0.70
   8   8   0   17.60    0.68
   9  -8   0   36.39    1.37
   9  -8   0   38.62    1.49
  -9   8   0   37.35    1.33
   9   8   0   37.26    1.32
   9   8   0   37.06    1.39
  10  -8   0   10.66    0.56
  10  -8   0   10.46    0.64
  10   8   0   11.49    0.51
 -10   8   0   10.82    0.63
  10   8   0   11.04    0.57
 -10   8   0   11.15    0.51
  11  -8   0    2.52    0.29
 -11   8   0    2.07    0.24
 -11   8   0    2.30    0.33
  11   8   0    2.01    0.26
  12  -8   0   31.15    1.20
  12   8   0   30.47    1.20
 -12   8   0   28.02    1.22
 -12   8   0   29.37    1.30
  13  -8   0    3.34    0.37
  13   8   0    2.89    0.34
   0  -9   0   -0.04    0.06
   0   9   0   -0.04    0.04
   0   9   0    0.05    0.06
  -1  -9   0   13.48    0.55
   1  -9   0   13.96    0.51
  -1   9   0   13.06    0.52
   1   9   0   13.48    0.54
  -1   9   0   13.40    0.51
   1   9   0   13.42    0.52
   2  -9   0   18.07    0.69
   2  -9   0   18.18    0.69
  -2  -9   0   17.00    0.68
  -2   9   0   18.40    0.67
   2   9   0   17.72    0.66
   2   9   0   17.74    0.69
  -2   9   0   17.27    0.66
  -3  -9   0   10.09    0.44
   3  -9   0   10.21    0.46
   3  -9   0    9.78    0.46
  -3   9   0   10.76    0.44
   3   9   0   10.26    0.47
   3   9   0   10.81    0.43
   4  -9   0    8.70    0.45
   4  -9   0    9.01    0.43
  -4   9   0    9.15    0.40
   4   9   0    8.50    0.39
   4   9   0   10.01    0.45
   5  -9   0    0.15    0.10
   5  -9   0    0.11    0.10
   5   9   0    0.06    0.08
   5   9   0    0.24    0.10
  -5   9   0    0.19    0.09
   6  -9   0   39.35    1.38
   6  -9   0   37.00    1.43
   6   9   0   37.42    1.39
  -6   9   0   38.50    1.33
   6   9   0   38.20    1.32
   7  -9   0    0.76    0.16
   7  -9   0    0.48    0.16
   7   9   0    0.42    0.12
   7   9   0    0.66    0.15
  -7   9   0    0.71    0.13
   8  -9   0   49.63    1.74
   8  -9   0   48.13    1.82
  -8   9   0   48.98    1.68
   8   9   0   48.95    1.67
   8   9   0   47.58    1.74
   9  -9   0    4.33    0.36
   9  -9   0    5.38    0.43
   9   9   0    4.46    0.30
  -9   9   0    5.16    0.32
  -9   9   0    5.73    0.43
   9   9   0    5.22    0.37
  10  -9   0   14.54    0.68
  10   9   0   14.67    0.69
 -10   9   0   13.98    0.62
 -10   9   0   13.20    0.74
  11  -9   0   17.87    0.79
  11   9   0   16.38    0.78
 -11   9   0   16.27    0.85
 -11   9   0   16.34    0.71
  12  -9   0    1.42    0.26
 -12   9   0    1.23    0.28
 -12   9   0    1.44    0.26
  12   9   0    1.31    0.23
  13  -9   0   24.13    1.06
   0 -10   0    4.05    0.26
   0  10   0    4.05    0.24
   0  10   0    4.23    0.24
   1 -10   0   12.70    0.54
   1 -10   0   13.47    0.50
  -1 -10   0   12.84    0.54
   1  10   0   12.68    0.52
   1  10   0   12.88    0.53
  -1  10   0   12.28    0.51
  -2 -10   0   11.52    0.50
   2 -10   0   11.50    0.51
   2  10   0   12.39    0.48
  -2  10   0   11.08    0.48
   2  10   0   11.82    0.51
   3 -10   0    7.67    0.39
  -3 -10   0    7.90    0.38
  -3  10   0    8.23    0.39
   3  10   0    7.45    0.36
   3  10   0    8.02    0.39
  -3  10   0    7.26    0.36
  -4 -10   0    2.24    0.20
   4 -10   0    2.05    0.22
   4 -10   0    2.17    0.21
  -4  10   0    2.00    0.21
  -4  10   0    2.06    0.19
   4  10   0    1.88    0.21
   4  10   0    1.95    0.18
   5 -10   0   11.17    0.52
   5 -10   0   10.73    0.55
   5  10   0   10.89    0.53
  -5  10   0   11.75    0.49
   5  10   0   10.28    0.46
   6 -10   0    0.32    0.12
   6 -10   0    0.31    0.13
   6  10   0    0.28    0.11
  -6  10   0    0.06    0.09
   6  10   0    0.21    0.10
   7 -10   0   33.47    1.34
   7 -10   0   34.71    1.28
  -7  10   0   33.93    1.32
   7  10   0   32.81    1.28
  -7  10   0   34.90    1.23
   7  10   0   34.32    1.21
   8 -10   0    0.32    0.15
  -8  10   0    0.20    0.11
   8  10   0    0.22    0.13
  -8  10   0    0.31    0.15
   8  10   0    0.23    0.11
   9 -10   0   17.24    0.80
   9  10   0   18.33    0.73
  -9  10   0   18.23    0.86
   9  10   0   17.91    0.81
  -9  10   0   18.04    0.75
  10 -10   0   13.13    0.64
  10  10   0   11.76    0.62
 -10  10   0   11.46    0.68
 -10  10   0   11.88    0.57
  11 -10   0    0.77    0.22
  11  10   0    1.07    0.22
 -11  10   0    1.15    0.19
 -11  10   0    1.38    0.28
  12 -10   0   16.83    0.82
   0 -11   0   -0.04    0.08
   0 -11   0    0.08    0.07
   0  11   0    0.00    0.07
   1 -11   0    2.57    0.22
  -1 -11   0    2.75    0.23
   1  11   0    3.10    0.21
   1  11   0    2.78    0.21
  -1  11   0    2.70    0.21
  -2 -11   0    3.91    0.27
   2 -11   0    3.78    0.27
   2  11   0    4.01    0.27
  -2  11   0    4.04    0.25
   2  11   0    4.00    0.25
   3 -11   0    0.03    0.10
  -3 -11   0    0.15    0.09
   3  11   0    0.06    0.09
   3  11   0    0.04    0.08
  -3  11   0    0.24    0.09
   4 -11   0    0.07    0.11
  -4 -11   0    0.06    0.09
   4  11   0    0.03    0.09
  -4  11   0    0.06    0.10
   4  11   0    0.03    0.09
  -4  11   0   -0.01    0.08
   5 -11   0    3.27    0.28
  -5 -11   0    3.07    0.24
  -5  11   0    2.63    0.23
   5  11   0    2.61    0.26
  -5  11   0    2.97    0.27
   5  11   0    3.12    0.23
  -6 -11   0   40.20    1.43
   6 -11   0   38.81    1.45
   6  11   0   40.66    1.40
  -6  11   0   38.96    1.48
  -6  11   0   40.26    1.41
   6  11   0   39.02    1.47
   7 -11   0    4.72    0.35
   7  11   0    4.43    0.35
  -7  11   0    4.71    0.38
  -7  11   0    4.94    0.31
   7  11   0    4.85    0.31
   8 -11   0   33.76    1.28
  -8  11   0   33.27    1.33
   8  11   0   34.43    1.30
  -8  11   0   32.29    1.22
   8  11   0   32.73    1.21
   9 -11   0    2.23    0.29
  -9  11   0    2.09    0.32
   9  11   0    2.01    0.27
  -9  11   0    1.82    0.24
   9  11   0    2.08    0.24
  10 -11   0    0.70    0.21
 -10  11   0    0.48    0.16
 -10  11   0    0.49    0.20
  10  11   0    0.58    0.18
  11 -11   0    7.17    0.50
 -11  11   0    7.04    0.43
 -11  11   0    6.72    0.55
  11  11   0    6.74    0.51
   0 -12   0   22.41    0.86
   0  12   0   21.04    0.82
   1 -12   0    0.01    0.09
  -1 -12   0   -0.05    0.09
  -1 -12   0    0.05    0.08
  -1  12   0   -0.05    0.08
   1  12   0   -0.10    0.07
   1  12   0   -0.06    0.09
   2 -12   0    2.09    0.22
  -2 -12   0    2.22    0.22
   2  12   0    2.21    0.21
   2  12   0    1.96    0.21
  -2  12   0    2.42    0.22
   3 -12   0    0.25    0.12
  -3 -12   0    0.13    0.10
   3  12   0    0.09    0.10
   3  12   0    0.04    0.09
  -3  12   0    0.20    0.10
  -4 -12   0    2.34    0.23
   4 -12   0    1.98    0.24
  -4  12   0    2.41    0.22
   4  12   0    1.82    0.23
   4  12   0    2.33    0.22
   5 -12   0   11.80    0.58
  -5 -12   0   12.50    0.57
  -5  12   0   12.22    0.54
   5  12   0   11.64    0.58
   5  12   0   11.36    0.52
  -6 -12   0    3.86    0.29
   6 -12   0    3.52    0.32
  -6  12   0    3.90    0.28
   6  12   0    3.43    0.26
  -6  12   0    3.59    0.36
   6  12   0    3.10    0.30
  -7 -12   0   37.30    1.37
   7 -12   0   37.45    1.41
   7  12   0   34.90    1.41
  -7  12   0   37.36    1.36
  -7  12   0   38.23    1.45
   7  12   0   38.08    1.34
   8 -12   0    1.93    0.26
  -8  12   0    1.73    0.23
  -8  12   0    1.68    0.28
   8  12   0    1.70    0.21
   8  12   0    1.75    0.25
   9 -12   0    5.02    0.42
  -9  12   0    4.68    0.35
  -9  12   0    4.80    0.44
   9  12   0    5.20    0.34
   9  12   0    4.43    0.39
  10 -12   0    0.23    0.19
 -10  12   0    0.55    0.17
 -10  12   0    0.29    0.20
  10  12   0    0.36    0.17
 -11  12   0   -0.08    0.13
   0 -13   0   -0.02    0.10
   0  13   0    0.02    0.10
  -1 -13   0   18.85    0.77
   1 -13   0   18.55    0.77
   1  13   0   18.07    0.73
  -1  13   0   17.95    0.73
  -2 -13   0    5.09    0.34
   2 -13   0    4.81    0.33
  -2 -13   0    4.49    0.31
  -2  13   0    4.71    0.30
   2  13   0    4.73    0.31
   3 -13   0    4.87    0.34
  -3 -13   0    4.95    0.33
  -3  13   0    3.92    0.29
   3  13   0    4.34    0.32
   3  13   0    4.47    0.30
  -4 -13   0    9.64    0.51
   4 -13   0    9.80    0.52
   4  13   0   10.20    0.52
  -4  13   0    9.95    0.48
   4  13   0    9.59    0.47
  -5 -13   0    0.78    0.17
   5 -13   0    0.96    0.19
   5  13   0    0.89    0.16
  -5  13   0    1.02    0.17
   5  13   0    0.72    0.17
   6 -13   0    8.67    0.50
  -6 -13   0    8.13    0.46
  -6  13   0    7.48    0.43
   6  13   0    7.81    0.47
   6  13   0    8.10    0.42
  -7 -13   0    0.19    0.13
   7 -13   0    0.01    0.15
   7  13   0   -0.08    0.12
   7  13   0    0.11    0.13
  -7  13   0   -0.09    0.11
  -8 -13   0    5.17    0.37
   8 -13   0    4.49    0.42
  -8  13   0    5.33    0.36
   8  13   0    4.98    0.39
   8  13   0    5.25    0.36
  -9 -13   0    4.97    0.37
   9 -13   0    4.76    0.42
   9  13   0    5.67    0.43
   9  13   0    4.36    0.40
  -9  13   0    4.88    0.45
  -9  13   0    5.23    0.37
 -10  13   0   -0.04    0.18
 -10  13   0   -0.09    0.15
   0 -14   0   89.38    3.05
   0  14   0   91.16    3.01
   1 -14   0    2.63    0.28
  -1 -14   0    2.35    0.27
  -1  14   0    2.21    0.24
   1  14   0    2.07    0.24
   2 -14   0   14.29    0.68
  -2 -14   0   14.22    0.67
   2  14   0   14.80    0.63
  -2  14   0   14.74    0.64
   3 -14   0    2.36    0.29
  -3 -14   0    2.23    0.25
  -3 -14   0    2.22    0.26
   3  14   0    2.45    0.24
  -3  14   0    2.76    0.25
   4 -14   0    6.40    0.42
  -4 -14   0    6.11    0.39
  -4 -14   0    6.03    0.39
   4  14   0    5.83    0.36
  -4  14   0    6.92    0.39
   5 -14   0   16.12    0.73
  -5 -14   0   14.45    0.69
  -5 -14   0   14.70    0.71
   5  14   0   15.32    0.72
  -5  14   0   14.77    0.66
   5  14   0   15.35    0.66
   6 -14   0    4.28    0.38
  -6 -14   0    4.01    0.33
  -6  14   0    4.84    0.34
   6  14   0    4.10    0.36
   6  14   0    4.25    0.32
  -7 -14   0    2.35    0.30
   7 -14   0    2.54    0.31
  -7 -14   0    2.56    0.29
   7  14   0    2.51    0.30
  -7  14   0    2.43    0.27
   7  14   0    2.64    0.28
  -8 -14   0    1.84    0.28
   8 -14   0    2.38    0.32
  -8 -14   0    1.87    0.26
   8  14   0    1.90    0.25
  -8  14   0    1.96    0.25
   8  14   0    2.44    0.30
  -9 -14   0    0.11    0.14
   0 -15   0   -0.04    0.12
   0  15   0    0.26    0.13
   1 -15   0   26.52    1.15
  -1 -15   0   31.07    1.17
  -1  15   0   28.35    1.11
   1  15   0   31.47    1.12
  -2 -15   0    8.08    0.48
   2 -15   0    8.32    0.50
   2  15   0    8.42    0.45
  -2  15   0    8.33    0.45
   3 -15   0    2.08    0.27
  -3 -15   0    2.61    0.29
   3  15   0    2.11    0.25
  -3  15   0    2.01    0.24
  -4 -15   0    9.94    0.54
  -4 -15   0   10.15    0.54
   4 -15   0    9.66    0.56
   4  15   0   10.04    0.51
  -4  15   0    9.24    0.51
  -5 -15   0   12.57    0.64
  -5 -15   0   12.26    0.62
   5 -15   0   12.94    0.67
  -5  15   0   12.87    0.61
   5  15   0   12.19    0.59
  -6 -15   0    5.11    0.40
  -6 -15   0    5.07    0.39
   6 -15   0    5.40    0.43
   6  15   0    5.40    0.38
  -6  15   0    4.95    0.37
  -7 -15   0    3.30    0.32
  -7 -15   0    2.92    0.34
   7  15   0    3.70    0.33
  -7  15   0    4.18    0.44
   8  15   0    0.18    0.17
   0 -16   0   50.40    1.84
   0  16   0   49.41    1.78
   1 -16   0    0.05    0.15
  -1 -16   0    0.26    0.16
  -1  16   0    0.02    0.14
   1  16   0    0.41    0.16
  -2 -16   0    6.63    0.47
   2 -16   0    6.83    0.46
   2  16   0    6.15    0.40
  -2  16   0    6.76    0.41
   3 -16   0    2.93    0.33
  -3 -16   0    2.45    0.30
  -3  16   0    2.58    0.27
   3  16   0    3.00    0.29
   4 -16   0    9.65    0.57
  -4 -16   0    9.80    0.55
   4  16   0    9.18    0.50
  -4  16   0    9.26    0.51
  -5 -16   0   10.38    0.59
  -5 -16   0   10.22    0.58
   5  16   0   10.17    0.53
  -6 -16   0   15.14    0.76
 -15   0   1    0.09    0.16
 -14   0   1   -0.20    0.13
 -13   0   1   -0.08    0.12
  12   0  -1    0.01    0.14
  12   0  -1   -0.07    0.10
 -12   0   1    0.06    0.09
  11   0  -1    0.11    0.13
 -11   0   1    0.07    0.08
  11   0  -1    0.06    0.10
  10   0  -1    0.07    0.11
  10   0  -1   -0.04    0.08
 -10   0   1   -0.03    0.07
   9   0  -1   -0.02    0.07
  -9   0   1    0.01    0.07
   9   0  -1    0.05    0.10
   9   0  -1   -0.01    0.06
  -8   0   1   -0.06    0.05
   8   0  -1   -0.02    0.08
   8   0  -1   -0.02    0.05
   8   0  -1   -0.01    0.07
  -7   0   1   -0.01    0.05
   7   0  -1    0.09    0.05
   7   0  -1    0.04    0.06
   7   0  -1    0.02    0.07
   7   0  -1   -0.01    0.05
   6   0  -1    0.03    0.05
   6   0  -1    0.00    0.06
   6   0  -1    0.01    0.05
   6   0  -1    0.02    0.04
   5   0  -1    0.01    0.05
   5   0  -1    0.03    0.04
   5   0  -1   -0.02    0.04
   5   0  -1   -0.01    0.04
   4   0  -1   -0.02    0.04
   4   0  -1   -0.04    0.04
   4   0  -1   -0.04    0.03
   4   0  -1   -0.07    0.05
   3   0  -1   -0.02    0.03
   3   0  -1    0.00    0.03
   3   0  -1   -0.07    0.02
   3   0  -1    0.05    0.05
   2   0  -1    0.02    0.02
   2   0  -1   -0.01    0.03
   2   0  -1    0.08    0.02
   2   0  -1   -0.01    0.02
  -1   0   1   -0.35    0.02
   1   0  -1   -0.31    0.02
   1   0  -1   -0.40    0.02
   1   0  -1   -0.38    0.02
   1   0   1   -0.30    0.03
  -1   0  -1   -0.31    0.03
   1   0   1   -0.35    0.02
   1   0   1   -0.42    0.02
   2   0   1   -0.23    0.02
   2   0   1   -0.23    0.04
   2   0   1   -0.17    0.03
   3   0   1    0.03    0.03
   3   0   1    0.01    0.04
   3   0   1    0.03    0.03
   3   0   1    0.03    0.03
   4   0   1    0.01    0.04
   4   0   1   -0.07    0.03
   4   0   1   -0.02    0.03
   4   0   1   -0.01    0.05
   5   0   1   -0.03    0.05
   5   0   1    0.03    0.04
   5   0   1    0.37    0.09
   5   0   1   -0.05    0.04
   6   0   1   -0.09    0.05
   6   0   1    0.13    0.05
   6   0   1   -0.05    0.06
  -6   0  -1    0.01    0.04
   7   0   1    0.03    0.06
   7   0   1   -0.08    0.07
  -7   0  -1    0.10    0.05
   7   0   1   -0.05    0.04
   8   0   1    0.00    0.08
  -8   0  -1    0.00    0.05
   8   0   1   -0.02    0.07
   8   0   1   -0.01    0.05
   9   0   1    0.13    0.10
   9   0   1    0.01    0.07
  -9   0  -1    0.00    0.06
   9   0   1    0.06    0.07
 -10   0  -1    0.24    0.08
 -10   0  -1    0.00    0.09
  10   0   1   -0.02    0.09
  11   0   1    0.03    0.10
 -11   0  -1    0.01    0.10
  12   0   1    0.37    0.13
 -12   0  -1    0.06    0.12
 -13   0  -1   -0.01    0.13
  13   0   1    0.16    0.15
 -14   0  -1   -0.05    0.14
 -15   0  -1    0.04    0.15
 -15   1   1    0.81    0.24
 -14  -1   1    3.83    0.37
 -14   1   1    3.63    0.38
 -13  -1   1    5.56    0.41
 -13   1   1    5.71    0.44
 -12  -1   1    0.01    0.09
  12  -1  -1    0.11    0.12
  12  -1  -1   -0.04    0.13
  12   1  -1   -0.02    0.14
  12   1  -1    0.04    0.10
 -12   1   1    0.13    0.10
  11  -1  -1    0.30    0.15
 -11  -1   1    0.39    0.11
  11  -1  -1    0.22    0.11
  11   1  -1    0.35    0.12
  11   1  -1    0.42    0.16
 -11   1   1    0.43    0.10
 -10  -1   1    5.74    0.30
  10  -1  -1    5.53    0.39
  10  -1  -1    5.66    0.32
  10   1  -1    5.96    0.38
  10   1  -1    5.82    0.31
 -10   1   1    5.98    0.31
  10   1  -1    5.84    0.33
   9  -1  -1    0.94    0.13
   9  -1  -1    0.96    0.17
   9  -1  -1    0.88    0.13
   9   1  -1    1.14    0.14
   9   1  -1    0.78    0.15
  -9   1   1    0.85    0.12
   9   1  -1    1.12    0.14
   9   1  -1    1.02    0.14
   8  -1  -1    1.28    0.14
   8  -1  -1    1.04    0.11
   8  -1  -1    1.02    0.17
   8   1  -1    1.14    0.13
   8   1  -1    1.19    0.13
  -8   1   1    1.36    0.13
   8   1  -1    1.20    0.17
   8   1  -1    1.21    0.14
   7  -1  -1    0.96    0.11
   7  -1  -1    1.05    0.10
   7  -1  -1    0.89    0.14
   7   1  -1    0.85    0.14
   7   1  -1    1.00    0.11
   7   1  -1    0.91    0.11
  -7   1   1    0.95    0.11
   7   1  -1    0.95    0.11
   6  -1  -1    2.90    0.21
   6  -1  -1    2.16    0.13
   6  -1  -1    2.10    0.14
   6   1  -1    2.30    0.15
   6   1  -1    1.83    0.17
   6   1  -1    1.87    0.14
   6   1  -1    1.82    0.14
  -6   1   1    2.28    0.14
   5  -1  -1    2.06    0.13
   5  -1  -1    2.33    0.12
   5  -1  -1    1.99    0.18
  -5   1   1    1.93    0.13
   5   1  -1    2.32    0.13
   5   1  -1    2.24    0.14
   5   1  -1    2.22    0.16
   5   1  -1    2.15    0.13
   4  -1  -1   38.31    1.32
   4  -1  -1   38.71    1.27
   4  -1  -1   38.85    1.25
   4   1  -1   36.98    1.27
   4   1  -1   39.68    1.28
   4   1  -1   39.31    1.30
  -4   1   1   38.50    1.27
   4   1  -1   38.98    1.26
   3  -1  -1  200.24    6.30
   3  -1  -1  200.51    6.34
   3  -1  -1  182.66    6.31
   3   1  -1  205.48    6.30
   3   1  -1  198.17    6.30
  -3   1   1  196.36    6.30
   3   1  -1  207.79    6.32
   3   1  -1  206.80    6.31
   2  -1  -1    2.68    0.12
   2  -1  -1    2.77    0.15
   2   1  -1    2.92    0.13
  -2   1   1    2.72    0.11
  -2   1   1    2.63    0.13
   2   1  -1    2.79    0.13
   2   1  -1    2.64    0.12
   2   1  -1    2.97    0.13
   1  -1  -1    0.40    0.05
   1  -1  -1    0.39    0.03
  -1   1   1    0.41    0.04
  -1   1   1    0.43    0.02
   1   1  -1    0.41    0.03
   1   1  -1    0.41    0.03
   0  -1   1    3.84    0.14
   0  -1  -1    4.01    0.14
   0  -1   1    4.15    0.14
   0   1   1    4.01    0.14
   0   1  -1    4.04    0.14
   0   1   1    3.97    0.14
   0   1  -1    4.08    0.14
   1  -1   1   27.35    0.91
  -1  -1  -1   29.54    0.91
   1  -1   1   27.71    0.90
  -1   1  -1   27.56    0.90
   1   1   1   28.22    0.90
  -1   1  -1   28.30    0.92
   2  -1   1    2.53    0.11
   2  -1   1    2.50    0.13
  -2  -1  -1    2.59    0.12
   2  -1   1    2.62    0.15
  -2   1  -1    2.54    0.11
   2   1   1    2.69    0.13
   2   1   1    2.48    0.13
   2   1   1    2.54    0.11
   3  -1   1   38.12    1.29
   3  -1   1   37.44    1.26
   3  -1   1   38.69    1.24
  -3   1  -1   38.75    1.24
   3   1   1   39.56    1.24
   3   1   1   38.40    1.26
   3   1   1   38.67    1.27
   3   1   1   38.30    1.26
   4  -1   1   12.66    0.43
   4  -1   1   12.24    0.49
   4  -1   1   12.24    0.45
  -4   1  -1   12.22    0.43
   4   1   1   12.38    0.43
   4   1   1   12.49    0.46
   4   1   1   11.88    0.47
   4   1   1   13.01    0.46
   5  -1   1   12.08    0.43
   5  -1   1   11.42    0.46
   5  -1   1   11.74    0.50
   5   1   1   12.13    0.43
  -5   1  -1   11.97    0.43
   5   1   1   11.54    0.48
   5   1   1   12.49    0.46
   5   1   1   12.33    0.46
   6  -1   1   47.79    1.66
   6  -1   1   48.23    1.61
   6  -1   1   48.27    1.58
   6   1   1   47.49    1.61
  -6   1  -1   48.05    1.58
   6   1   1   48.31    1.57
   6   1   1   48.31    1.64
   6   1   1   47.93    1.60
   7  -1   1    1.02    0.13
   7  -1   1    1.21    0.17
   7  -1   1    0.85    0.10
  -7   1  -1    1.10    0.11
   7   1   1    1.38    0.14
   7   1   1    1.31    0.16
   7   1   1    1.30    0.12
   7   1   1    1.14    0.13
   8  -1   1    1.93    0.22
   8  -1   1    2.07    0.18
   8  -1   1    1.77    0.14
   8   1   1    2.27    0.17
  -8   1  -1    2.00    0.15
   8   1   1    2.23    0.18
   8   1   1    2.06    0.16
   8   1   1    2.04    0.20
  -9  -1  -1    0.17    0.08
   9  -1   1    0.32    0.10
  -9  -1  -1    0.30    0.10
   9  -1   1    0.29    0.12
  -9   1  -1    0.26    0.08
   9   1   1    0.32    0.10
   9   1   1    0.21    0.09
  10  -1   1    0.20    0.10
 -10  -1  -1    0.13    0.08
 -10  -1  -1    0.09    0.10
  10   1   1    0.27    0.10
 -10   1  -1    0.24    0.08
  10   1   1    0.09    0.10
 -10   1  -1    0.19    0.12
 -11  -1  -1    0.04    0.10
  11  -1   1    0.02    0.10
  11   1   1    0.12    0.11
 -11   1  -1    0.11    0.12
  12  -1   1    2.17    0.26
 -12  -1  -1    1.90    0.26
  12   1   1    1.44    0.21
 -12   1  -1    1.71    0.27
 -13  -1  -1    0.55    0.19
  13  -1   1    0.88    0.19
 -13   1  -1    0.45    0.18
 -14  -1  -1    3.33    0.37
 -14   1  -1    3.63    0.38
 -15   1  -1    0.07    0.17
 -15   2   1    2.79    0.41
 -14   2   1    4.08    0.41
  13  -2  -1    5.01    0.46
 -13   2   1    4.91    0.42
  12  -2  -1    0.82    0.16
 -12  -2   1    0.77    0.17
  12  -2  -1    0.54    0.20
 -12  -2   1    0.78    0.14
 -12   2   1    0.57    0.14
  11  -2  -1    0.09    0.13
  11  -2  -1   -0.03    0.09
  11   2  -1    0.34    0.11
 -11   2   1    0.10    0.08
  11   2  -1    0.29    0.11
  11   2  -1    0.26    0.14
  11   2  -1    0.15    0.10
  10  -2  -1    2.32    0.27
  10  -2  -1    2.12    0.21
  10   2  -1    2.36    0.21
 -10   2   1    2.08    0.19
  10   2  -1    2.14    0.25
  10   2  -1    2.06    0.20
   9  -2  -1    2.35    0.20
   9  -2  -1    2.29    0.25
   9   2  -1    2.15    0.18
   9   2  -1    2.36    0.23
   9   2  -1    2.31    0.19
  -9   2   1    2.03    0.17
   9   2  -1    2.11    0.18
   8  -2  -1    1.60    0.21
   8  -2  -1    1.88    0.17
   8   2  -1    1.83    0.16
  -8   2   1    1.53    0.15
   8   2  -1    1.78    0.18
   8   2  -1    1.60    0.16
  -8   2   1    1.76    0.13
   8   2  -1    1.96    0.16
   7  -2  -1   15.27    0.57
   7  -2  -1   15.12    0.65
   7   2  -1   15.15    0.57
   7   2  -1   15.43    0.61
   7   2  -1   13.14    0.57
  -7   2   1   15.75    0.57
   7   2  -1   15.04    0.56
   6  -2  -1    0.06    0.04
   6  -2  -1   -0.05    0.05
   6  -2  -1    0.10    0.08
   6   2  -1    0.14    0.07
   6   2  -1    0.01    0.05
  -6   2   1    0.03    0.05
   6   2  -1    0.08    0.05
   6   2  -1    0.09    0.05
   5  -2  -1   18.93    0.74
   5  -2  -1   18.88    0.68
  -5   2   1   19.92    0.68
   5   2  -1   19.39    0.70
   5   2  -1   18.76    0.67
   5   2  -1   19.36    0.69
   5   2  -1   19.82    0.67
   4  -2  -1   13.77    0.49
   4  -2  -1   13.27    0.54
  -4   2   1   14.14    0.46
   4   2  -1   13.95    0.51
   4   2  -1   13.58    0.49
   4   2  -1   14.29    0.51
  -4   2   1   13.68    0.49
   3  -2  -1   97.63    3.11
   3  -2  -1   96.33    3.16
   3   2  -1   98.97    3.12
  -3   2   1   98.94    3.08
   3   2  -1   96.50    3.10
   3   2  -1   99.59    3.12
  -3   2   1   96.40    3.11
   2  -2  -1    4.82    0.19
   2  -2  -1    4.83    0.22
  -2   2   1    4.71    0.19
   2   2  -1    4.61    0.19
   2   2  -1    4.71    0.18
   1  -2  -1    9.19    0.33
   1  -2  -1    9.20    0.31
   1   2  -1    9.28    0.32
   1   2  -1    9.36    0.31
   1   2  -1    8.90    0.30
  -1   2   1    8.67    0.30
   0  -2  -1  120.41    4.01
   0  -2   1  128.50    3.98
   0  -2   1  122.00    3.99
   0   2   1  130.89    4.03
   0   2   1  119.14    3.98
   0   2  -1  134.52    3.99
   0   2  -1  129.58    3.99
   1  -2   1    0.86    0.07
   1  -2   1    0.94    0.05
   1  -2   1    0.90    0.07
  -1  -2  -1    0.88    0.04
  -1   2  -1    0.80    0.05
   1   2   1    0.92    0.07
   1   2   1    0.84    0.06
  -2  -2  -1   34.03    1.04
   2  -2   1   30.73    1.02
   2  -2   1   32.53    1.08
   2  -2   1   32.65    1.06
  -2   2  -1   32.74    1.04
   2   2   1   29.69    1.06
   2   2   1   33.85    1.04
   3  -2   1   15.17    0.49
   3  -2   1   14.32    0.55
  -3  -2  -1   15.05    0.51
   3  -2   1   14.09    0.52
   3   2   1   14.22    0.50
  -3   2  -1   14.51    0.50
   3   2   1   15.03    0.53
   4  -2   1    0.39    0.09
   4  -2   1    0.62    0.06
   4  -2   1    0.49    0.07
   4   2   1    0.51    0.08
  -4   2  -1    0.55    0.07
   4   2   1    0.45    0.07
   4   2   1    0.76    0.09
   4   2   1    0.57    0.07
   5  -2   1   13.19    0.54
   5  -2   1   12.39    0.49
   5  -2   1   13.23    0.45
  -5   2  -1   12.69    0.46
   5   2   1   12.47    0.49
   5   2   1   12.36    0.48
   5   2   1   13.50    0.46
   5   2   1   12.85    0.50
   6  -2   1    0.66    0.12
   6  -2   1    0.67    0.07
   6  -2   1    0.43    0.08
   6   2   1    0.69    0.08
   6   2   1    0.71    0.11
  -6   2  -1    0.55    0.08
   6   2   1    0.56    0.09
   6   2   1    0.52    0.09
  -7  -2  -1    2.15    0.18
   7  -2   1    2.19    0.14
   7  -2   1    2.33    0.22
   7  -2   1    2.32    0.18
  -7   2  -1    2.25    0.15
   7   2   1    2.16    0.15
   7   2   1    2.48    0.18
   7   2   1    2.46    0.20
   7   2   1    2.36    0.18
   8  -2   1    0.69    0.15
   8  -2   1    0.51    0.11
  -8  -2  -1    0.70    0.12
   8   2   1    0.80    0.12
  -8   2  -1    0.72    0.10
   8   2   1    0.94    0.13
   8   2   1    0.79    0.10
   9  -2   1   15.35    0.71
  -9  -2  -1   15.23    0.65
   9  -2   1   15.57    0.64
  -9   2  -1   15.54    0.60
   9   2   1   14.74    0.62
   9   2   1   17.17    0.64
   9   2   1   15.42    0.59
  10  -2   1    2.69    0.29
 -10  -2  -1    2.12    0.22
  10  -2   1    2.22    0.22
 -10   2  -1    2.14    0.18
  10   2   1    2.33    0.19
  10   2   1    2.48    0.22
  10   2   1    2.37    0.21
 -10   2  -1    1.99    0.24
  11  -2   1    0.72    0.16
 -11  -2  -1    0.55    0.14
 -11   2  -1    0.50    0.17
 -11   2  -1    0.56    0.13
  12  -2   1    0.16    0.13
 -12  -2  -1    0.10    0.12
 -12   2  -1    0.22    0.15
  12   2   1    0.34    0.13
  13  -2   1    4.54    0.37
  13   2   1    4.61    0.35
 -13   2  -1    4.40    0.40
 -14   2  -1    0.19    0.17
 -14   3   1    5.09    0.44
  13  -3  -1    3.22    0.39
 -13   3   1    2.85    0.36
  12  -3  -1    4.40    0.33
  12  -3  -1    4.74    0.43
  12   3  -1    4.77    0.32
 -12   3   1    4.64    0.30
  11  -3  -1    4.80    0.32
 -11  -3   1    4.30    0.31
  11  -3  -1    4.35    0.39
  11   3  -1    4.79    0.30
  11   3  -1    4.37    0.30
 -11   3   1    4.82    0.29
  10  -3  -1    8.29    0.52
  10  -3  -1    8.50    0.43
  10   3  -1    8.25    0.43
 -10   3   1    8.37    0.41
  10   3  -1    9.69    0.48
  10   3  -1   10.54    0.43
   9  -3  -1    0.06    0.10
   9  -3  -1    0.02    0.09
   9   3  -1   -0.04    0.08
  -9   3   1    0.08    0.07
   9   3  -1   -0.01    0.08
   9   3  -1   -0.02    0.07
   8  -3  -1   10.84    0.53
   8  -3  -1   10.27    0.45
   8   3  -1   10.27    0.47
  -8   3   1   10.30    0.43
   8   3  -1   10.18    0.42
   8   3  -1   10.12    0.45
   7  -3  -1    4.51    0.31
   7  -3  -1    4.56    0.25
   7   3  -1    5.28    0.27
   7   3  -1    4.69    0.24
  -7   3   1    4.62    0.20
  -7   3   1    4.45    0.24
   7   3  -1    5.91    0.28
   6  -3  -1    4.29    0.28
   6  -3  -1    4.41    0.23
   6   3  -1    4.63    0.24
  -6   3   1    4.38    0.22
  -6   3   1    4.48    0.18
   6   3  -1    4.57    0.24
   6   3  -1    4.87    0.22
   5  -3  -1   52.91    1.83
   5  -3  -1   50.75    1.76
  -5   3   1   54.65    1.70
   5   3  -1   52.89    1.74
   5   3  -1   54.08    1.78
   5   3  -1   55.01    1.77
  -5   3   1   53.95    1.75
   4  -3  -1   12.43    0.52
   4  -3  -1   12.79    0.47
   4   3  -1   13.09    0.47
  -4   3   1   12.96    0.47
   4   3  -1   12.45    0.49
   4   3  -1   12.85    0.46
   3  -3  -1    8.26    0.34
   3  -3  -1    7.83    0.30
   3   3  -1    7.50    0.31
  -3   3   1    7.83    0.29
   3   3  -1    7.78    0.29
   3   3  -1    7.05    0.28
   2  -3  -1   35.05    1.14
   2  -3  -1   34.94    1.11
   2   3  -1   29.68    1.07
   2   3  -1   35.62    1.10
   1  -3  -1   40.61    1.21
  -1  -3   1   36.28    1.19
   1   3  -1   35.09    1.16
  -1   3   1   36.75    1.17
  -1   3   1   34.87    1.18
   1   3  -1   36.29    1.19
   0  -3   1  173.92    5.69
   0  -3  -1  182.23    5.73
   0  -3  -1  179.05    5.69
   0   3  -1  186.78    5.71
   0   3  -1  177.03    5.69
   0   3   1  180.47    5.69
   0   3  -1  182.79    5.71
   1  -3   1   96.04    3.08
   1  -3   1   96.40    3.12
   1  -3   1   97.14    3.11
   1   3   1   98.34    3.11
  -1   3  -1   95.91    3.10
   1   3   1  102.30    3.10
   2  -3   1  252.43    7.88
   2  -3   1  248.67    7.85
  -2  -3  -1  246.43    7.85
   2  -3   1  246.14    7.81
   2   3   1  255.68    7.89
   2   3   1  249.43    7.86
  -2   3  -1  242.36    7.83
   3  -3   1   31.87    1.09
  -3  -3  -1   33.71    1.06
   3  -3   1   32.64    1.13
   3   3   1   32.08    1.10
   3   3   1   32.59    1.06
  -3   3  -1   31.90    1.07
   4  -3   1  124.99    3.80
   4  -3   1  120.23    3.85
  -4  -3  -1  125.32    3.83
   4  -3   1  122.41    3.91
   4   3   1  125.93    3.87
  -4   3  -1  122.27    3.83
   4   3   1  101.99    3.82
   5  -3   1    3.36    0.20
   5  -3   1    3.64    0.14
   5  -3   1    3.57    0.24
  -5  -3  -1    3.50    0.18
   5   3   1    3.52    0.17
   5   3   1    3.18    0.20
  -5   3  -1    3.54    0.18
   6  -3   1   16.06    0.62
   6  -3   1   16.96    0.70
   6  -3   1   16.70    0.57
  -6  -3  -1   17.13    0.62
  -6   3  -1   16.73    0.60
   6   3   1   16.70    0.60
   6   3   1   16.68    0.64
   7  -3   1    0.08    0.07
   7  -3   1    0.08    0.09
  -7  -3  -1    0.18    0.07
  -7   3  -1    0.08    0.06
   7   3   1    0.13    0.07
   7   3   1   -0.01    0.05
  -8  -3  -1   11.73    0.50
   8  -3   1   11.70    0.50
   8  -3   1   12.06    0.58
  -8   3  -1   11.35    0.46
   8   3   1   11.29    0.49
   8   3   1   11.46    0.50
   8   3   1   11.58    0.46
   9  -3   1    0.84    0.18
   9  -3   1    0.88    0.15
  -9  -3  -1    1.19    0.16
  -9   3  -1    0.76    0.12
   9   3   1    1.00    0.15
   9   3   1    1.19    0.14
   9   3   1    0.87    0.14
  10  -3   1    0.08    0.10
 -10  -3  -1    0.12    0.09
  10  -3   1    0.06    0.13
 -10   3  -1    0.02    0.11
  10   3   1    0.08    0.09
 -10   3  -1    0.13    0.08
  10   3   1    0.07    0.10
  11  -3   1   11.57    0.54
 -11  -3  -1   10.75    0.55
 -11   3  -1   10.84    0.49
  11   3   1   12.01    0.54
 -11   3  -1   11.10    0.61
  12  -3   1    0.98    0.19
 -12   3  -1    0.97    0.22
  13  -3   1    0.55    0.18
 -13   3  -1    0.98    0.24
  14  -3   1    2.82    0.38
 -14   3  -1    2.77    0.36
 -14   4   1    1.83    0.31
 -13  -4   1    6.06    0.40
  13  -4  -1    6.30    0.43
  13  -4  -1    6.39    0.52
 -13   4   1    5.86    0.48
  12  -4  -1    0.66    0.17
  12  -4  -1    0.51    0.21
  12   4  -1    0.60    0.15
 -12   4   1    0.49    0.13
  11  -4  -1    1.08    0.23
  11  -4  -1    1.18    0.18
  11   4  -1    1.21    0.18
 -11   4   1    1.34    0.17
  11   4  -1    1.31    0.17
  10  -4  -1   10.56    0.50
  10  -4  -1   11.59    0.62
  10   4  -1   11.40    0.48
 -10   4   1   11.05    0.49
  10   4  -1   10.58    0.51
   9  -4  -1    7.17    0.45
   9  -4  -1    7.32    0.38
   9   4  -1    6.90    0.38
   9   4  -1    8.03    0.36
   9   4  -1    7.51    0.43
  -9   4   1    7.79    0.37
   8  -4  -1   40.64    1.54
   8  -4  -1   41.87    1.44
   8   4  -1   41.64    1.46
   8   4  -1   41.89    1.42
  -8   4   1   41.02    1.43
   8   4  -1   43.27    1.46
   7  -4  -1   53.09    1.92
   7  -4  -1   54.24    1.83
   7   4  -1   54.63    1.83
  -7   4   1   54.23    1.82
   7   4  -1   54.15    1.80
   7   4  -1   57.20    1.86
   6  -4  -1   25.75    0.86
   6  -4  -1   23.66    0.93
   6   4  -1   22.58    0.86
   6   4  -1   24.20    0.83
   6   4  -1   23.42    0.84
  -6   4   1   23.60    0.84
   5  -4  -1    5.21    0.25
   5  -4  -1    4.29    0.28
   5   4  -1    5.16    0.23
   5   4  -1    4.81    0.25
  -5   4   1    5.39    0.24
   5   4  -1    4.79    0.23
   4  -4  -1  113.26    3.67
   4  -4  -1  116.52    3.73
   4   4  -1  115.17    3.64
   4   4  -1  114.53    3.65
   4   4  -1  113.16    3.69
  -4   4   1  114.58    3.66
   3  -4  -1  126.68    4.00
   3  -4  -1  124.24    4.04
   3   4  -1  126.47    4.02
   3   4  -1  125.42    3.99
  -3   4   1  124.06    3.99
   3   4  -1  125.98    3.96
   2  -4  -1    8.30    0.34
   2  -4  -1    9.38    0.37
   2   4  -1    8.68    0.33
  -2   4   1    8.68    0.33
  -2   4   1    9.04    0.30
   2   4  -1    9.02    0.35
   1  -4  -1   84.22    2.78
   1  -4  -1   88.55    2.79
  -1  -4   1   85.46    2.77
   1   4  -1   86.97    2.78
   1   4  -1   89.00    2.74
   1   4  -1   88.19    2.77
  -1   4   1   86.53    2.76
  -1   4   1   86.36    2.77
   0  -4  -1   27.57    0.88
   0  -4   1   25.97    0.89
   0  -4  -1   26.87    0.90
   0   4   1   25.88    0.88
   0   4  -1   26.82    0.88
   0   4  -1   26.85    0.89
   0   4  -1   27.43    0.89
   0   4   1   26.78    0.89
   1  -4   1    3.56    0.17
   1  -4   1    3.50    0.14
   1  -4   1    3.92    0.18
   1   4   1    3.32    0.17
  -1   4  -1    3.24    0.16
   1   4   1    3.45    0.16
   2  -4   1   22.83    0.79
   2  -4   1   22.95    0.82
   2  -4   1   23.11    0.75
   2   4   1   23.79    0.81
  -2   4  -1   23.22    0.78
   2   4   1   23.82    0.78
  -3  -4  -1  184.96    5.57
   3  -4   1  173.54    5.62
   3  -4   1  171.63    5.66
   3   4   1  174.09    5.63
  -3   4  -1  173.40    5.60
   3   4   1  183.06    5.60
  -4  -4  -1    6.68    0.25
   4  -4   1    6.13    0.32
   4  -4   1    6.10    0.28
  -4   4  -1    6.29    0.26
   4   4   1    6.23    0.29
   4   4   1    6.16    0.26
   5  -4   1   56.43    1.93
   5  -4   1   58.21    2.00
  -5  -4  -1   60.11    1.91
   5   4   1   59.77    1.90
  -5   4  -1   58.65    1.91
   5   4   1   58.05    1.95
   6  -4   1    9.89    0.41
  -6  -4  -1    9.82    0.39
   6  -4   1    9.08    0.47
   6   4   1    9.53    0.42
   6   4   1    9.00    0.37
  -6   4  -1    9.87    0.39
   7  -4   1    1.56    0.16
  -7  -4  -1    1.66    0.14
   7  -4   1    1.66    0.21
  -7   4  -1    1.39    0.14
   7   4   1    1.79    0.14
   7   4   1    1.52    0.16
   8  -4   1    2.17    0.20
  -8  -4  -1    2.37    0.18
   8  -4   1    2.38    0.26
   8   4   1    2.12    0.20
   8   4   1    2.12    0.16
  -8   4  -1    1.93    0.17
   9  -4   1    0.26    0.11
  -9  -4  -1    0.18    0.08
   9  -4   1    0.20    0.14
   9   4   1    0.15    0.10
  -9   4  -1    0.28    0.09
   9   4   1    0.23    0.08
  10  -4   1    0.10    0.10
  10  -4   1    0.00    0.13
 -10   4  -1    0.01    0.08
  10   4   1   -0.07    0.09
 -10   4  -1    0.08    0.12
  11  -4   1    6.20    0.38
 -11   4  -1    6.13    0.33
 -11   4  -1    5.51    0.42
  11   4   1    5.97    0.37
  12  -4   1    8.52    0.48
 -12   4  -1    8.01    0.54
  12   4   1    8.81    0.47
  13  -4   1    5.49    0.41
 -13   4  -1    4.45    0.43
  14  -4   1    3.94    0.39
 -14   4  -1    4.76    0.46
 -14  -5   1    2.60    0.33
 -14   5   1    1.69    0.31
  13  -5  -1    0.23    0.16
 -13  -5   1    0.40    0.15
 -13   5   1    0.36    0.20
  12  -5  -1    9.17    0.49
  12  -5  -1    9.17    0.60
  12   5  -1    8.92    0.49
 -12   5   1    8.78    0.45
  11  -5  -1    2.61    0.27
  11  -5  -1    2.19    0.32
 -11   5   1    2.70    0.23
  11   5  -1    2.69    0.24
  11   5  -1    2.63    0.26
  10  -5  -1   14.75    0.64
  10  -5  -1   15.02    0.76
  10   5  -1   15.58    0.66
  10   5  -1   15.31    0.61
 -10   5   1   14.67    0.62
   9  -5  -1    3.70    0.33
   9  -5  -1    3.73    0.26
   9   5  -1    3.41    0.23
   9   5  -1    2.93    0.26
  -9   5   1    3.53    0.23
   8  -5  -1    8.00    0.39
   8  -5  -1    7.75    0.46
  -8   5   1    7.83    0.37
   8   5  -1    8.00    0.36
   8   5  -1    7.88    0.40
   7  -5  -1   29.42    1.07
   7  -5  -1   30.21    1.16
   7   5  -1   29.58    1.04
  -7   5   1   30.63    1.05
   6  -5  -1   17.70    0.66
   6  -5  -1   17.47    0.73
   6   5  -1   17.39    0.63
   6   5  -1   15.75    0.61
   6   5  -1   18.17    0.68
  -6   5   1   17.17    0.64
   5  -5  -1   56.83    1.90
   5  -5  -1   56.44    1.96
  -5   5   1   57.96    1.88
   5   5  -1   57.52    1.87
   5   5  -1   57.75    1.92
   5   5  -1   56.56    1.85
   4  -5  -1    6.84    0.35
   4  -5  -1    7.13    0.31
   4   5  -1    7.00    0.29
  -4   5   1    6.98    0.30
   4   5  -1    6.66    0.32
   3  -5  -1   24.53    0.86
   3  -5  -1   21.78    0.82
  -3   5   1   24.30    0.81
   3   5  -1   24.03    0.84
   3   5  -1   23.35    0.80
   2  -5  -1   48.10    1.60
   2  -5  -1   48.19    1.57
   2   5  -1   48.11    1.58
   2   5  -1   47.19    1.56
  -2   5   1   48.02    1.53
  -2   5   1   47.30    1.56
  -1  -5   1   22.72    0.78
   1  -5  -1   23.06    0.79
   1  -5  -1   22.60    0.78
   1   5  -1   23.57    0.74
  -1   5   1   22.49    0.76
   1   5  -1   23.33    0.79
  -1   5   1   22.36    0.77
   1   5  -1   22.65    0.77
   0  -5  -1   86.28    2.77
   0  -5  -1   86.94    2.79
   0  -5   1   83.08    2.78
   0   5   1   87.51    2.78
   0   5  -1   86.67    2.77
   0   5   1   87.66    2.77
   0   5  -1   87.09    2.78
   0   5  -1   88.37    2.76
   1  -5   1   33.61    1.14
   1  -5   1   36.15    1.12
   1  -5   1   34.68    1.15
   1   5   1   33.79    1.15
   1   5   1   33.83    1.13
  -1   5  -1   33.27    1.13
  -1   5  -1   34.53    1.14
   2  -5   1   19.58    0.71
   2  -5   1   19.79    0.64
   2  -5   1   19.28    0.69
   2   5   1   19.67    0.70
  -2   5  -1   19.51    0.67
   3  -5   1    2.94    0.18
   3  -5   1    3.12    0.20
   3   5   1    3.06    0.16
  -3   5  -1    3.05    0.16
   3   5   1    3.08    0.19
  -4  -5  -1   34.00    1.09
   4  -5   1   32.89    1.20
   4  -5   1   33.79    1.16
   4   5   1   34.31    1.17
  -4   5  -1   34.04    1.13
   4   5   1   33.30    1.12
   5  -5   1   35.91    1.31
  -5  -5  -1   37.17    1.19
   5  -5   1   36.11    1.25
   5   5   1   36.16    1.21
  -5   5  -1   35.86    1.22
   5   5   1   36.12    1.26
  -6  -5  -1   12.45    0.46
   6  -5   1   10.45    0.49
   6  -5   1   12.10    0.57
   6   5   1   11.99    0.46
   6   5   1   12.64    0.51
  -6   5  -1   12.50    0.47
  -7  -5  -1    0.40    0.08
   7  -5   1    0.37    0.13
   7  -5   1    0.51    0.11
   7   5   1    0.36    0.08
   7   5   1    0.48    0.11
  -7   5  -1    0.49    0.09
   8  -5   1   16.53    0.67
   8  -5   1   16.44    0.76
  -8   5  -1   16.37    0.64
   8   5   1   16.78    0.69
   8   5   1   17.19    0.63
   9  -5   1    5.84    0.35
   9  -5   1    5.93    0.41
   9   5   1    5.82    0.30
   9   5   1    5.50    0.34
  -9   5  -1    5.31    0.30
  10  -5   1    0.64    0.15
  10  -5   1    0.72    0.20
 -10   5  -1    1.01    0.15
  10   5   1    0.81    0.16
 -10   5  -1    0.79    0.19
  11  -5   1    4.95    0.36
  11   5   1    4.69    0.35
 -11   5  -1    4.62    0.30
 -11   5  -1    5.13    0.41
  12  -5   1    3.02    0.32
  12   5   1    3.40    0.31
 -12   5  -1    3.13    0.37
  13  -5   1    0.22    0.16
 -13   5  -1   -0.11    0.16
  13   5   1    0.00    0.13
  14  -5   1    3.35    0.37
 -14  -6   1    0.93    0.21
  13  -6  -1    1.08    0.22
 -13  -6   1    0.78    0.18
 -13   6   1    0.82    0.24
  12  -6  -1    0.41    0.17
  12  -6  -1    0.25    0.19
  12   6  -1    0.34    0.15
 -12   6   1    0.53    0.14
  11  -6  -1    0.17    0.17
  11  -6  -1    0.23    0.15
 -11   6   1    0.36    0.12
  11   6  -1    0.55    0.13
  11   6  -1    0.47    0.15
  10  -6  -1   -0.18    0.10
  10  -6  -1    0.06    0.14
  10   6  -1    0.05    0.09
 -10   6   1   -0.07    0.08
  10   6  -1   -0.11    0.10
   9  -6  -1    1.28    0.22
   9  -6  -1    1.41    0.18
  -9   6   1    1.32    0.16
   9   6  -1    1.42    0.19
   9   6  -1    1.63    0.18
   8  -6  -1   29.33    1.09
   8  -6  -1   28.87    1.17
  -8   6   1   29.98    1.06
   8   6  -1   30.31    1.11
   8   6  -1   29.92    1.05
   7  -6  -1   27.14    1.09
   7  -6  -1   27.66    1.00
   7   6  -1   27.27    0.96
  -7   6   1   26.08    0.97
   7   6  -1   28.83    1.03
   6  -6  -1   16.05    0.62
   6  -6  -1   16.31    0.70
   6   6  -1   16.01    0.59
  -6   6   1   15.55    0.60
   6   6  -1   14.62    0.63
   5  -6  -1    0.03    0.06
   5  -6  -1    0.16    0.09
  -5  -6   1    0.01    0.04
  -5   6   1    0.07    0.06
   5   6  -1    0.09    0.06
   5   6  -1    0.05    0.06
   4  -6  -1   15.32    0.64
   4  -6  -1   16.09    0.60
   4   6  -1   16.02    0.58
   4   6  -1   15.51    0.61
  -4   6   1   16.07    0.58
   3  -6  -1    8.37    0.36
   3  -6  -1    8.82    0.39
   3  -6  -1    8.83    0.29
  -3   6   1    8.39    0.35
   3   6  -1    8.89    0.38
   3   6  -1    8.33    0.34
  -2  -6   1   28.98    1.00
   2  -6  -1   29.63    1.01
   2   6  -1   29.48    1.02
  -2   6   1   29.62    0.97
   2   6  -1   29.78    1.00
  -2   6   1   29.70    1.00
  -1  -6   1  146.14    4.79
   1  -6  -1  143.54    4.79
   1  -6  -1  158.37    4.79
   1   6  -1  151.63    4.79
  -1   6   1  150.89    4.77
  -1   6   1  147.83    4.78
   1   6  -1  151.20    4.78
   1   6  -1  152.52    4.74
   0  -6  -1    3.86    0.18
   0  -6   1    3.61    0.20
   0  -6  -1    3.69    0.20
   0   6  -1    3.82    0.19
   0   6   1    3.89    0.19
   0   6  -1    4.06    0.19
   0   6   1    3.80    0.19
   0   6  -1    3.85    0.17
   1  -6   1    8.60    0.32
  -1  -6  -1    8.65    0.35
  -1  -6  -1    8.79    0.30
   1  -6   1    8.68    0.36
   1   6   1    8.83    0.34
   1   6   1    8.89    0.36
  -1   6  -1    8.84    0.34
  -1   6  -1    9.07    0.35
   2  -6   1    5.14    0.20
   2  -6   1    5.18    0.25
   2  -6   1    4.86    0.26
  -2   6  -1    5.21    0.23
   2   6   1    5.21    0.25
   2   6   1    5.25    0.23
   3  -6   1   12.50    0.41
   3  -6   1   12.27    0.51
   3  -6   1   12.18    0.48
   3   6   1   11.72    0.49
  -3   6  -1   11.96    0.46
   3   6   1   12.25    0.45
   4  -6   1    3.33    0.24
   4  -6   1    3.27    0.20
   4   6   1    3.45    0.21
  -4   6  -1    3.19    0.18
   4   6   1    3.45    0.18
   5  -6   1    5.65    0.31
   5  -6   1    6.10    0.36
   5   6   1    6.87    0.33
  -5   6  -1    5.93    0.29
   5   6   1    7.19    0.29
   6  -6   1   25.40    0.94
   6  -6   1   25.46    1.01
   6   6   1   26.44    0.90
  -6   6  -1   25.72    0.91
   6   6   1   25.10    0.95
   7  -6   1    7.54    0.45
   7  -6   1    8.13    0.39
   7   6   1    7.82    0.40
  -7   6  -1    7.54    0.35
   7   6   1    7.39    0.34
   8  -6   1    5.46    0.33
   8  -6   1    4.75    0.37
   8   6   1    5.37    0.33
  -8   6  -1    5.14    0.28
   8   6   1    5.41    0.28
   9  -6   1    0.23    0.15
   9  -6   1    0.34    0.12
   9   6   1    0.04    0.09
  -9   6  -1    0.07    0.09
   9   6   1   -0.02    0.09
  10  -6   1    0.09    0.13
 -10   6  -1    0.53    0.18
  10   6   1    0.27    0.13
 -10   6  -1    0.33    0.11
  11  -6   1    0.25    0.15
 -11   6  -1    0.24    0.11
  11   6   1    0.24    0.14
 -11   6  -1    0.12    0.15
  12  -6   1   -0.05    0.14
  12   6   1   -0.05    0.12
 -12   6  -1   -0.04    0.15
  13  -6   1   13.93    0.69
 -13   6  -1   13.22    0.77
  13   6   1   14.39    0.70
  14  -6   1   -0.09    0.16
  14   6   1   -0.03    0.15
 -14  -7   1    0.11    0.17
 -13  -7   1    1.79    0.26
  13  -7  -1    2.14    0.28
 -13   7   1    2.13    0.34
  12  -7  -1    0.01    0.15
  12  -7  -1   -0.02    0.17
  12   7  -1    0.04    0.13
 -12   7   1    0.06    0.11
  11  -7  -1    7.05    0.53
  11  -7  -1    6.76    0.42
  11   7  -1    6.80    0.42
  11   7  -1    7.08    0.45
 -11   7   1    6.34    0.38
  10  -7  -1   -0.16    0.15
  10  -7  -1    0.21    0.13
 -10   7   1    0.07    0.10
  10   7  -1    0.19    0.11
  10   7  -1    0.21    0.13
   9  -7  -1    0.07    0.12
   9  -7  -1    0.12    0.15
  -9   7   1   -0.06    0.08
   9   7  -1    0.01    0.09
   9   7  -1   -0.02    0.10
   8  -7  -1    0.79    0.18
   8  -7  -1    0.74    0.15
   8   7  -1    0.96    0.16
   8   7  -1    1.08    0.14
  -8   7   1    0.98    0.14
   7  -7  -1   41.84    1.44
   7  -7  -1   37.11    1.34
   7   7  -1   36.57    1.36
  -7   7   1   36.60    1.31
   7   7  -1   37.21    1.30
   6  -7  -1   22.96    0.85
   6  -7  -1   22.70    0.92
   6   7  -1   21.95    0.81
   6   7  -1   22.74    0.87
  -6   7   1   21.77    0.82
   5  -7  -1   61.64    2.05
   5  -7  -1   61.19    2.11
   5   7  -1   62.02    2.02
   5   7  -1   59.74    2.07
  -5   7   1   61.58    2.03
   4  -7  -1   23.53    0.85
   4  -7  -1   23.54    0.89
  -4   7   1   22.78    0.82
   4   7  -1   23.96    0.87
   4   7  -1   22.70    0.82
  -3  -7   1   17.51    0.63
   3  -7  -1   16.76    0.64
   3  -7  -1   17.22    0.67
   3  -7  -1   17.12    0.56
   3   7  -1   17.08    0.65
  -3   7   1   17.00    0.62
   3   7  -1   16.28    0.61
  -2  -7   1    0.05    0.06
   2  -7  -1    0.08    0.06
   2  -7  -1    0.08    0.05
  -2   7   1    0.09    0.05
  -2   7   1    0.06    0.04
   2   7  -1    0.06    0.05
   2   7  -1    0.10    0.06
   1  -7  -1    6.95    0.30
   1  -7  -1    6.56    0.31
  -1  -7   1    6.57    0.30
  -1   7   1    7.09    0.30
   1   7  -1    6.93    0.30
   1   7  -1    7.00    0.31
   1   7  -1    7.11    0.25
  -1   7   1    7.00    0.29
   0  -7  -1    0.29    0.07
   0  -7   1    0.35    0.08
   0  -7  -1    0.39    0.06
   0   7   1    0.31    0.07
   0   7  -1    0.51    0.07
   0   7  -1    0.39    0.07
   0   7  -1    0.41    0.06
   0   7   1    0.45    0.07
  -1  -7  -1   16.75    0.68
   1  -7   1   19.03    0.65
   1  -7   1   18.63    0.69
  -1   7  -1   19.07    0.67
   1   7   1   19.78    0.69
  -1   7  -1   19.11    0.67
   1   7   1   19.45    0.67
   2  -7   1   14.78    0.52
   2  -7   1   14.87    0.57
  -2   7  -1   15.61    0.57
  -2   7  -1   14.62    0.55
   2   7   1   15.31    0.58
   2   7   1   14.54    0.55
   3  -7   1    9.12    0.32
   3  -7   1    9.19    0.42
   3  -7   1    9.51    0.40
   3   7   1    9.15    0.37
  -3   7  -1    8.65    0.37
   3   7   1    8.83    0.40
   4  -7   1    0.43    0.11
   4  -7   1    0.51    0.10
   4   7   1    0.55    0.11
  -4   7  -1    0.59    0.09
   4   7   1    0.48    0.08
   5  -7   1    2.05    0.22
   5  -7   1    2.08    0.19
   5   7   1    2.01    0.18
   5   7   1    1.98    0.16
  -5   7  -1    2.31    0.16
   6  -7   1    0.55    0.12
   6  -7   1    0.47    0.13
  -6   7  -1    0.70    0.11
   6   7   1    0.73    0.13
   6   7   1    0.59    0.10
   7  -7   1    1.12    0.19
   7  -7   1    1.64    0.19
   7   7   1    1.24    0.17
  -7   7  -1    1.62    0.16
   7   7   1    1.33    0.14
   8  -7   1    2.54    0.30
   8  -7   1    2.72    0.25
  -8   7  -1    2.70    0.21
   8   7   1    2.72    0.20
   8   7   1    2.10    0.23
   9  -7   1    3.03    0.28
   9  -7   1    3.02    0.33
  -9   7  -1    2.80    0.22
   9   7   1    3.36    0.29
   9   7   1    2.90    0.23
  -9   7  -1    2.96    0.30
  10  -7   1    5.83    0.38
 -10   7  -1    5.04    0.31
  10   7   1    4.92    0.36
 -10   7  -1    4.13    0.39
  11  -7   1    0.12    0.15
 -11   7  -1    0.05    0.15
  11   7   1    0.17    0.13
 -11   7  -1    0.03    0.10
  12  -7   1    0.79    0.21
 -12   7  -1    1.27    0.26
  12   7   1    0.96    0.20
  13  -7   1    0.87    0.23
 -13   7  -1    0.73    0.25
  13   7   1    0.75    0.20
  13  -8  -1    1.24    0.24
 -13  -8   1    0.93    0.21
  12  -8  -1    0.10    0.15
 -12   8   1    0.10    0.12
 -12   8   1   -0.08    0.15
  12   8  -1    0.05    0.13
  11  -8  -1    0.39    0.19
  11  -8  -1    0.33    0.16
  11   8  -1    0.45    0.16
 -11   8   1    0.45    0.14
  10  -8  -1    0.85    0.19
  10  -8  -1    0.40    0.19
  10   8  -1    0.34    0.15
 -10   8   1    0.80    0.16
  10   8  -1    0.73    0.15
   9  -8  -1   -0.16    0.11
   9  -8  -1    0.11    0.14
  -9   8   1    0.16    0.11
   9   8  -1   -0.07    0.10
   9   8  -1    0.26    0.11
   8  -8  -1    4.23    0.37
   8  -8  -1    4.32    0.32
  -8   8   1    4.30    0.27
   8   8  -1    4.52    0.27
   8   8  -1    4.26    0.31
   7  -8  -1    0.80    0.18
   7  -8  -1    0.84    0.16
  -7   8   1    0.94    0.14
   7   8  -1    1.08    0.14
   7   8  -1    1.12    0.18
   6  -8  -1    1.61    0.21
   6  -8  -1    1.40    0.18
   6   8  -1    1.66    0.17
   6   8  -1    1.46    0.18
  -6   8   1    1.60    0.16
   5  -8  -1   18.84    0.73
   5  -8  -1   17.38    0.76
   5   8  -1   18.76    0.74
  -5   8   1   19.49    0.70
   5   8  -1   18.52    0.69
   4  -8  -1   10.59    0.46
   4  -8  -1   10.84    0.50
   4   8  -1   11.12    0.48
   4   8  -1   10.66    0.44
  -4   8   1   11.11    0.45
   3  -8  -1    2.46    0.19
   3  -8  -1    2.21    0.19
  -3  -8   1    2.15    0.17
  -3   8   1    2.39    0.17
   3   8  -1    2.29    0.18
   3   8  -1    2.31    0.16
   2  -8  -1    0.60    0.10
  -2  -8   1    0.58    0.10
   2  -8  -1    0.49    0.10
   2   8  -1    0.51    0.10
  -2   8   1    0.54    0.07
  -2   8   1    0.52    0.09
   2   8  -1    0.36    0.08
   1  -8  -1    3.51    0.21
  -1  -8   1    3.30    0.21
   1  -8  -1    3.33    0.19
   1   8  -1    3.50    0.20
  -1   8   1    3.58    0.19
   1   8  -1    3.63    0.20
  -1   8   1    3.61    0.20
   0  -8  -1    0.04    0.04
   0  -8   1    0.06    0.05
   0  -8   1    0.02    0.06
   0  -8  -1    0.16    0.07
   0   8  -1    0.00    0.04
   0   8  -1    0.03    0.05
   0   8   1    0.00    0.05
   0   8   1   -0.04    0.04
   0   8  -1    0.01    0.04
  -1  -8  -1    3.88    0.22
   1  -8   1    4.32    0.19
   1  -8   1    3.76    0.22
  -1   8  -1    3.92    0.21
  -1   8  -1    3.98    0.20
   1   8   1    3.61    0.21
   1   8   1    4.07    0.23
  -2  -8  -1    0.03    0.06
   2  -8   1    0.01    0.04
   2  -8   1    0.09    0.07
   2   8   1    0.07    0.06
  -2   8  -1    0.01    0.06
   2   8   1    0.03    0.05
  -2   8  -1    0.06    0.06
   3  -8   1    0.66    0.12
  -3   8  -1    0.66    0.11
   3   8   1    0.64    0.11
  -3   8  -1    0.53    0.09
   3   8   1    0.71    0.10
   4  -8   1   26.93    1.00
   4  -8   1   27.14    1.04
   4   8   1   28.11    1.02
  -4   8  -1   27.85    0.97
   4   8   1   28.37    0.97
   5  -8   1    3.39    0.25
   5  -8   1    3.54    0.28
  -5   8  -1    3.48    0.21
   5   8   1    3.34    0.21
   5   8   1    3.24    0.24
   6  -8   1    2.41    0.22
   6  -8   1    2.46    0.25
   6   8   1    2.67    0.19
   6   8   1    2.34    0.22
  -6   8  -1    2.61    0.20
   7  -8   1    5.32    0.38
   7  -8   1    4.86    0.33
   7   8   1    4.52    0.32
   7   8   1    4.90    0.28
  -7   8  -1    5.17    0.28
   8  -8   1    1.94    0.23
  -8   8  -1    1.84    0.18
   8   8   1    2.15    0.19
   8   8   1    2.30    0.25
  -8   8  -1    1.72    0.25
   9  -8   1    9.71    0.51
   9   8   1    9.87    0.45
  -9   8  -1   10.09    0.57
  -9   8  -1    9.37    0.45
   9   8   1    9.34    0.51
  10  -8   1    1.10    0.20
 -10   8  -1    1.03    0.23
  10   8   1    1.04    0.20
 -10   8  -1    1.00    0.17
  11  -8   1    4.02    0.35
  11   8   1    3.59    0.34
 -11   8  -1    3.44    0.28
 -11   8  -1    4.42    0.41
  12  -8   1   -0.21    0.15
  12   8   1   -0.17    0.13
 -12   8  -1    0.22    0.18
  13  -8   1    4.63    0.43
  13   8   1    4.84    0.41
  13  -9  -1    1.97    0.30
  12  -9  -1    4.17    0.39
 -12  -9   1    3.97    0.38
 -12   9   1    5.33    0.48
 -12   9   1    4.82    0.35
  11  -9  -1    5.27    0.41
  11  -9  -1    5.92    0.50
  11   9  -1    5.72    0.42
 -11   9   1    5.54    0.37
 -11   9   1    5.87    0.47
  10  -9  -1    1.54    0.28
  10  -9  -1    1.69    0.24
  10   9  -1    1.21    0.21
 -10   9   1    1.11    0.18
  10   9  -1    1.42    0.19
   9  -9  -1    0.66    0.17
   9  -9  -1    0.83    0.22
   9   9  -1    0.95    0.16
   9   9  -1    0.59    0.16
  -9   9   1    0.92    0.16
   8  -9  -1    4.67    0.33
   8  -9  -1    4.85    0.39
   8   9  -1    4.33    0.28
   8   9  -1    4.48    0.33
  -8   9   1    4.45    0.29
   7  -9  -1    5.27    0.38
   7  -9  -1    5.60    0.34
  -7   9   1    5.66    0.32
   7   9  -1    5.42    0.35
   7   9  -1    4.93    0.29
   6  -9  -1    7.16    0.43
   6  -9  -1    6.92    0.38
   6   9  -1    7.02    0.40
  -6   9   1    7.03    0.35
   6   9  -1    7.21    0.35
   5  -9  -1    0.04    0.09
   5  -9  -1    0.09    0.10
   5   9  -1    0.08    0.08
  -5   9   1   -0.01    0.07
   5   9  -1    0.02    0.08
  -4  -9   1    0.82    0.12
   4  -9  -1    0.74    0.14
   4  -9  -1    0.58    0.12
   4   9  -1    0.69    0.13
   4   9  -1    0.64    0.11
  -4   9   1    0.69    0.12
   3  -9  -1    0.82    0.13
  -3  -9   1    1.22    0.14
   3  -9  -1    1.01    0.15
   3   9  -1    1.09    0.13
   3   9  -1    0.82    0.13
  -3   9   1    1.05    0.13
   2  -9  -1    1.15    0.14
  -2  -9   1    1.32    0.15
   2  -9  -1    1.27    0.15
   2   9  -1    1.30    0.13
  -2   9   1    1.32    0.14
   2   9  -1    1.20    0.14
  -2   9   1    1.10    0.10
   1  -9  -1    1.78    0.16
   1  -9  -1    1.48    0.14
  -1  -9   1    1.74    0.17
  -1   9   1    1.64    0.13
   1   9  -1    1.40    0.14
   1   9  -1    1.67    0.15
  -1   9   1    1.67    0.15
   0  -9   1   -0.07    0.06
   0  -9  -1    0.04    0.07
   0  -9   1    0.02    0.05
   0   9  -1    0.05    0.06
   0   9   1    0.03    0.06
   0   9   1    0.02    0.05
   1  -9   1    3.00    0.17
  -1  -9  -1    3.07    0.21
   1  -9   1    2.80    0.21
  -1   9  -1    3.19    0.18
   1   9   1    2.98    0.20
  -1   9  -1    2.94    0.19
   1   9   1    3.14    0.20
   2  -9   1    1.98    0.18
  -2  -9  -1    2.16    0.18
  -2   9  -1    1.87    0.16
  -2   9  -1    2.15    0.17
   2   9   1    1.98    0.17
   2   9   1    2.03    0.16
  -3  -9  -1   22.92    0.85
   3  -9   1   22.22    0.86
  -3   9  -1   23.05    0.86
   3   9   1   23.48    0.83
   3   9   1   23.11    0.87
  -3   9  -1   22.79    0.83
   4  -9   1   19.68    0.77
   4   9   1   19.16    0.78
   4   9   1   19.80    0.73
  -4   9  -1   20.16    0.78
  -4   9  -1   19.62    0.73
   5  -9   1   30.10    1.10
   5   9   1   29.05    1.04
  -5   9  -1   29.63    1.06
  -5   9  -1   30.29    1.13
   5   9   1   29.23    1.11
   6  -9   1   22.99    0.92
   6   9   1   24.96    0.87
   6   9   1   23.14    0.93
  -6   9  -1   23.55    0.96
  -6   9  -1   23.86    0.88
   7  -9   1   11.10    0.53
   7   9   1   10.71    0.47
   7   9   1   11.03    0.54
  -7   9  -1   10.30    0.56
  -7   9  -1   10.70    0.48
   8  -9   1    1.75    0.23
  -8   9  -1    1.23    0.17
  -8   9  -1    1.65    0.25
   8   9   1    1.94    0.25
   8   9   1    1.29    0.17
   9  -9   1    0.38    0.16
  -9   9  -1    0.51    0.14
  -9   9  -1    0.37    0.17
   9   9   1    0.34    0.12
   9   9   1    0.59    0.16
  10  -9   1    9.74    0.55
  10   9   1    9.71    0.54
 -10   9  -1    9.70    0.60
 -10   9  -1    9.37    0.47
  11  -9   1    1.94    0.27
  11   9   1    1.77    0.26
 -11   9  -1    2.30    0.35
 -11   9  -1    2.23    0.24
  12  -9   1    0.80    0.22
  12   9   1    0.77    0.20
 -12   9  -1    0.89    0.26
  12 -10  -1    4.45    0.41
 -12  10   1    4.72    0.55
 -12  10   1    5.03    0.36
  11 -10  -1    7.03    0.49
  11  10  -1    6.92    0.47
 -11  10   1    7.98    0.44
 -11  10   1    7.98    0.57
  10 -10  -1    7.65    0.55
  10 -10  -1    7.36    0.47
 -10  10   1    7.49    0.42
 -10  10   1    7.58    0.53
  10  10  -1    7.34    0.41
  10  10  -1    6.64    0.46
   9 -10  -1    1.06    0.21
   9 -10  -1    1.10    0.23
   9  10  -1    0.66    0.17
   9  10  -1    1.23    0.18
  -9  10   1    0.68    0.15
   8 -10  -1    1.23    0.20
   8 -10  -1    1.28    0.24
   8  10  -1    1.38    0.21
  -8  10   1    1.38    0.19
   8  10  -1    1.29    0.18
   7 -10  -1    7.73    0.48
   7 -10  -1    7.62    0.44
  -7  10   1    7.40    0.40
   7  10  -1    8.76    0.40
   7  10  -1    8.16    0.45
   6 -10  -1    6.91    0.43
   6 -10  -1    7.28    0.40
   6  10  -1    7.12    0.36
  -6  10   1    6.94    0.37
   6  10  -1    7.09    0.41
  -5 -10   1   49.97    1.73
   5 -10  -1   51.46    1.76
   5 -10  -1   49.30    1.80
   5  10  -1   52.31    1.72
  -5  10   1   49.07    1.72
   5  10  -1   50.63    1.77
  -4 -10   1    0.40    0.11
   4 -10  -1    0.23    0.11
   4 -10  -1    0.31    0.11
   4  10  -1    0.26    0.09
   4  10  -1    0.17    0.09
  -4  10   1    0.25    0.09
  -3 -10   1   -0.11    0.07
   3 -10  -1    0.06    0.08
   3 -10  -1    0.12    0.09
  -3  10   1   -0.03    0.07
   3  10  -1    0.06    0.08
   3  10  -1    0.05    0.07
  -2 -10   1    4.75    0.28
   2 -10  -1    4.62    0.29
   2 -10  -1    5.33    0.29
   2  10  -1    4.74    0.26
   2  10  -1    4.97    0.28
  -2  10   1    5.17    0.27
  -1 -10   1    0.57    0.12
   1 -10  -1    0.56    0.11
  -1 -10   1    0.47    0.10
   1  10  -1    0.62    0.11
  -1  10   1    0.56    0.09
  -1  10   1    0.39    0.09
   1  10  -1    0.70    0.11
   0 -10   1    0.13    0.09
   0 -10   1    0.19    0.07
   0 -10  -1    0.09    0.08
   0  10  -1    0.10    0.07
   0  10   1    0.31    0.08
   0  10   1    0.13    0.08
  -1 -10  -1    6.55    0.33
   1 -10   1    6.16    0.29
   1 -10   1    6.61    0.34
  -1  10  -1    6.00    0.31
   1  10   1    5.95    0.31
   1  10   1    6.49    0.33
   2 -10   1    0.72    0.13
  -2 -10  -1    0.65    0.12
  -2  10  -1    0.58    0.15
   2  10   1    0.59    0.11
  -2  10  -1    0.57    0.11
   2  10   1    0.62    0.11
   3 -10   1   18.46    0.74
  -3 -10  -1   17.99    0.72
   3  10   1   18.78    0.70
  -3  10  -1   18.90    0.73
   3  10   1   18.41    0.74
  -3  10  -1   18.54    0.71
   4 -10   1   55.04    1.86
  -4 -10  -1   53.36    1.83
   4  10   1   52.15    1.80
  -4  10  -1   54.75    1.86
   4  10   1   52.97    1.86
  -4  10  -1   53.19    1.81
   5 -10   1    2.35    0.24
  -5  10  -1    2.53    0.21
  -5  10  -1    2.22    0.24
   5  10   1    2.61    0.20
   5  10   1    2.25    0.23
   6 -10   1    7.59    0.44
   6  10   1    8.30    0.44
  -6  10  -1    8.34    0.47
  -6  10  -1    8.17    0.40
   6  10   1    8.15    0.39
   7 -10   1    3.36    0.30
  -7  10  -1    3.68    0.26
   7  10   1    3.60    0.26
  -7  10  -1    3.60    0.33
   7  10   1    3.65    0.30
   8 -10   1    8.80    0.50
  -8  10  -1    9.06    0.54
   8  10   1    8.49    0.49
  -8  10  -1    8.51    0.44
   8  10   1    9.05    0.43
   9 -10   1   15.51    0.72
   9  10   1   16.38    0.70
  -9  10  -1   14.38    0.76
   9  10   1   15.62    0.72
  -9  10  -1   14.68    0.65
  10 -10   1    2.20    0.29
 -10  10  -1    2.13    0.24
 -10  10  -1    2.47    0.34
  10  10   1    1.90    0.27
  11 -10   1   19.89    0.87
 -11  10  -1   19.47    0.80
 -11  10  -1   17.52    0.93
  11  10   1   18.02    0.86
  12 -10   1    1.89    0.30
 -12  11   1    4.74    0.37
  11 -11  -1   17.38    0.81
 -11 -11   1   17.22    0.83
 -11  11   1   17.46    0.76
 -11  11   1   16.36    0.88
  10 -11  -1   -0.11    0.16
  10  11  -1    0.09    0.13
 -10  11   1   -0.06    0.11
  10  11  -1   -0.02    0.13
 -10  11   1   -0.03    0.15
   9 -11  -1    5.53    0.40
   9  11  -1    5.60    0.40
  -9  11   1    4.51    0.42
   9  11  -1    5.83    0.35
  -9  11   1    5.47    0.35
   8 -11  -1    3.19    0.34
   8 -11  -1    3.44    0.33
   8  11  -1    3.20    0.27
  -8  11   1    3.07    0.27
   8  11  -1    3.15    0.30
   7 -11  -1    2.65    0.28
   7 -11  -1    2.29    0.28
   7  11  -1    2.24    0.25
   7  11  -1    2.30    0.23
  -7  11   1    2.27    0.24
  -6 -11   1   14.49    0.63
   6 -11  -1   15.66    0.72
   6 -11  -1   14.47    0.66
  -6  11   1   15.43    0.63
   6  11  -1   14.22    0.67
   6  11  -1   14.41    0.61
   5 -11  -1    6.14    0.37
  -5 -11   1    5.15    0.32
   5 -11  -1    4.76    0.34
   5  11  -1    4.90    0.34
   5  11  -1    5.13    0.30
  -5  11   1    5.01    0.30
  -4 -11   1    0.43    0.12
   4 -11  -1    0.56    0.13
   4 -11  -1    0.56    0.15
   4  11  -1    0.68    0.12
  -4  11   1    0.51    0.12
   4  11  -1    0.73    0.15
   3 -11  -1   -0.05    0.09
  -3 -11   1    0.24    0.11
  -3  11   1    0.05    0.08
   3  11  -1    0.17    0.09
   3  11  -1    0.12    0.09
  -2 -11   1    0.30    0.11
   2 -11  -1    0.36    0.12
   2  11  -1    0.40    0.10
   2  11  -1    0.42    0.11
  -2  11   1    0.32    0.10
  -1 -11   1    0.28    0.09
  -1 -11   1    0.19    0.10
   1 -11  -1    0.18    0.10
  -1  11   1    0.14    0.09
   1  11  -1    0.40    0.10
   0 -11  -1    1.90    0.19
   0 -11   1    2.04    0.20
   0 -11   1    1.86    0.16
   0  11  -1    1.81    0.18
   0  11   1    1.68    0.18
   0  11   1    2.15    0.18
   1 -11   1    6.90    0.37
  -1 -11  -1    6.39    0.35
   1  11   1    7.05    0.35
  -1  11  -1    6.41    0.33
   1  11   1    6.59    0.33
   2 -11   1   16.34    0.67
  -2 -11  -1   15.36    0.66
  -2  11  -1   16.23    0.64
   2  11   1   16.38    0.66
   2  11   1   15.97    0.63
   3 -11   1   13.34    0.60
  -3 -11  -1   13.97    0.59
  -3  11  -1   13.61    0.56
   3  11   1   13.39    0.56
   3  11   1   13.75    0.60
   4 -11   1   55.24    1.97
  -4 -11  -1   56.91    1.95
   4  11   1   56.86    1.92
  -4  11  -1   54.74    1.92
   4  11   1   56.68    1.98
  -4  11  -1   60.54    1.98
   5 -11   1   12.70    0.60
  -5 -11  -1   13.63    0.58
   5  11   1   12.95    0.60
  -5  11  -1   13.20    0.56
   5  11   1   12.74    0.55
  -5  11  -1   12.92    0.61
   6 -11   1    1.59    0.23
  -6  11  -1    1.29    0.22
   6  11   1    1.07    0.19
  -6  11  -1    1.28    0.18
   6  11   1    1.33    0.17
   7 -11   1   27.67    1.08
  -7  11  -1   28.25    1.03
  -7  11  -1   27.48    1.12
   7  11   1   25.49    1.07
   7  11   1   26.43    1.00
   8 -11   1    4.91    0.38
   8  11   1    4.51    0.36
  -8  11  -1    4.78    0.32
   8  11   1    5.05    0.32
  -8  11  -1    4.79    0.41
   9 -11   1    2.56    0.31
  -9  11  -1    2.54    0.34
  -9  11  -1    2.82    0.26
   9  11   1    2.86    0.30
  10 -11   1    9.71    0.58
 -10  11  -1   10.70    0.52
  10  11   1    9.13    0.57
 -10  11  -1   10.11    0.63
  11 -11   1    1.98    0.29
 -11  11  -1    1.36    0.30
 -11  11  -1    2.23    0.26
  11 -12  -1    2.01    0.46
 -11  12   1    1.59    0.25
 -10 -12   1   15.35    0.76
  10 -12  -1   15.35    0.76
 -10  12   1   14.95    0.82
 -10  12   1   15.70    0.71
   9 -12  -1    3.59    0.36
  -9 -12   1    2.99    0.32
   9  12  -1    3.54    0.34
  -9  12   1    2.68    0.28
   9  12  -1    3.08    0.28
  -9  12   1    2.79    0.36
   8 -12  -1    0.20    0.16
  -8 -12   1    0.50    0.15
  -8  12   1    0.57    0.16
   8  12  -1    0.80    0.19
   8  12  -1    0.53    0.15
  -8  12   1    0.46    0.18
  -7 -12   1   18.23    0.77
   7 -12  -1   18.51    0.82
  -7  12   1   18.41    0.77
  -7  12   1   19.98    0.86
   7  12  -1   17.91    0.75
   7  12  -1   18.31    0.83
  -6 -12   1   -0.08    0.09
   6 -12  -1    0.00    0.13
   6  12  -1   -0.08    0.09
  -6  12   1   -0.17    0.10
   6  12  -1   -0.06    0.10
  -5 -12   1    3.18    0.26
   5 -12  -1    2.80    0.28
   5  12  -1    2.48    0.25
   5  12  -1    3.11    0.24
  -5  12   1    2.90    0.25
  -4 -12   1    0.10    0.10
   4 -12  -1    0.02    0.12
   4  12  -1    0.02    0.10
  -4  12   1   -0.09    0.10
   4  12  -1    0.24    0.11
   3 -12  -1    0.58    0.15
  -3 -12   1    0.94    0.16
  -3 -12   1    1.05    0.16
  -3  12   1    1.02    0.15
   3  12  -1    0.86    0.16
   3  12  -1    0.72    0.14
  -2 -12   1    4.01    0.30
   2 -12  -1    4.45    0.31
  -2 -12   1    4.29    0.28
   2  12  -1    4.29    0.28
  -2  12   1    4.21    0.28
  -1 -12   1    5.55    0.31
   1 -12  -1    4.88    0.33
  -1 -12   1    5.04    0.32
  -1  12   1    5.10    0.30
   1  12  -1    5.11    0.30
   0 -12   1    4.60    0.31
   0 -12  -1    4.87    0.31
   0  12   1    4.54    0.28
   0  12  -1    4.51    0.28
   1 -12   1   11.06    0.53
  -1 -12  -1   11.40    0.53
   1  12   1   10.55    0.49
  -1  12  -1   11.55    0.50
   1  12   1   11.18    0.50
  -2 -12  -1    0.14    0.11
   2 -12   1    0.20    0.11
   2  12   1    0.23    0.10
  -2  12  -1    0.16    0.10
   2  12   1    0.22    0.10
  -3 -12  -1   15.29    0.65
   3 -12   1   15.91    0.67
   3  12   1   15.47    0.62
  -3  12  -1   14.27    0.62
   3  12   1   14.80    0.66
  -4 -12  -1   13.08    0.58
   4 -12   1   13.00    0.61
   4  12   1   12.13    0.59
   4  12   1   12.72    0.55
  -4  12  -1   12.71    0.56
   5 -12   1    3.63    0.31
  -5 -12  -1    3.35    0.27
  -5  12  -1    3.53    0.27
   5  12   1    3.64    0.26
   5  12   1    3.56    0.29
   6 -12   1   18.44    0.77
  -6 -12  -1   15.31    0.70
   6  12   1   15.68    0.74
  -6  12  -1   16.38    0.76
   6  12   1   16.97    0.68
  -6  12  -1   16.60    0.70
   7 -12   1   -0.11    0.14
  -7  12  -1   -0.02    0.14
   7  12   1    0.05    0.13
   7  12   1    0.06    0.11
  -7  12  -1    0.13    0.12
   8 -12   1   -0.02    0.15
  -8  12  -1    0.16    0.13
   8  12   1    0.09    0.12
   8  12   1    0.29    0.14
  -8  12  -1    0.39    0.18
   9 -12   1   27.60    1.11
  -9  12  -1   26.64    1.04
   9  12   1   25.50    1.11
  -9  12  -1   27.16    1.18
  10 -12   1    2.66    0.32
 -10  12  -1    2.37    0.35
 -10  12  -1    2.11    0.26
  10  12   1    2.23    0.32
 -11  12  -1    7.77    0.47
 -10  13   1    0.35    0.19
 -10  13   1    0.45    0.22
  -9 -13   1    7.02    0.44
  -9 -13   1    7.30    0.49
   9 -13  -1    6.75    0.50
   9  13  -1    7.02    0.43
  -9  13   1    6.96    0.52
  -9  13   1    8.03    0.46
   8 -13  -1    5.89    0.45
  -8 -13   1    5.72    0.39
  -8 -13   1    5.42    0.41
  -8  13   1    5.54    0.39
   8  13  -1    5.96    0.38
  -7 -13   1    2.42    0.27
   7 -13  -1    1.76    0.27
  -7 -13   1    2.37    0.28
   7  13  -1    2.29    0.26
   7  13  -1    2.50    0.28
  -7  13   1    2.26    0.27
  -6 -13   1    0.37    0.14
  -6 -13   1    0.13    0.13
   6 -13  -1    0.14    0.15
  -6  13   1    0.08    0.11
   6  13  -1    0.11    0.12
   6  13  -1    0.22    0.13
   5 -13  -1    0.13    0.14
  -5 -13   1    0.28    0.13
  -5 -13   1    0.12    0.11
  -5  13   1    0.16    0.12
   5  13  -1    0.09    0.11
  -4 -13   1    2.15    0.23
  -4 -13   1    1.97    0.24
   4 -13  -1    2.04    0.26
  -4  13   1    1.92    0.21
   4  13  -1    1.91    0.22
   3 -13  -1    0.09    0.13
  -3 -13   1    0.05    0.11
  -3 -13   1   -0.08    0.09
   3  13  -1    0.07    0.11
  -3  13   1    0.05    0.11
   2 -13  -1    1.39    0.20
  -2 -13   1    1.33    0.18
  -2 -13   1    1.10    0.18
  -2  13   1    1.30    0.19
   2  13  -1    1.08    0.17
  -1 -13   1    1.47    0.21
   1 -13  -1    0.96    0.17
  -1  13   1    1.24    0.18
   1  13  -1    1.75    0.21
   0 -13   1    4.87    0.32
   0 -13  -1    3.95    0.31
   0  13  -1    4.23    0.29
   0  13   1    4.12    0.28
  -1 -13  -1    4.29    0.31
   1 -13   1    4.74    0.33
   1  13   1    3.75    0.28
   1  13   1    4.68    0.32
  -1  13  -1    4.50    0.30
   2 -13   1   22.16    0.91
  -2 -13  -1   23.43    0.91
   2  13   1   22.87    0.90
   2  13   1   22.27    0.87
  -2  13  -1   22.36    0.87
  -3 -13  -1    8.73    0.45
   3 -13   1    8.43    0.47
  -3  13  -1    7.92    0.42
   3  13   1    8.37    0.45
   3  13   1    8.44    0.42
  -4 -13  -1    3.40    0.29
   4 -13   1    3.92    0.33
   4  13   1    3.31    0.29
  -4  13  -1    3.18    0.27
   4  13   1    4.08    0.28
   5 -13   1    1.93    0.25
  -5 -13  -1    1.67    0.22
   5  13   1    1.93    0.22
  -5  13  -1    1.58    0.20
   5  13   1    1.50    0.22
   6 -13   1    0.96    0.21
  -6 -13  -1    1.44    0.22
   6  13   1    1.21    0.22
   6  13   1    1.32    0.19
  -6  13  -1    1.08    0.19
  -7 -13  -1   19.04    0.80
   7 -13   1   19.00    0.84
   7  13   1   19.52    0.85
   7  13   1   14.58    0.73
  -7  13  -1   19.89    0.78
   8 -13   1    6.53    0.47
  -8 -13  -1    6.24    0.41
  -8  13  -1    6.32    0.40
   8  13   1    6.17    0.39
   8  13   1    6.28    0.44
   9 -13   1    4.07    0.41
  -9  13  -1    4.16    0.42
  -9  13  -1    4.17    0.34
   9  13   1    4.00    0.38
 -10  13  -1    3.78    0.43
 -10  13  -1    4.93    0.39
  -9 -14   1    0.58    0.18
   9  14  -1    0.55    0.18
  -8 -14   1    1.87    0.25
   8 -14  -1    1.23    0.25
  -8 -14   1    1.42    0.25
  -8  14   1    1.17    0.22
   8  14  -1    1.56    0.23
  -7 -14   1    1.73    0.26
   7 -14  -1    1.97    0.30
  -7 -14   1    2.34    0.27
   7  14  -1    2.10    0.25
  -7  14   1    2.27    0.26
  -6 -14   1    5.34    0.40
  -6 -14   1    5.33    0.37
   6 -14  -1    5.71    0.42
  -6  14   1    5.42    0.37
   6  14  -1    5.36    0.36
  -5 -14   1    1.60    0.23
   5 -14  -1    1.87    0.26
  -5 -14   1    1.84    0.24
   5  14  -1    1.75    0.22
  -5  14   1    2.09    0.24
  -4 -14   1    4.54    0.34
   4 -14  -1    5.62    0.39
  -4 -14   1    4.98    0.36
  -4  14   1    5.69    0.35
   4  14  -1    5.15    0.35
  -3 -14   1    2.06    0.25
  -3 -14   1    2.54    0.26
   3 -14  -1    1.85    0.25
   3  14  -1    2.66    0.24
  -3  14   1    2.03    0.23
  -2 -14   1    0.14    0.13
   2 -14  -1    0.09    0.13
  -2  14   1    0.20    0.12
   2  14  -1    0.13    0.12
  -1 -14   1    0.36    0.15
  -1  14   1    0.44    0.14
   0 -14  -1    0.12    0.14
   0 -14   1    0.45    0.15
   0  14  -1    0.24    0.13
   0  14   1    0.19    0.12
   1 -14   1   17.74    0.78
  -1 -14  -1   17.43    0.77
   1  14   1   17.29    0.72
  -1  14  -1   17.79    0.73
  -2 -14  -1    0.66    0.18
   2 -14   1    1.27    0.21
   2  14   1    0.84    0.17
  -2  14  -1    0.50    0.14
   2  14   1    0.58    0.15
   3 -14   1    4.65    0.36
  -3 -14  -1    4.44    0.33
   3  14   1    4.32    0.30
   3  14   1    4.13    0.33
  -3  14  -1    4.34    0.32
  -4 -14  -1    1.47    0.21
   4 -14   1    1.49    0.24
   4  14   1    0.91    0.19
   4  14   1    1.79    0.22
  -4  14  -1    1.32    0.20
  -5 -14  -1    3.90    0.33
   5 -14   1    4.48    0.36
   5  14   1    4.14    0.30
   5  14   1    3.10    0.32
  -5  14  -1    2.94    0.30
   6 -14   1   26.94    1.14
  -6 -14  -1   27.71    1.11
   6  14   1   28.25    1.07
  -6  14  -1   28.62    1.09
   6  14   1   27.44    1.14
  -7 -14  -1    3.89    0.34
   7 -14   1    4.30    0.40
   7  14   1    4.15    0.32
   7  14   1    3.84    0.36
  -7  14  -1    4.53    0.34
   8 -14   1   -0.12    0.18
  -8 -14  -1    0.10    0.14
   8  14   1    0.04    0.14
  -8  14  -1    0.17    0.14
   8  14   1    0.17    0.16
  -9 -14  -1   20.68    0.99
  -8 -15   1    0.79    0.20
   8  15  -1    0.58    0.30
  -7 -15   1    2.50    0.31
  -7 -15   1    2.91    0.33
   7  15  -1    2.46    0.28
  -7  15   1    3.56    0.48
  -6 -15   1    3.47    0.34
   6 -15  -1    3.79    0.37
  -6 -15   1    3.40    0.33
   6  15  -1    2.85    0.29
  -6  15   1    3.55    0.31
   5 -15  -1    2.85    0.34
  -5 -15   1    2.96    0.29
  -5 -15   1    2.59    0.31
   5  15  -1    2.77    0.29
  -5  15   1    3.18    0.29
  -4 -15   1   -0.15    0.11
   4 -15  -1   -0.04    0.14
  -4 -15   1    0.01    0.12
   4  15  -1    0.07    0.14
  -4  15   1    0.01    0.13
   3 -15  -1    0.92    0.21
  -3 -15   1    0.44    0.16
  -3  15   1    0.68    0.17
   3  15  -1    0.65    0.16
  -2 -15   1    2.05    0.26
   2 -15  -1    1.45    0.23
  -2  15   1    1.69    0.22
  -1 -15   1    5.19    0.39
   1  15  -1    4.79    0.36
  -1  15   1    6.30    0.37
   0 -15  -1   21.60    0.95
   0 -15   1   22.50    0.96
   0  15  -1   25.26    0.92
   0  15   1   21.52    0.90
  -1 -15  -1    0.01    0.15
   1 -15   1    0.04    0.14
  -1  15  -1   -0.11    0.11
  -2 -15  -1    5.98    0.40
   2 -15   1    5.75    0.42
  -2  15  -1    5.36    0.36
   2  15   1    5.49    0.35
  -3 -15  -1   10.31    0.55
   3 -15   1    9.96    0.56
   3  15   1    9.98    0.50
  -3  15  -1    9.99    0.51
  -4 -15  -1    0.23    0.15
   4 -15   1    0.10    0.15
  -4 -15  -1    0.30    0.15
   4  15   1    0.15    0.13
  -4  15  -1    0.02    0.12
   4  15   1    0.31    0.14
  -5 -15  -1    1.68    0.24
   5 -15   1    1.66    0.27
  -5  15  -1    1.22    0.21
   5  15   1    1.22    0.22
   5  15   1    1.43    0.22
  -6 -15  -1    1.42    0.23
   6 -15   1    0.81    0.23
  -6  15  -1    0.78    0.19
   6  15   1    0.97    0.21
   6  15   1    1.07    0.20
  -7 -15  -1   15.17    0.74
   7  15   1   17.30    0.73
  -7  15  -1   15.98    0.93
   7  15   1   15.64    0.85
  -6 -16   1    0.96    0.28
  -6 -16   1    1.10    0.22
  -5 -16   1    2.28    0.29
  -5 -16   1    2.05    0.28
   5  16  -1    2.19    0.27
   4 -16  -1    0.80    0.21
  -4 -16   1    1.03    0.22
   4  16  -1    1.15    0.21
  -4  16   1    0.92    0.20
   3 -16  -1    3.84    0.39
  -3 -16   1    5.12    0.40
  -3  16   1    4.91    0.36
   3  16  -1    4.58    0.34
   2 -16  -1    0.69    0.20
  -2 -16   1    0.56    0.18
  -2  16   1    0.22    0.15
   2  16  -1    0.47    0.16
   1 -16  -1    2.60    0.32
  -1 -16   1    2.96    0.32
  -1  16   1    2.79    0.29
   0 -16  -1    5.82    0.43
   0 -16   1    4.73    0.40
   0  16  -1    4.97    0.38
   0  16   1    5.96    0.39
  -1 -16  -1    7.15    0.47
   1 -16   1    6.50    0.47
   1  16   1    6.83    0.43
  -1  16  -1    6.07    0.40
  -2 -16  -1    5.70    0.42
   2 -16   1    5.96    0.45
  -2  16  -1    5.57    0.38
   2  16   1    5.74    0.38
   3 -16   1    0.29    0.17
  -3 -16  -1    0.20    0.15
   3  16   1    0.18    0.13
  -3  16  -1    0.24    0.14
  -4 -16  -1    7.43    0.49
   4 -16   1    8.16    0.54
  -4  16  -1    8.32    0.48
   4  16   1    8.04    0.47
  -5 -16  -1    0.17    0.14
  -5 -16  -1    0.04    0.14
   5  16   1   -0.12    0.14
  -6 -16  -1    4.74    0.47
 -15   0   2    2.58    0.35
 -14   0   2    6.97    0.49
 -13   0   2    2.36    0.27
  13   0  -2    2.73    0.35
  12   0  -2    7.23    0.48
 -12   0   2    6.32    0.36
 -11   0   2    0.06    0.09
  11   0  -2    0.02    0.12
  11   0  -2    0.19    0.10
  10   0  -2   -0.04    0.08
  10   0  -2    0.21    0.12
 -10   0   2    0.03    0.07
 -10   0   2   -0.10    0.07
  -9   0   2   71.65    2.34
  -9   0   2   71.32    2.34
   9   0  -2   71.39    2.35
   9   0  -2   69.48    2.44
  -8   0   2   36.83    1.26
   8   0  -2   37.32    1.25
   8   0  -2   36.16    1.26
   8   0  -2   37.18    1.35
   7   0  -2  124.66    4.10
   7   0  -2  130.44    4.11
   7   0  -2  129.27    4.10
   7   0  -2  128.17    4.19
   6   0  -2   46.86    1.57
   6   0  -2   43.57    1.50
   6   0  -2   45.87    1.50
   5   0  -2    1.12    0.10
   5   0  -2    1.42    0.10
   5   0  -2    1.24    0.14
   5   0  -2    1.40    0.10
   4   0  -2    7.86    0.31
   4   0  -2    8.36    0.30
  -4   0   2    7.99    0.30
   4   0  -2    7.63    0.34
   3   0  -2   15.12    0.53
  -3   0   2   14.37    0.50
   3   0  -2   14.63    0.49
  -2   0   2  328.93   10.44
   2   0  -2  321.77   10.44
   2   0  -2  338.72   10.46
   2   0  -2  329.96   10.41
   1   0  -2  196.10    6.31
  -1   0   2  210.38    6.29
   1   0  -2  189.69    6.30
   0   0   2  301.13    9.95
   0   0  -2  332.02   10.02
   0   0  -2  313.10    9.92
   1   0   2   53.14    1.73
   1   0   2   55.59    1.73
  -2   0  -2  365.02   11.17
  -2   0  -2  351.56   11.26
   2   0   2  350.61   11.23
   2   0   2  349.30   11.29
   3   0   2  115.72    3.94
  -3   0  -2  127.04    3.95
   3   0   2  128.79    3.93
   4   0   2  203.29    6.42
  -4   0  -2  200.29    6.44
   4   0   2  202.69    6.43
  -4   0  -2  205.09    6.40
   5   0   2   13.41    0.49
  -5   0  -2   13.28    0.52
  -5   0  -2   13.23    0.47
   5   0   2   13.06    0.50
   6   0   2    0.52    0.08
  -6   0  -2    0.57    0.08
  -6   0  -2    0.48    0.10
   6   0   2    0.49    0.09
  -7   0  -2   62.26    2.03
   7   0   2   61.62    2.07
  -7   0  -2   62.59    2.11
   7   0   2   62.57    2.05
  -8   0  -2   30.08    1.04
   8   0   2   30.02    1.09
  -8   0  -2   30.40    1.12
   8   0   2   30.71    1.06
  -9   0  -2   16.02    0.61
   9   0   2   16.22    0.66
   9   0   2   16.40    0.63
  -9   0  -2   15.77    0.69
  10   0   2    0.09    0.11
 -10   0  -2    0.21    0.11
 -10   0  -2    0.12    0.09
 -11   0  -2    2.22    0.26
  12   0   2   35.18    1.27
 -12   0  -2   31.60    1.31
 -13   0  -2   22.94    1.02
  14   0   2   24.13    1.03
 -14   0  -2   24.70    1.09
 -15   0  -2   14.67    0.79
 -15   1   2    3.30    0.38
 -14  -1   2    1.23    0.24
 -14   1   2    1.14    0.24
  13  -1  -2   16.03    0.81
 -13   1   2   14.98    0.66
  13   1  -2   15.22    0.78
  12  -1  -2    0.67    0.20
  12   1  -2    0.64    0.20
  11  -1  -2    0.11    0.10
  11  -1  -2    0.09    0.13
 -11  -1   2    0.03    0.09
 -11  -1   2    0.06    0.08
  11   1  -2    0.11    0.10
  11   1  -2    0.05    0.12
 -11   1   2    0.14    0.09
 -10  -1   2   25.07    0.91
 -10  -1   2   24.43    0.90
  10  -1  -2   23.84    0.91
  10  -1  -2   24.66    1.02
 -10   1   2   23.05    0.90
  10   1  -2   24.07    0.91
  10   1  -2   27.83    1.01
   9  -1  -2    3.01    0.27
   9  -1  -2    2.48    0.20
   9   1  -2    2.48    0.20
   9   1  -2    2.57    0.21
  -9   1   2    2.51    0.20
   9   1  -2    3.37    0.27
   9   1  -2    2.80    0.20
  -9   1   2    2.81    0.18
   8  -1  -2  169.37    5.69
   8  -1  -2  179.40    5.79
  -8   1   2  176.39    5.69
   8   1  -2  180.97    5.69
   8   1  -2  178.97    5.69
   8   1  -2  177.43    5.76
  -8   1   2  179.14    5.67
   8   1  -2  183.18    5.69
   7  -1  -2    6.32    0.29
   7  -1  -2    5.64    0.34
   7   1  -2    5.92    0.33
  -7   1   2    6.42    0.27
   7   1  -2    6.02    0.29
   7   1  -2    6.53    0.29
  -7   1   2    5.98    0.28
   7   1  -2    6.78    0.29
   6  -1  -2   29.02    1.05
   6  -1  -2   28.81    0.98
   6   1  -2   28.54    0.98
  -6   1   2   28.76    0.96
   6   1  -2   29.14    1.03
  -6   1   2   28.96    0.98
   6   1  -2   28.24    0.98
   6   1  -2   28.29    0.98
   5  -1  -2   17.42    0.61
   5  -1  -2   17.17    0.67
  -5   1   2   17.45    0.62
   5   1  -2   18.06    0.66
   5   1  -2   17.20    0.61
   5   1  -2   17.00    0.62
  -5   1   2   17.88    0.60
   5   1  -2   17.70    0.62
   4  -1  -2   18.70    0.69
   4  -1  -2   18.85    0.64
  -4   1   2   18.38    0.65
   4   1  -2   18.95    0.64
   4   1  -2   18.52    0.65
  -4   1   2   18.45    0.63
   4   1  -2   19.14    0.68
   4   1  -2   18.90    0.65
   3  -1  -2  216.66    6.92
   3  -1  -2  213.93    6.90
  -3   1   2  212.60    6.89
   3   1  -2  223.04    6.89
   3   1  -2  215.40    6.89
   3   1  -2  227.76    6.89
   3   1  -2  221.18    6.90
  -3   1   2  216.27    6.88
  -2  -1   2  666.86   21.07
   2  -1  -2  667.67   21.01
   2  -1  -2  619.93   21.15
   2   1  -2  667.10   21.04
  -2   1   2  690.62   21.08
   2   1  -2  671.33   21.07
  -2   1   2  682.04   20.99
   1  -1  -2  171.87    5.48
  -1  -1   2  176.26    5.44
  -1  -1   2  165.20    5.41
   1  -1  -2  175.01    5.42
   1   1  -2  170.34    5.45
   1   1  -2  174.98    5.45
  -1   1   2  170.51    5.42
  -1   1   2  168.67    5.45
   0  -1   2  189.70    5.80
   0  -1  -2  172.72    5.81
   0  -1   2  176.28    5.77
   0   1   2  184.20    5.78
   0   1  -2  197.36    5.82
   0   1  -2  186.43    5.78
   0   1   2  174.21    5.84
   1  -1   2   22.95    0.76
  -1  -1  -2   22.96    0.75
   1  -1   2   22.98    0.75
   1   1   2   23.05    0.73
   1   1   2   22.40    0.75
  -1   1  -2   23.37    0.76
  -1   1  -2   23.15    0.74
   2  -1   2   42.65    1.38
   2  -1   2   42.71    1.39
  -2  -1  -2   43.60    1.39
   2   1   2   43.64    1.37
   2   1   2   42.73    1.39
  -2   1  -2   44.12    1.37
   2   1   2   42.89    1.39
  -2   1  -2   41.77    1.40
  -3  -1  -2    2.42    0.13
   3  -1   2    2.49    0.12
   3  -1   2    2.32    0.13
   3   1   2    2.76    0.14
   3   1   2    2.26    0.11
  -3   1  -2    2.44    0.15
   3   1   2    2.32    0.13
  -3   1  -2    2.25    0.11
   4  -1   2    3.54    0.21
  -4  -1  -2    3.85    0.19
   4  -1   2    3.90    0.17
   4  -1   2    3.49    0.18
   4   1   2    3.82    0.16
  -4   1  -2    3.62    0.16
  -4   1  -2    3.63    0.20
   4   1   2    3.45    0.18
   4   1   2    3.35    0.18
   5  -1   2   62.83    2.02
   5  -1   2   61.64    2.05
  -5  -1  -2   62.52    2.06
   5  -1   2   60.46    2.09
   5   1   2   62.64    2.05
   5   1   2   63.04    2.04
  -5   1  -2   62.00    2.01
   5   1   2   64.40    2.01
   6  -1   2   33.65    1.16
   6  -1   2   33.42    1.13
   6  -1   2   33.26    1.22
  -6  -1  -2   33.98    1.18
  -6   1  -2   33.06    1.12
   6   1   2   34.56    1.12
   6   1   2   34.15    1.16
   6   1   2   34.07    1.17
   7  -1   2   27.49    1.03
  -7  -1  -2   29.39    1.05
   7  -1   2   29.17    1.09
   7  -1   2   29.57    1.00
   7   1   2   28.91    1.02
  -7   1  -2   29.03    0.99
   7   1   2   29.06    0.98
  -7   1  -2   28.77    1.07
   7   1   2   29.19    1.03
   8  -1   2   18.29    0.64
   8  -1   2   17.54    0.68
  -8  -1  -2   17.52    0.71
  -8  -1  -2   16.85    0.63
  -8   1  -2   16.93    0.72
   8   1   2   17.33    0.66
   8   1   2   17.73    0.69
  -8   1  -2   16.70    0.63
  -9  -1  -2    0.34    0.11
  -9  -1  -2    0.23    0.08
   9  -1   2    0.13    0.10
   9   1   2    0.30    0.09
   9   1   2    0.29    0.11
  -9   1  -2    0.46    0.10
  -9   1  -2    0.33    0.12
  10  -1   2    3.29    0.26
 -10  -1  -2    3.10    0.28
 -10   1  -2    3.22    0.21
  10   1   2    3.25    0.27
 -10   1  -2    3.23    0.29
  10   1   2    3.34    0.24
 -11  -1  -2   28.07    1.13
  11  -1   2   28.60    1.10
  11   1   2   29.75    1.10
 -11   1  -2   28.65    1.16
 -12  -1  -2    4.47    0.37
 -12   1  -2    5.17    0.41
  13  -1   2   62.78    2.13
 -13  -1  -2   58.71    2.18
 -13   1  -2   57.30    2.19
  13   1   2   61.36    2.12
 -14   1  -2    3.02    0.37
 -15   2   2    1.14    0.26
  14  -2  -2    7.39    0.55
 -14   2   2    6.69    0.50
 -13  -2   2   -0.01    0.12
  13  -2  -2    0.02    0.17
 -13   2   2    0.15    0.11
  12  -2  -2    8.89    0.55
 -12  -2   2    8.52    0.46
 -12  -2   2    8.60    0.42
  12  -2  -2    7.77    0.43
  12   2  -2    8.22    0.50
 -12   2   2    8.18    0.42
 -11  -2   2    0.40    0.11
  11  -2  -2    0.47    0.13
  11  -2  -2    0.39    0.17
  11   2  -2    0.29    0.11
  11   2  -2    0.45    0.15
 -11   2   2    0.54    0.13
  10  -2  -2    6.51    0.43
  10  -2  -2    6.24    0.34
 -10   2   2    6.21    0.32
  10   2  -2    6.03    0.33
  10   2  -2    6.03    0.38
  10   2  -2    5.85    0.32
   9  -2  -2   48.98    1.70
   9  -2  -2   51.56    1.82
  -9   2   2   48.32    1.70
   9   2  -2   51.88    1.78
   9   2  -2   50.29    1.69
   9   2  -2   51.84    1.71
   9   2  -2   49.35    1.70
   8  -2  -2   29.35    1.07
   8  -2  -2   30.66    1.17
   8   2  -2   31.80    1.13
   8   2  -2   31.42    1.08
  -8   2   2   31.34    1.03
   8   2  -2   29.98    1.06
  -8   2   2   29.28    1.07
   8   2  -2   31.00    1.07
   7  -2  -2   92.17    3.08
   7  -2  -2   92.24    2.98
  -7   2   2   92.13    2.95
   7   2  -2   92.45    2.98
   7   2  -2   85.69    3.02
   7   2  -2   93.68    2.98
   7   2  -2   94.75    3.00
  -7   2   2   93.69    2.99
   6  -2  -2   35.67    1.22
   6  -2  -2   36.15    1.30
  -6   2   2   36.76    1.19
   6   2  -2   36.93    1.26
   6   2  -2   35.87    1.22
   6   2  -2   36.79    1.24
  -6   2   2   36.08    1.22
   6   2  -2   36.43    1.22
   5  -2  -2    8.33    0.33
   5  -2  -2    8.39    0.40
   5   2  -2    7.96    0.35
  -5   2   2    8.77    0.30
  -5   2   2    8.57    0.34
   5   2  -2    8.60    0.33
   5   2  -2    8.29    0.35
   5   2  -2    8.28    0.33
   4  -2  -2  177.44    5.65
   4  -2  -2  174.16    5.71
   4   2  -2  181.36    5.67
   4   2  -2  180.61    5.65
  -4   2   2  179.66    5.66
   4   2  -2  178.01    5.67
   3  -2  -2  171.85    5.42
   3  -2  -2  170.43    5.46
   3   2  -2  170.15    5.43
   3   2  -2  171.50    5.42
  -3   2   2  174.26    5.40
  -3   2   2  170.24    5.42
   2  -2  -2   34.30    1.11
  -2  -2   2   34.98    1.13
   2  -2  -2   34.79    1.15
   2   2  -2   33.20    1.11
  -2   2   2   34.95    1.12
   2   2  -2   34.17    1.11
  -2   2   2   34.82    1.10
  -1  -2   2  208.62    6.74
   1  -2  -2  228.26    6.77
   1  -2  -2  220.69    6.75
  -1  -2   2  216.95    6.72
  -1   2   2  212.07    6.77
   1   2  -2  210.13    6.74
  -1   2   2  196.67    6.71
   1   2  -2  214.53    6.78
   0  -2   2   10.00    0.35
   0  -2   2   10.30    0.35
   0  -2  -2   10.18    0.35
   0   2   2   10.28    0.35
   0   2  -2   10.32    0.34
   0   2  -2   10.00    0.35
   0   2   2   10.08    0.34
   1  -2   2    8.34    0.26
   1  -2   2    7.45    0.28
  -1  -2  -2    7.53    0.26
  -1   2  -2    6.84    0.26
   1   2   2    7.50    0.26
  -1   2  -2    7.47    0.28
   1   2   2    7.38    0.28
   2  -2   2  100.69    3.27
  -2  -2  -2  102.84    3.26
   2  -2   2  102.39    3.24
  -2   2  -2  101.60    3.28
   2   2   2  105.23    3.24
   2   2   2  106.55    3.28
  -2   2  -2  100.00    3.25
   3  -2   2    0.21    0.07
   3  -2   2    0.19    0.04
  -3  -2  -2    0.24    0.05
   3  -2   2    0.17    0.06
  -3   2  -2    0.19    0.06
   3   2   2    0.19    0.06
  -3   2  -2    0.22    0.04
   3   2   2    0.15    0.04
   3   2   2    0.22    0.06
   4  -2   2  127.46    4.17
   4  -2   2  130.07    4.13
   4  -2   2  125.63    4.21
  -4  -2  -2  133.32    4.17
   4   2   2  136.21    4.14
   4   2   2  130.51    4.17
  -4   2  -2  130.86    4.14
  -5  -2  -2   26.27    0.92
   5  -2   2   24.59    0.91
   5  -2   2   26.38    0.88
   5  -2   2   26.71    0.97
   5   2   2   27.11    0.88
   5   2   2   27.09    0.92
  -5   2  -2   26.59    0.89
   5   2   2   26.20    0.92
   6  -2   2    7.76    0.35
  -6  -2  -2    7.72    0.35
   6  -2   2    7.84    0.31
   6  -2   2    8.31    0.41
   6   2   2    8.49    0.36
  -6   2  -2    7.53    0.32
   6   2   2    8.06    0.31
   6   2   2    8.23    0.36
  -7  -2  -2   82.33    2.68
   7  -2   2   79.87    2.74
   7  -2   2   79.78    2.61
   7  -2   2   80.99    2.67
   7   2   2   81.98    2.66
   7   2   2   80.61    2.67
  -7   2  -2   79.98    2.62
   7   2   2   82.47    2.62
  -8  -2  -2    3.07    0.22
   8  -2   2    2.92    0.22
   8   2   2    3.25    0.22
  -8   2  -2    2.81    0.18
   8   2   2    3.18    0.21
   8   2   2    2.78    0.18
  -8   2  -2    2.75    0.25
  -9  -2  -2   10.30    0.49
   9  -2   2    9.72    0.47
   9   2   2   10.21    0.46
  -9   2  -2   10.43    0.43
  -9   2  -2    9.82    0.51
   9   2   2   10.79    0.48
   9   2   2   10.31    0.42
 -10  -2  -2   14.27    0.64
  10  -2   2   14.35    0.62
  10   2   2   14.41    0.60
  10   2   2   14.78    0.62
 -10   2  -2   13.30    0.67
 -10   2  -2   14.05    0.56
 -11  -2  -2    0.16    0.11
  11  -2   2    0.15    0.12
 -11   2  -2    0.23    0.14
 -12  -2  -2   22.93    0.96
  12  -2   2   22.81    0.93
 -12   2  -2   20.85    0.99
  12   2   2   24.29    0.93
  13  -2   2   23.34    0.94
  13   2   2   22.09    0.92
 -13   2  -2   20.82    1.00
  14  -2   2   12.13    0.64
 -14   2  -2   11.13    0.68
  14  -3  -2    2.09    0.34
  13  -3  -2   16.47    0.86
 -13   3   2   16.20    0.70
 -12  -3   2    0.88    0.16
  12  -3  -2    1.01    0.17
  12  -3  -2    1.04    0.24
  12   3  -2    1.05    0.17
 -12   3   2    0.72    0.15
  11  -3  -2    1.73    0.27
  11  -3  -2    1.72    0.21
 -11  -3   2    1.76    0.20
  11   3  -2    2.60    0.22
 -11   3   2    1.55    0.19
  10  -3  -2   20.81    0.96
  10  -3  -2   23.65    0.87
 -10   3   2   21.16    0.84
  10   3  -2   23.02    0.91
  10   3  -2   23.68    0.85
   9  -3  -2   -0.03    0.10
   9  -3  -2   -0.04    0.08
  -9   3   2    0.11    0.07
   9   3  -2    0.06    0.08
   9   3  -2    0.03    0.08
   9   3  -2    0.11    0.09
   8  -3  -2   49.82    1.82
   8  -3  -2   50.37    1.72
   8   3  -2   52.84    1.71
   8   3  -2   52.88    1.76
   8   3  -2   50.42    1.74
  -8   3   2   50.32    1.72
   7  -3  -2   11.67    0.47
   7  -3  -2   11.53    0.55
  -7   3   2   11.75    0.46
   7   3  -2   12.02    0.49
   7   3  -2   11.57    0.46
   7   3  -2   11.12    0.48
  -7   3   2   11.44    0.41
   6  -3  -2   13.79    0.52
   6  -3  -2   14.05    0.60
   6   3  -2   13.83    0.52
  -6   3   2   13.81    0.52
  -6   3   2   14.09    0.47
   6   3  -2   13.62    0.54
   6   3  -2   13.98    0.54
   5  -3  -2   13.79    0.51
   5  -3  -2   13.51    0.58
   5   3  -2   13.51    0.52
  -5   3   2   14.13    0.46
   5   3  -2   13.55    0.52
  -5   3   2   13.98    0.51
   4  -3  -2   85.73    2.81
   4  -3  -2   86.40    2.75
   4   3  -2   84.00    2.76
   4   3  -2   84.49    2.74
  -4   3   2   85.76    2.75
   4   3  -2   86.78    2.75
   3  -3  -2  172.82    5.33
  -3   3   2  166.10    5.33
   3   3  -2  166.90    5.32
   3   3  -2  168.62    5.32
   3   3  -2  167.33    5.35
   2  -3  -2  130.30    4.21
   2  -3  -2  133.39    4.24
   2   3  -2  136.05    4.19
  -2   3   2  134.84    4.18
  -2   3   2  130.48    4.20
   2   3  -2  132.29    4.22
   2   3  -2  131.84    4.20
  -1  -3   2   33.14    1.09
   1  -3  -2   35.05    1.11
  -1  -3   2   33.25    1.10
   1  -3  -2   32.43    1.10
   1   3  -2   33.27    1.09
   1   3  -2   33.55    1.08
  -1   3   2   34.19    1.09
   0  -3   2   96.04    2.99
   0  -3  -2   93.19    2.98
   0  -3   2   91.28    2.98
   0   3   2   93.21    2.98
   0   3  -2   95.55    2.98
   0   3  -2   94.80    2.99
   0   3   2   95.01    2.99
  -1  -3  -2    3.89    0.15
   1  -3   2    4.16    0.16
   1  -3   2    4.16    0.18
  -1   3  -2    3.95    0.17
  -1   3  -2    4.32    0.19
   1   3   2    4.32    0.17
   1   3   2    4.19    0.19
   2  -3   2    0.56    0.04
  -2  -3  -2    0.48    0.05
   2  -3   2    0.42    0.07
   2   3   2    0.43    0.05
  -2   3  -2    0.38    0.07
  -2   3  -2    0.48    0.06
   2   3   2    0.51    0.08
   3  -3   2    1.62    0.12
   3  -3   2    1.59    0.14
  -3  -3  -2    1.80    0.10
   3  -3   2    1.75    0.08
   3   3   2    1.74    0.10
   3   3   2    1.72    0.13
  -3   3  -2    1.61    0.13
  -3   3  -2    1.72    0.10
   4  -3   2   17.04    0.61
   4  -3   2   14.01    0.55
  -4  -3  -2   16.91    0.59
   4  -3   2   17.41    0.66
   4   3   2   16.68    0.62
   4   3   2   17.96    0.57
  -4   3  -2   17.78    0.58
   5  -3   2   38.36    1.39
   5  -3   2   42.68    1.46
  -5  -3  -2   42.11    1.38
   5  -3   2   42.48    1.34
  -5   3  -2   41.52    1.37
   5   3   2   41.26    1.41
   5   3   2   41.92    1.36
   6  -3   2   27.77    0.90
   6  -3   2   26.98    0.96
  -6  -3  -2   27.60    0.95
   6  -3   2   25.80    1.02
  -6   3  -2   27.45    0.92
   6   3   2   26.16    0.96
   7  -3   2    6.11    0.31
   7  -3   2    6.45    0.38
  -7  -3  -2    6.30    0.31
   7   3   2    6.14    0.27
   7   3   2    5.79    0.30
  -7   3  -2    6.05    0.28
   7   3   2    6.03    0.31
  -8  -3  -2   12.21    0.51
   8  -3   2   11.85    0.52
  -8   3  -2   11.39    0.56
   8   3   2   12.17    0.51
   8   3   2   11.48    0.50
  -8   3  -2   11.50    0.47
   8   3   2   11.96    0.46
  -9  -3  -2   10.99    0.50
   9  -3   2   10.70    0.50
   9   3   2   11.20    0.45
  -9   3  -2   10.88    0.46
   9   3   2   11.47    0.50
   9   3   2   10.68    0.50
  -9   3  -2   11.02    0.56
  10  -3   2    0.48    0.14
 -10  -3  -2    0.79    0.15
  10   3   2    0.53    0.13
 -10   3  -2    0.52    0.11
 -10   3  -2    0.61    0.17
  10   3   2    0.63    0.14
  11  -3   2   18.15    0.77
 -11  -3  -2   17.41    0.83
 -11   3  -2   17.75    0.84
  11   3   2   18.92    0.76
  12  -3   2   12.63    0.62
 -12   3  -2   11.62    0.67
  12   3   2   13.22    0.63
  13  -3   2   24.76    1.02
 -13   3  -2   24.45    1.11
  14  -3   2    0.42    0.18
 -14   3  -2    0.14    0.19
  14  -4  -2    2.89    0.42
 -14   4   2    3.39    0.39
  13  -4  -2    8.00    0.59
 -13  -4   2    8.33    0.47
 -13   4   2    8.61    0.45
  12  -4  -2   14.71    0.65
 -12  -4   2   13.82    0.65
  12  -4  -2   13.60    0.76
 -12   4   2   13.68    0.61
  12   4  -2   15.24    0.62
  11  -4  -2    5.99    0.37
  11  -4  -2    6.42    0.47
  11   4  -2    6.51    0.38
  11   4  -2    6.29    0.36
 -11   4   2    6.39    0.35
  10  -4  -2    0.80    0.15
  10  -4  -2    0.53    0.18
  10   4  -2    1.18    0.17
 -10   4   2    0.72    0.13
  10   4  -2    0.86    0.14
   9  -4  -2    2.60    0.22
   9  -4  -2    3.04    0.29
  -9   4   2    3.03    0.22
   9   4  -2    2.97    0.22
   9   4  -2    3.13    0.24
   9   4  -2    3.05    0.24
   8  -4  -2   21.81    0.81
   8  -4  -2   23.09    0.92
   8   4  -2   21.48    0.82
   8   4  -2   19.50    0.80
  -8   4   2   22.48    0.80
   8   4  -2   22.12    0.79
   7  -4  -2   23.68    0.86
   7  -4  -2   24.71    0.96
   7   4  -2   24.09    0.88
   7   4  -2   23.80    0.87
   7   4  -2   23.78    0.85
  -7   4   2   23.45    0.86
   6  -4  -2    4.00    0.22
   6  -4  -2    3.91    0.27
   6   4  -2    4.01    0.24
   6   4  -2    4.06    0.22
  -6   4   2    4.17    0.22
   6   4  -2    3.91    0.21
   5  -4  -2   24.85    0.93
   5  -4  -2   24.74    0.86
  -5   4   2   23.95    0.85
   5   4  -2   24.16    0.87
   5   4  -2   24.85    0.84
   5   4  -2   24.18    0.84
   4  -4  -2  128.05    4.17
   4  -4  -2  130.49    4.11
   4   4  -2  125.33    4.10
  -4   4   2  129.04    4.11
   4   4  -2  129.80    4.13
   4   4  -2  129.52    4.09
   3  -4  -2   40.63    1.34
   3  -4  -2   40.85    1.39
   3   4  -2   40.64    1.33
   3   4  -2   40.87    1.31
   3   4  -2   41.03    1.36
  -3   4   2   39.57    1.33
   2  -4  -2    8.07    0.34
   2  -4  -2    8.46    0.32
  -2   4   2    7.86    0.31
   2   4  -2    8.18    0.33
   2   4  -2    8.15    0.28
   2   4  -2    8.41    0.31
  -2   4   2    7.94    0.29
   1  -4  -2  149.28    4.78
  -1  -4   2  152.18    4.78
   1  -4  -2  157.93    4.79
  -1  -4   2  137.62    4.77
   1   4  -2  153.84    4.75
  -1   4   2  151.44    4.76
   1   4  -2  152.15    4.77
   0  -4  -2   25.82    0.84
   0  -4   2   25.32    0.84
   0  -4   2   23.81    0.84
   0  -4  -2   25.09    0.85
   0   4  -2   25.76    0.84
   0   4  -2   25.50    0.84
   0   4   2   24.45    0.83
   0   4   2   26.06    0.85
   1  -4   2    0.55    0.06
  -1  -4  -2    0.60    0.05
   1  -4   2    0.52    0.08
  -1   4  -2    0.55    0.08
   1   4   2    0.52    0.08
  -1   4  -2    0.44    0.06
   1   4   2    0.59    0.07
  -2  -4  -2   12.94    0.46
   2  -4   2   14.03    0.46
   2  -4   2   14.02    0.51
  -2   4  -2   13.63    0.51
   2   4   2   13.60    0.48
   2   4   2   14.22    0.52
  -2   4  -2   13.85    0.49
   3  -4   2   13.84    0.55
   3  -4   2   13.47    0.46
  -3  -4  -2   14.44    0.47
   3  -4   2   14.16    0.52
   3   4   2   13.99    0.48
   3   4   2   13.96    0.53
  -3   4  -2   14.00    0.49
  -3   4  -2   13.53    0.53
  -4  -4  -2    1.59    0.10
   4  -4   2    2.31    0.18
   4  -4   2    1.57    0.13
   4  -4   2    1.66    0.08
   4   4   2    1.70    0.14
   4   4   2    1.21    0.10
  -4   4  -2    1.47    0.11
   5  -4   2   61.77    2.08
  -5  -4  -2   63.61    2.05
   5  -4   2   61.55    2.14
   5  -4   2   66.14    2.00
   5   4   2   63.35    2.04
  -5   4  -2   61.34    2.05
  -6  -4  -2   83.89    2.62
   6  -4   2   78.38    2.71
   6  -4   2   79.11    2.64
  -6   4  -2   81.62    2.60
   6   4   2   78.53    2.59
   6   4   2   81.04    2.66
   7  -4   2   18.31    0.72
   7  -4   2   18.84    0.80
  -7  -4  -2   18.73    0.70
   7   4   2   18.71    0.73
   7   4   2   19.03    0.67
  -7   4  -2   18.53    0.68
   8  -4   2    9.33    0.43
  -8  -4  -2    9.50    0.42
   8   4   2    9.15    0.43
   8   4   2    9.31    0.38
  -8   4  -2    8.84    0.39
  -8   4  -2    8.76    0.48
   9  -4   2    0.15    0.11
  -9  -4  -2    0.00    0.07
  -9   4  -2    0.06    0.07
   9   4   2    0.02    0.07
   9   4   2    0.01    0.08
  -9   4  -2   -0.01    0.10
  10  -4   2   11.08    0.54
 -10   4  -2   12.12    0.62
 -10   4  -2   10.81    0.48
  10   4   2   11.54    0.54
  11  -4   2    3.60    0.30
  11   4   2    3.34    0.29
 -11   4  -2    2.76    0.33
  12  -4   2   -0.01    0.14
  12   4   2    0.09    0.12
 -12   4  -2   -0.10    0.14
  13  -4   2   17.85    0.81
 -13   4  -2   17.55    0.89
  14  -4   2    2.55    0.31
 -14   4  -2    2.17    0.37
  14  -5  -2   20.51    1.04
 -14  -5   2   20.39    0.89
 -14   5   2   19.69    0.99
 -13  -5   2    7.16    0.45
  13  -5  -2    6.84    0.54
 -13   5   2    7.29    0.41
  12  -5  -2    1.32    0.27
 -12  -5   2    1.20    0.20
  12  -5  -2    1.36    0.21
  12   5  -2    1.59    0.25
 -12   5   2    1.59    0.20
  11  -5  -2    4.32    0.31
  11  -5  -2    3.71    0.38
  11   5  -2    4.55    0.32
 -11   5   2    4.13    0.28
  11   5  -2    4.07    0.29
  10  -5  -2   12.16    0.63
  10  -5  -2   11.62    0.52
  10   5  -2   11.40    0.50
  10   5  -2   11.51    0.54
 -10   5   2   10.73    0.50
   9  -5  -2    3.38    0.25
   9  -5  -2    2.83    0.31
  -9   5   2    3.03    0.23
   9   5  -2    3.30    0.26
   9   5  -2    3.46    0.23
   8  -5  -2    3.36    0.29
   8  -5  -2    3.17    0.23
   8   5  -2    3.06    0.21
  -8   5   2    3.03    0.22
   8   5  -2    3.04    0.23
   7  -5  -2    8.83    0.41
   7  -5  -2    9.27    0.48
  -7   5   2    8.81    0.39
   7   5  -2    9.00    0.39
   7   5  -2    9.82    0.43
   7   5  -2    9.04    0.40
   6  -5  -2   16.26    0.71
   6  -5  -2   17.64    0.64
  -6   5   2   16.64    0.62
   6   5  -2   16.76    0.61
   6   5  -2   16.42    0.65
   6   5  -2   16.54    0.61
   5  -5  -2   38.08    1.33
   5  -5  -2   39.64    1.40
   5   5  -2   38.98    1.29
   5   5  -2   38.54    1.31
  -5   5   2   39.76    1.32
   5   5  -2   39.57    1.35
   4  -5  -2    0.37    0.09
   4  -5  -2    0.43    0.08
  -4   5   2    0.38    0.07
   4   5  -2    0.32    0.07
   4   5  -2    0.37    0.06
   3  -5  -2   12.79    0.51
   3  -5  -2   12.24    0.46
   3   5  -2   12.09    0.45
  -3   5   2   12.40    0.41
   3   5  -2   12.13    0.48
  -3   5   2   12.07    0.45
  -2  -5   2   15.32    0.53
   2  -5  -2   14.74    0.56
  -2   5   2   15.14    0.53
  -2   5   2   14.94    0.51
   2   5  -2   14.78    0.55
   2   5  -2   14.76    0.53
   1  -5  -2  105.17    3.42
  -1  -5   2  106.64    3.41
   1  -5  -2  103.75    3.41
  -1  -5   2  108.03    3.41
  -1   5   2  104.37    3.40
  -1   5   2  105.91    3.40
   1   5  -2  113.30    3.38
   1   5  -2  105.96    3.40
   0  -5  -2    2.02    0.13
   0  -5   2    2.27    0.13
   0  -5   2    2.12    0.12
   0  -5  -2    2.06    0.12
   0   5  -2    2.25    0.12
   0   5   2    1.87    0.12
   0   5  -2    2.14    0.12
   0   5   2    2.22    0.13
   1  -5   2   33.07    1.08
   1  -5   2   32.65    1.11
  -1  -5  -2   32.48    1.07
  -1   5  -2   33.24    1.11
   1   5   2   33.03    1.11
   1   5   2   34.08    1.09
  -1   5  -2   32.64    1.09
   2  -5   2   54.66    1.71
   2  -5   2   51.89    1.75
   2   5   2   53.93    1.77
  -2   5  -2   54.02    1.76
   2   5   2   53.17    1.73
  -2   5  -2   52.12    1.73
   3  -5   2    0.04    0.02
   3  -5   2    0.02    0.05
  -3  -5  -2    0.03    0.02
   3   5   2    0.12    0.05
   3   5   2    0.00    0.05
  -3   5  -2    0.04    0.05
  -3   5  -2    0.05    0.04
   4  -5   2   57.81    1.92
   4  -5   2   56.79    1.96
  -4  -5  -2   58.96    1.85
  -4   5  -2   57.55    1.88
   4   5   2   57.52    1.87
   5  -5   2    5.63    0.33
   5  -5   2    5.54    0.29
  -5  -5  -2    5.14    0.23
   5   5   2    5.54    0.29
   5   5   2    5.66    0.24
  -5   5  -2    5.79    0.25
  -6  -5  -2   99.00    3.10
   6  -5   2   93.87    3.22
   6  -5   2   94.04    3.15
   6   5   2   97.07    3.10
   6   5   2   96.03    3.16
  -6   5  -2   97.33    3.11
  -7  -5  -2   55.95    1.81
   7  -5   2   52.94    1.85
   7  -5   2   53.34    1.93
  -7   5  -2   55.61    1.81
   7   5   2   52.77    1.86
  -7   5  -2   53.34    1.91
   7   5   2   55.96    1.80
   8  -5   2    0.11    0.10
   8   5   2   -0.02    0.08
   8   5   2    0.03    0.07
  -8   5  -2    0.01    0.10
  -8   5  -2    0.15    0.07
   9  -5   2    0.27    0.12
   9   5   2    0.29    0.11
  -9   5  -2    0.51    0.11
   9   5   2    0.54    0.12
  -9   5  -2    0.24    0.13
  10  -5   2   31.04    1.15
 -10   5  -2   29.16    1.08
  10   5   2   30.82    1.15
 -10   5  -2   29.14    1.22
  11  -5   2    3.12    0.30
 -11   5  -2    3.02    0.33
  11   5   2    3.81    0.31
  12  -5   2   14.76    0.69
  12   5   2   14.89    0.69
 -12   5  -2   14.47    0.78
  13  -5   2    1.33    0.23
 -13   5  -2    0.84    0.24
  13   5   2    0.79    0.19
  14  -5   2    5.91    0.47
 -14  -6   2   11.02    0.61
  13  -6  -2   20.42    1.04
 -13  -6   2   22.43    0.94
 -13   6   2   21.58    0.88
  12  -6  -2    1.40    0.21
  12  -6  -2    1.44    0.28
 -12  -6   2    1.47    0.23
 -12   6   2    1.46    0.20
  11  -6  -2    5.56    0.47
  11  -6  -2    6.70    0.39
  11   6  -2    5.91    0.35
 -11   6   2    6.23    0.36
  11   6  -2    6.16    0.39
  10  -6  -2   46.79    1.81
  10  -6  -2   48.58    1.69
 -10   6   2   45.89    1.66
  10   6  -2   47.61    1.65
  10   6  -2   51.31    1.72
   9  -6  -2    0.43    0.13
   9  -6  -2    0.28    0.15
   9   6  -2    0.36    0.11
  -9   6   2    0.43    0.11
   9   6  -2    0.54    0.13
   8  -6  -2   93.98    3.17
   8  -6  -2   93.79    3.06
   8   6  -2   91.76    3.08
   8   6  -2   93.21    3.02
  -8   6   2   90.05    3.03
   7  -6  -2   25.94    1.06
   7  -6  -2   26.20    0.97
   7   6  -2   27.27    1.00
  -7   6   2   27.13    0.96
   7   6  -2   26.40    0.94
   6  -6  -2    0.70    0.14
   6  -6  -2    0.40    0.10
   6   6  -2    0.67    0.10
   6   6  -2    0.64    0.12
  -6   6   2    0.44    0.09
   5  -6  -2   18.85    0.69
   5  -6  -2   18.59    0.75
   5   6  -2   18.17    0.66
  -5   6   2   17.93    0.67
   5   6  -2   18.07    0.70
   4  -6  -2    5.20    0.26
   4  -6  -2    5.27    0.30
  -4   6   2    5.43    0.25
   4   6  -2    5.55    0.25
   4   6  -2    4.98    0.27
   3  -6  -2   14.78    0.56
   3  -6  -2   14.85    0.60
   3   6  -2   14.56    0.54
  -3   6   2   15.61    0.55
  -3   6   2   15.10    0.50
   3   6  -2   14.68    0.57
  -2  -6   2   20.54    0.71
   2  -6  -2   20.58    0.72
   2  -6  -2   20.27    0.74
  -2   6   2   19.92    0.68
   2   6  -2   19.55    0.72
   2   6  -2   19.97    0.70
  -2   6   2   19.43    0.70
   1  -6  -2   12.81    0.48
   1  -6  -2   12.68    0.48
  -1  -6   2   13.30    0.48
  -1  -6   2   13.08    0.48
  -1   6   2   12.39    0.47
  -1   6   2   12.17    0.46
   1   6  -2   12.74    0.47
   1   6  -2   12.94    0.44
   0  -6  -2  105.51    3.49
   0  -6   2  119.74    3.48
   0  -6   2  105.27    3.49
   0  -6  -2  109.00    3.47
   0   6   2  106.93    3.49
   0   6  -2  109.89    3.47
   0   6   2  106.47    3.48
   0   6  -2  108.81    3.48
   1  -6   2   25.07    0.84
  -1  -6  -2   23.17    0.78
   1  -6   2   23.40    0.80
  -1   6  -2   24.12    0.82
  -1   6  -2   23.73    0.82
   1   6   2   23.72    0.84
   1   6   2   23.91    0.81
   2  -6   2   36.95    1.17
   2  -6   2   35.64    1.23
  -2   6  -2   36.58    1.21
  -2   6  -2   36.84    1.23
   2   6   2   33.19    1.23
   2   6   2   37.58    1.20
   3  -6   2   50.88    1.61
   3  -6   2   49.10    1.68
  -3   6  -2   51.23    1.70
  -3   6  -2   51.15    1.66
   3   6   2   49.49    1.70
   3   6   2   50.33    1.65
   4  -6   2    0.26    0.08
  -4  -6  -2    0.36    0.05
   4   6   2    0.30    0.08
  -4   6  -2    0.32    0.09
  -4   6  -2    0.31    0.07
   4   6   2    0.36    0.07
   5  -6   2   43.96    1.58
  -5   6  -2   45.16    1.56
   5   6   2   43.94    1.53
   5   6   2   45.80    1.47
  -5   6  -2   42.48    1.47
   6  -6   2  106.89    3.49
   6  -6   2  103.10    3.40
   6   6   2  106.20    3.35
  -6   6  -2  103.36    3.36
   6   6   2  101.14    3.41
  -6   6  -2  102.86    3.45
   7  -6   2    4.44    0.29
   7   6   2    4.54    0.24
  -7   6  -2    4.27    0.24
  -7   6  -2    4.09    0.31
   7   6   2    4.57    0.29
   8  -6   2   42.14    1.43
  -8   6  -2   39.06    1.37
   8   6   2   40.19    1.36
   8   6   2   39.24    1.44
  -8   6  -2   39.63    1.49
   9  -6   2    7.70    0.42
   9   6   2    7.36    0.41
  -9   6  -2    7.02    0.36
  -9   6  -2    7.49    0.46
  10  -6   2    1.16    0.20
  10   6   2    0.76    0.17
 -10   6  -2    0.93    0.21
 -10   6  -2    0.99    0.15
  11  -6   2    1.46    0.22
 -11   6  -2    1.26    0.24
  11   6   2    1.24    0.21
  12  -6   2    0.24    0.17
 -12   6  -2    0.15    0.18
  12   6   2    0.28    0.14
  13  -6   2   11.31    0.60
  13   6   2   10.76    0.59
 -13   6  -2   10.29    0.67
  14  -6   2    4.25    0.41
 -14  -7   2    5.70    0.44
 -13  -7   2   15.57    0.75
  13  -7  -2   14.60    0.86
 -13   7   2   15.78    0.69
 -12  -7   2    7.27    0.45
  12  -7  -2    6.75    0.44
  12  -7  -2    5.38    0.51
 -12   7   2    6.85    0.40
  11  -7  -2   10.27    0.53
  11  -7  -2   10.18    0.64
  11   7  -2   10.01    0.48
  11   7  -2   10.48    0.54
 -11   7   2    9.99    0.49
  10  -7  -2   23.82    1.01
  10  -7  -2   23.32    0.87
 -10   7   2   23.65    0.85
  10   7  -2   18.62    0.81
  10   7  -2   18.22    0.86
   9  -7  -2   64.22    2.26
   9  -7  -2   61.39    2.13
   9   7  -2   62.54    2.16
  -9   7   2   61.34    2.10
   9   7  -2   61.38    2.09
   8  -7  -2    2.15    0.27
   8  -7  -2    1.84    0.21
  -8   7   2    2.04    0.19
   8   7  -2    2.11    0.22
   8   7  -2    1.79    0.19
   7  -7  -2    7.23    0.44
   7  -7  -2    7.69    0.39
  -7   7   2    7.61    0.36
   7   7  -2    7.70    0.40
   7   7  -2    7.33    0.35
   6  -7  -2    0.20    0.10
   6  -7  -2    0.33    0.12
   6   7  -2    0.14    0.09
   6   7  -2    0.27    0.09
  -6   7   2    0.46    0.10
   5  -7  -2    1.70    0.16
   5  -7  -2    1.96    0.20
   5   7  -2    2.17    0.16
   5   7  -2    2.01    0.18
  -5   7   2    1.89    0.16
   4  -7  -2   13.53    0.54
   4  -7  -2   13.76    0.59
   4   7  -2   14.07    0.56
  -4   7   2   14.52    0.53
   4   7  -2   13.11    0.52
   3  -7  -2    3.71    0.22
  -3  -7   2    3.28    0.20
   3  -7  -2    4.10    0.24
   3   7  -2    3.81    0.22
   3   7  -2    3.87    0.20
  -3   7   2    3.74    0.20
  -3   7   2    3.65    0.16
  -2  -7   2    0.01    0.05
   2  -7  -2    0.06    0.06
   2  -7  -2    0.07    0.06
   2   7  -2    0.02    0.05
  -2   7   2    0.02    0.04
  -2   7   2    0.03    0.05
   2   7  -2    0.00    0.05
   1  -7  -2  114.66    3.74
  -1  -7   2  115.57    3.74
  -1  -7   2  118.26    3.74
   1  -7  -2  118.14    3.75
   1   7  -2  117.46    3.73
  -1   7   2  115.83    3.72
  -1   7   2  116.60    3.73
   1   7  -2  115.48    3.69
   0  -7  -2    0.71    0.08
   0  -7   2    0.64    0.09
   0  -7  -2    0.71    0.10
   0  -7   2    0.94    0.09
   0   7  -2    0.93    0.10
   0   7   2    0.72    0.09
   0   7   2    0.83    0.10
   0   7  -2    0.68    0.08
  -1  -7  -2   76.36    2.42
   1  -7   2   85.16    2.44
   1  -7   2   73.73    2.48
  -1  -7  -2   75.87    2.48
  -1   7  -2   74.47    2.46
   1   7   2   72.34    2.48
   1   7   2   73.85    2.45
  -1   7  -2   75.06    2.46
   2  -7   2   18.97    0.64
   2  -7   2   18.70    0.69
   2   7   2   18.49    0.66
   2   7   2   18.48    0.70
  -2   7  -2   18.86    0.69
  -2   7  -2   18.72    0.67
   3  -7   2    0.05    0.07
   3  -7   2    0.02    0.03
  -3   7  -2    0.05    0.06
   3   7   2    0.00    0.05
  -3   7  -2    0.22    0.08
   3   7   2    0.01    0.06
   4  -7   2  106.42    3.50
   4   7   2  109.37    3.46
  -4   7  -2  109.02    3.53
  -4   7  -2  107.73    3.47
   4   7   2  105.41    3.52
   5  -7   2  120.43    3.94
  -5   7  -2  122.29    3.90
   5   7   2  120.91    3.96
   5   7   2  120.46    3.89
  -5   7  -2  122.41    3.98
   6  -7   2   28.43    1.05
   6   7   2   28.46    0.99
   6   7   2   29.06    1.07
  -6   7  -2   28.16    1.09
  -6   7  -2   28.42    1.00
   7  -7   2   25.45    0.92
   7   7   2   22.27    0.91
  -7   7  -2   24.57    0.86
   7   7   2   22.53    0.84
  -7   7  -2   22.88    0.95
   8  -7   2    1.01    0.17
  -8   7  -2    0.80    0.13
  -8   7  -2    0.86    0.18
   8   7   2    0.77    0.12
   8   7   2    1.10    0.18
   9  -7   2    0.16    0.13
   9   7   2    0.20    0.12
  -9   7  -2    0.11    0.09
  -9   7  -2    0.28    0.14
  10  -7   2   19.22    0.83
 -10   7  -2   19.78    0.77
 -10   7  -2   19.21    0.91
  10   7   2   19.94    0.84
  11  -7   2   25.40    1.06
  11   7   2   26.76    1.07
 -11   7  -2   26.46    1.16
  12  -7   2   11.07    0.61
 -12   7  -2   11.15    0.68
  12   7   2   10.71    0.59
  13  -7   2    2.97    0.35
  13   7   2    2.78    0.33
 -13  -8   2    6.87    0.47
  13  -8  -2    6.61    0.65
 -13   8   2    7.65    0.61
 -13   8   2    6.98    0.43
  12  -8  -2    0.11    0.17
  12  -8  -2    0.23    0.19
 -12  -8   2    0.20    0.14
 -12   8   2    0.49    0.15
  11  -8  -2    8.67    0.49
  11  -8  -2    8.73    0.60
 -11  -8   2    8.47    0.49
  11   8  -2    8.39    0.49
 -11   8   2    8.65    0.45
  11   8  -2    8.49    0.44
  10  -8  -2   28.79    1.25
  10  -8  -2   31.32    1.15
  10   8  -2   29.71    1.09
  10   8  -2   29.07    1.15
 -10   8   2   28.61    1.10
   9  -8  -2    7.14    0.42
   9  -8  -2    8.11    0.52
   9   8  -2    7.97    0.40
  -9   8   2    6.82    0.38
   9   8  -2    7.81    0.44
   8  -8  -2   60.17    2.11
   8  -8  -2   68.82    2.24
   8   8  -2   60.93    2.07
  -8   8   2   59.13    2.08
   8   8  -2   59.58    2.13
   7  -8  -2   48.53    1.80
   7  -8  -2   49.90    1.71
   7   8  -2   48.45    1.73
  -7   8   2   50.96    1.69
   7   8  -2   48.49    1.67
   6  -8  -2    3.92    0.30
   6  -8  -2    3.90    0.27
   6   8  -2    4.30    0.28
   6   8  -2    4.13    0.25
  -6   8   2    4.30    0.25
   5  -8  -2    2.51    0.21
   5  -8  -2    2.54    0.24
   5   8  -2    2.67    0.19
  -5   8   2    2.42    0.19
   5   8  -2    2.57    0.21
   4  -8  -2   20.11    0.75
   4  -8  -2   19.49    0.78
  -4  -8   2   18.82    0.72
   4   8  -2   19.33    0.72
  -4   8   2   19.72    0.72
   4   8  -2   19.70    0.76
  -3  -8   2    1.17    0.13
   3  -8  -2    1.14    0.15
   3  -8  -2    1.14    0.14
   3   8  -2    1.06    0.14
  -3   8   2    1.13    0.12
  -3   8   2    1.26    0.09
   3   8  -2    1.36    0.13
  -2  -8   2   10.90    0.46
   2  -8  -2   11.12    0.47
   2  -8  -2   11.85    0.47
   2   8  -2   11.21    0.45
  -2   8   2   11.71    0.43
  -2   8   2   11.56    0.45
   2   8  -2   11.36    0.47
  -1  -8   2   17.13    0.63
  -1  -8   2   17.44    0.63
   1  -8  -2   16.50    0.62
   1  -8  -2   15.65    0.63
   1   8  -2   16.52    0.61
  -1   8   2   17.40    0.62
  -1   8   2   16.71    0.61
   1   8  -2   16.37    0.57
   0  -8  -2   82.80    2.47
   0  -8  -2   74.13    2.42
   0  -8   2   72.13    2.46
   0  -8   2   75.04    2.43
   0   8   2   76.30    2.44
   0   8   2   73.02    2.45
   0   8  -2   74.48    2.42
   0   8  -2   72.19    2.44
   1  -8   2   20.97    0.74
   1  -8   2   21.67    0.78
  -1  -8  -2   20.38    0.78
   1   8   2   21.35    0.78
   1   8   2   21.09    0.75
  -1   8  -2   21.68    0.76
  -1   8  -2   21.55    0.76
   2  -8   2   43.66    1.40
   2  -8   2   41.58    1.46
  -2  -8  -2   43.51    1.46
   2   8   2   42.98    1.43
  -2   8  -2   42.26    1.44
   2   8   2   41.89    1.47
  -2   8  -2   43.51    1.46
   3  -8   2   33.30    1.16
  -3   8  -2   33.19    1.12
  -3   8  -2   31.86    1.16
   3   8   2   32.22    1.11
   3   8   2   32.57    1.16
   4  -8   2    3.33    0.24
  -4   8  -2    3.98    0.22
  -4   8  -2    3.55    0.25
   4   8   2    3.44    0.24
   4   8   2    3.24    0.20
   5  -8   2   64.34    2.15
  -5   8  -2   64.36    2.10
  -5   8  -2   63.05    2.18
   5   8   2   63.77    2.09
   5   8   2   61.63    2.16
  -6   8  -2   67.19    2.23
  -6   8  -2   65.03    2.13
   6   8   2   64.13    2.19
   6   8   2   59.83    2.11
   7  -8   2    1.07    0.18
   7   8   2    1.00    0.16
   7   8   2    1.00    0.14
  -7   8  -2    1.27    0.15
  -7   8  -2    1.09    0.19
   8  -8   2   50.88    1.75
  -8   8  -2   47.35    1.68
   8   8   2   49.84    1.76
  -8   8  -2   49.13    1.81
   8   8   2   48.81    1.67
   9  -8   2    1.57    0.23
  -9   8  -2    1.50    0.18
   9   8   2    1.55    0.22
  -9   8  -2    1.62    0.25
  10  -8   2    7.28    0.46
  10   8   2    7.09    0.45
 -10   8  -2    7.11    0.51
 -10   8  -2    6.96    0.38
  11  -8   2    9.42    0.55
  11   8   2   11.37    0.59
 -11   8  -2   10.56    0.65
  12  -8   2    1.46    0.26
 -12   8  -2    1.31    0.28
  12   8   2    1.42    0.25
  13  -8   2    3.73    0.38
  13   8   2    3.65    0.55
 -13   9   2    7.76    0.46
  12  -9  -2    2.25    0.36
  12  -9  -2    2.12    0.29
 -12  -9   2    1.98    0.28
 -12   9   2    1.88    0.24
  11  -9  -2    5.25    0.39
 -11  -9   2    4.87    0.39
  11  -9  -2    5.35    0.47
  11   9  -2    5.05    0.35
 -11   9   2    4.83    0.34
  10  -9  -2    2.34    0.33
  10  -9  -2    2.86    0.29
  10   9  -2    2.40    0.27
  10   9  -2    2.63    0.24
 -10   9   2    2.72    0.26
   9  -9  -2   21.51    0.86
   9  -9  -2   20.35    0.95
  -9   9   2   20.28    0.81
   9   9  -2   19.90    0.86
   9   9  -2   19.70    0.79
   8  -9  -2    1.26    0.22
   8  -9  -2    1.30    0.19
   8   9  -2    1.22    0.16
   8   9  -2    1.35    0.20
  -8   9   2    1.13    0.16
   7  -9  -2    0.30    0.13
   7  -9  -2    0.29    0.13
  -7   9   2    0.33    0.11
   7   9  -2    0.41    0.12
   7   9  -2    0.36    0.11
   6  -9  -2    0.23    0.12
   6  -9  -2    0.28    0.13
   6   9  -2    0.39    0.12
  -6   9   2    0.43    0.11
   6   9  -2    0.30    0.10
  -5  -9   2    9.99    0.45
   5  -9  -2    9.66    0.47
   5  -9  -2   10.39    0.52
  -5   9   2   10.87    0.46
   5   9  -2   10.94    0.45
   5   9  -2   10.02    0.48
   4  -9  -2    0.05    0.08
  -4  -9   2   -0.02    0.07
   4  -9  -2    0.09    0.09
  -4   9   2    0.00    0.07
   4   9  -2   -0.01    0.06
   4   9  -2    0.12    0.07
  -3  -9   2    0.27    0.09
   3  -9  -2    0.44    0.11
   3  -9  -2    0.44    0.11
   3   9  -2    0.34    0.09
   3   9  -2    0.49    0.10
  -3   9   2    0.33    0.09
  -2  -9   2    7.22    0.34
   2  -9  -2    6.81    0.34
   2  -9  -2    6.71    0.34
  -2  -9   2    7.39    0.34
  -2   9   2    6.80    0.29
   2   9  -2    6.76    0.32
  -2   9   2    7.10    0.33
   1  -9  -2   28.15    0.99
   1  -9  -2   27.15    0.96
  -1  -9   2   26.97    0.98
  -1  -9   2   27.49    0.97
  -1   9   2   27.67    0.96
   1   9  -2   26.86    0.96
  -1   9   2   27.49    0.96
   0  -9   2    7.99    0.34
   0  -9   2    7.11    0.36
   0  -9  -2    7.74    0.36
   0   9   2    7.62    0.34
   0   9   2    7.90    0.35
   0   9  -2    7.41    0.34
   1  -9   2  107.49    3.25
   1  -9   2   97.24    3.29
  -1  -9  -2  101.48    3.29
   1   9   2  100.57    3.26
   1   9   2  100.15    3.29
  -1   9  -2   98.97    3.26
  -1   9  -2  100.37    3.27
  -2  -9  -2    9.45    0.43
   2  -9   2   10.12    0.44
  -2   9  -2    9.59    0.41
   2   9   2    9.73    0.40
  -2   9  -2    9.69    0.42
   2   9   2    9.82    0.44
   3  -9   2    1.68    0.18
   3   9   2    1.55    0.17
  -3   9  -2    1.08    0.15
   3   9   2    1.35    0.14
  -3   9  -2    1.59    0.15
   4  -9   2   81.10    2.71
  -4   9  -2   81.49    2.73
   4   9   2   80.65    2.73
  -4   9  -2   81.67    2.68
   4   9   2   82.82    2.67
  -5   9  -2   45.03    1.50
  -5   9  -2   46.20    1.58
   5   9   2   43.49    1.56
   5   9   2   40.29    1.47
   6  -9   2   50.50    1.79
   6   9   2   51.62    1.73
   6   9   2   52.49    1.81
  -6   9  -2   50.69    1.74
  -6   9  -2   51.15    1.83
   7  -9   2   32.61    1.22
  -7   9  -2   33.26    1.17
   7   9   2   33.31    1.24
  -7   9  -2   32.71    1.28
   7   9   2   31.94    1.15
   8  -9   2   -0.14    0.11
  -8   9  -2   -0.05    0.08
   8   9   2   -0.07    0.10
   8   9   2   -0.08    0.08
  -8   9  -2    0.02    0.12
   9  -9   2    0.55    0.17
   9   9   2    0.38    0.15
  -9   9  -2    0.32    0.17
  -9   9  -2    0.32    0.11
  10  -9   2   30.65    1.18
 -10   9  -2   30.54    1.11
 -10   9  -2   27.16    1.24
  10   9   2   29.85    1.19
  11  -9   2    6.89    0.47
  11   9   2    6.71    0.45
 -11   9  -2    5.97    0.49
  12  -9   2   19.77    0.89
 -12   9  -2   18.95    0.98
  12   9   2   18.70    0.88
  12 -10  -2    0.08    0.16
 -12 -10   2    0.17    0.17
 -12  10   2    0.03    0.16
 -12  10   2   -0.12    0.12
  11 -10  -2    3.35    0.35
 -11 -10   2    2.90    0.33
  11 -10  -2    3.16    0.39
  11  10  -2    2.96    0.29
 -11  10   2    2.77    0.28
  10 -10  -2    8.44    0.58
  10 -10  -2    7.86    0.48
 -10 -10   2    7.92    0.49
  10  10  -2    7.65    0.43
 -10  10   2    7.70    0.43
   9 -10  -2    0.24    0.15
   9 -10  -2   -0.05    0.13
   9  10  -2    0.07    0.11
   9  10  -2   -0.07    0.11
  -9  10   2    0.01    0.10
   8 -10  -2   34.60    1.29
   8 -10  -2   33.97    1.38
   8  10  -2   34.19    1.30
  -8  10   2   34.26    1.25
   8  10  -2   33.81    1.23
   7 -10  -2   13.43    0.68
   7 -10  -2   13.50    0.62
   7  10  -2   13.62    0.57
   7  10  -2   12.83    0.62
  -7  10   2   13.19    0.58
  -6 -10   2    0.28    0.10
   6 -10  -2    0.21    0.12
   6 -10  -2    0.11    0.11
  -6  10   2    0.32    0.11
   6  10  -2    0.32    0.12
   6  10  -2    0.32    0.12
  -5 -10   2    2.69    0.21
   5 -10  -2    2.36    0.25
   5 -10  -2    3.02    0.25
  -5  10   2    2.69    0.21
   5  10  -2    2.80    0.24
   5  10  -2    2.51    0.21
   4 -10  -2    5.65    0.34
   4 -10  -2    6.15    0.34
  -4 -10   2    5.96    0.32
   4  10  -2    5.93    0.31
  -4  10   2    5.83    0.31
   4  10  -2    5.67    0.33
  -3 -10   2    0.01    0.08
  -3 -10   2    0.05    0.08
   3 -10  -2    0.04    0.07
   3 -10  -2    0.03    0.09
   3  10  -2    0.11    0.08
   3  10  -2    0.00    0.07
  -3  10   2   -0.01    0.07
  -2 -10   2   11.94    0.50
   2 -10  -2   11.45    0.51
  -2 -10   2   12.34    0.51
   2 -10  -2   11.41    0.50
   2  10  -2   11.90    0.49
  -2  10   2   11.72    0.49
  -1 -10   2    9.57    0.44
  -1 -10   2    9.96    0.42
   1 -10  -2    8.73    0.43
  -1  10   2    9.70    0.42
  -1  10   2    9.86    0.41
   1  10  -2    9.62    0.42
   0 -10   2   50.06    1.75
   0 -10  -2   50.80    1.75
   0 -10   2   53.03    1.72
   0  10   2   52.62    1.73
   0  10  -2   50.37    1.73
   0  10   2   51.43    1.74
   1 -10   2    0.08    0.08
  -1 -10  -2    0.11    0.09
   1 -10   2    0.14    0.07
   1  10   2    0.06    0.07
   1  10   2   -0.02    0.06
  -1  10  -2    0.04    0.07
  -2 -10  -2   21.10    0.79
   2 -10   2   20.03    0.79
  -2  10  -2   20.63    0.77
  -2  10  -2   19.28    0.75
   2  10   2   20.46    0.75
   2  10   2   20.57    0.79
  -3 -10  -2   32.86    1.18
   3 -10   2   32.61    1.19
   3  10   2   33.09    1.20
  -3  10  -2   32.54    1.16
   3  10   2   32.55    1.15
  -3  10  -2   34.13    1.19
   4 -10   2   14.20    0.63
   4  10   2   14.92    0.64
  -4  10  -2   15.25    0.59
   4  10   2   14.74    0.58
  -4  10  -2   14.36    0.63
   5 -10   2   25.47    1.00
   5  10   2   24.50    1.00
  -5  10  -2   29.49    1.04
  -5  10  -2   25.33    0.95
   5  10   2   25.55    0.94
   6 -10   2   47.90    1.73
  -6  10  -2   49.68    1.77
   6  10   2   48.94    1.66
   6  10   2   48.39    1.74
  -6  10  -2   48.91    1.68
   7 -10   2    6.58    0.41
  -7  10  -2    6.74    0.36
  -7  10  -2    6.72    0.44
   7  10   2    6.79    0.41
   7  10   2    6.45    0.35
   8 -10   2    5.82    0.40
  -8  10  -2    5.81    0.43
   8  10   2    5.75    0.39
  -8  10  -2    5.97    0.34
   8  10   2    6.15    0.34
   9 -10   2    3.94    0.35
  -9  10  -2    3.35    0.27
  -9  10  -2    4.34    0.39
   9  10   2    3.33    0.33
  10 -10   2    4.88    0.40
  10  10   2    5.24    0.40
 -10  10  -2    4.76    0.33
 -10  10  -2    5.29    0.46
  11 -10   2   24.93    1.05
  11  10   2   23.85    1.04
 -11  10  -2   24.27    1.13
  12 -11  -2    0.28    0.19
 -12  11   2    0.16    0.17
  11 -11  -2    6.38    0.47
 -11 -11   2    5.97    0.45
 -11  11   2    6.50    0.42
 -11  11   2    6.32    0.51
  10 -11  -2    1.14    0.25
 -10 -11   2    1.18    0.23
  10 -11  -2    1.03    0.22
 -10  11   2    1.04    0.19
  10  11  -2    1.58    0.22
  -9 -11   2   12.02    0.61
   9 -11  -2   12.80    0.62
   9 -11  -2   10.25    0.65
   9  11  -2   11.17    0.54
  -9  11   2   12.00    0.56
   8 -11  -2   23.60    0.95
  -8 -11   2   21.81    0.96
   8 -11  -2   23.11    1.04
   8  11  -2   23.80    0.90
  -8  11   2   23.46    0.91
   8  11  -2   22.66    0.97
   7 -11  -2    4.26    0.34
  -7 -11   2    3.80    0.28
   7 -11  -2    3.78    0.34
   7  11  -2    3.33    0.30
   7  11  -2    3.41    0.27
  -7  11   2    3.45    0.27
   6 -11  -2   10.36    0.55
  -6 -11   2    9.91    0.48
   6 -11  -2   10.02    0.51
   6  11  -2    9.31    0.51
  -6  11   2   10.87    0.49
   6  11  -2    9.95    0.47
   5 -11  -2    7.81    0.44
  -5 -11   2    7.43    0.39
   5 -11  -2    7.70    0.42
  -5  11   2    7.22    0.38
   5  11  -2    7.21    0.41
   5  11  -2    7.78    0.38
   4 -11  -2    1.81    0.22
  -4 -11   2    2.14    0.20
  -4 -11   2    2.15    0.21
   4 -11  -2    1.52    0.20
   4  11  -2    1.72    0.19
  -4  11   2    1.63    0.18
   3 -11  -2    9.41    0.46
  -3 -11   2    9.13    0.44
  -3 -11   2    9.46    0.45
   3  11  -2    9.05    0.42
  -3  11   2    8.93    0.42
  -2 -11   2    0.51    0.13
  -2 -11   2    0.35    0.11
   2 -11  -2    0.19    0.11
  -2  11   2    0.33    0.10
   2  11  -2    0.54    0.11
  -1 -11   2   32.57    1.18
   1 -11  -2   33.45    1.19
  -1 -11   2   32.28    1.15
   1  11  -2   31.79    1.15
  -1  11   2   33.26    1.16
   0 -11  -2    0.21    0.11
   0 -11   2    0.27    0.11
   0 -11   2    0.36    0.09
   0  11  -2    0.20    0.10
   0  11   2    0.29    0.09
   0  11   2    0.34    0.10
  -1 -11  -2   16.20    0.65
   1 -11   2   15.09    0.65
   1  11   2   15.78    0.62
  -1  11  -2   16.27    0.63
   1  11   2   14.83    0.63
  -2 -11  -2    2.24    0.21
   2 -11   2    2.16    0.22
   2  11   2    2.18    0.19
  -2  11  -2    2.04    0.20
   2  11   2    2.42    0.21
  -3 -11  -2    7.19    0.38
   3 -11   2    6.90    0.38
   3  11   2    6.91    0.34
   3  11   2    6.34    0.38
  -3  11  -2    7.53    0.36
   4 -11   2    2.99    0.27
  -4 -11  -2    3.22    0.25
  -4  11  -2    2.90    0.23
   4  11   2    2.97    0.23
   4  11   2    3.03    0.26
  -4  11  -2    2.94    0.26
   5 -11   2    1.65    0.22
  -5  11  -2    1.61    0.19
   5  11   2    1.47    0.20
   5  11   2    1.58    0.19
  -5  11  -2    1.65    0.22
   6 -11   2   39.51    1.47
  -6  11  -2   41.67    1.51
  -6  11  -2   39.83    1.42
   6  11   2   40.04    1.40
   6  11   2   38.79    1.48
   7 -11   2   43.13    1.64
   7  11   2   47.09    1.68
  -7  11  -2   45.25    1.60
  -7  11  -2   45.57    1.70
   7  11   2   45.97    1.58
   8 -11   2    0.40    0.19
  -8  11  -2    0.80    0.17
   8  11   2    0.64    0.17
   8  11   2    0.60    0.15
  -8  11  -2    0.77    0.20
   9 -11   2    0.08    0.16
  -9  11  -2    0.05    0.12
  -9  11  -2    0.08    0.16
   9  11   2    0.32    0.14
  10 -11   2   21.24    0.95
 -10  11  -2   21.01    0.87
 -10  11  -2   22.21    1.03
  10  11   2   21.18    0.95
  11 -11   2    0.12    0.19
 -11  11  -2    0.23    0.19
  11 -12  -2    1.16    0.26
 -11  12   2    1.37    0.25
 -11  12   2    1.42    0.30
 -10 -12   2   -0.09    0.12
  10 -12  -2   -0.14    0.16
 -10  12   2    0.16    0.17
  10  12  -2    0.03    0.14
 -10  12   2    0.03    0.13
  -9 -12   2   10.37    0.59
  -9 -12   2   10.68    0.54
   9 -12  -2   10.93    0.66
   9 -12  -2   10.43    0.58
   9  12  -2   11.57    0.55
  -9  12   2   10.90    0.55
  -9  12   2   10.56    0.64
   8 -12  -2   14.34    0.77
   8 -12  -2   15.47    0.72
  -8 -12   2   14.58    0.72
  -8 -12   2   15.12    0.67
   8  12  -2   15.18    0.66
  -8  12   2   15.48    0.67
  -7 -12   2   11.07    0.54
   7 -12  -2   11.52    0.59
  -7 -12   2   10.68    0.57
   7 -12  -2   12.03    0.63
   7  12  -2   11.20    0.53
  -7  12   2   10.76    0.53
   6 -12  -2   20.39    0.83
   6 -12  -2   18.49    0.86
  -6 -12   2   19.36    0.79
  -6 -12   2   19.11    0.83
   6  12  -2   19.52    0.77
  -6  12   2   19.16    0.78
  -5 -12   2    4.45    0.33
   5 -12  -2    4.58    0.33
  -5 -12   2    4.65    0.31
   5  12  -2    4.62    0.30
  -5  12   2    4.31    0.30
  -4 -12   2    8.39    0.44
  -4 -12   2    7.59    0.42
   4 -12  -2    8.54    0.45
   4  12  -2    8.30    0.41
  -4  12   2    8.24    0.41
  -3 -12   2    4.22    0.29
   3 -12  -2    4.13    0.31
  -3 -12   2    4.22    0.30
   3  12  -2    4.70    0.28
  -3  12   2    4.21    0.28
  -2 -12   2   11.95    0.52
   2 -12  -2   11.63    0.54
  -2 -12   2   11.37    0.53
   2  12  -2   10.68    0.50
  -2  12   2   11.32    0.50
  -1 -12   2    3.88    0.29
   1 -12  -2    4.10    0.30
  -1 -12   2    3.99    0.26
  -1  12   2    3.64    0.26
   1  12  -2    3.90    0.27
   0 -12   2   33.57    1.23
   0 -12  -2   34.45    1.23
   0  12  -2   33.61    1.19
   0  12   2   31.90    1.23
   0  12   2   33.28    1.19
  -1 -12  -2    3.55    0.28
   1 -12   2    3.44    0.27
   1  12   2    3.91    0.26
   1  12   2    3.43    0.25
  -1  12  -2    3.37    0.25
  -2 -12  -2    0.11    0.11
   2 -12   2    0.00    0.10
   2  12   2    0.07    0.08
  -2  12  -2   -0.01    0.09
   2  12   2   -0.09    0.08
   3 -12   2    0.10    0.11
  -3 -12  -2    0.12    0.10
   3  12   2    0.01    0.09
   3  12   2   -0.01    0.09
  -3  12  -2   -0.04    0.09
  -4 -12  -2    7.12    0.41
   4 -12   2    7.21    0.43
   4  12   2    7.63    0.43
  -4  12  -2    7.79    0.39
   4  12   2    7.36    0.38
   5 -12   2   -0.03    0.12
  -5 -12  -2    0.12    0.11
  -5  12  -2    0.05    0.09
   5  12   2    0.11    0.11
   5  12   2    0.00    0.10
   6 -12   2    4.21    0.35
  -6 -12  -2    3.75    0.31
  -6  12  -2    3.67    0.28
   6  12   2    4.08    0.32
  -6  12  -2    3.96    0.34
   6  12   2    3.85    0.27
   7 -12   2   25.83    1.03
   7  12   2   24.29    0.94
  -7  12  -2   24.15    0.96
   7  12   2   24.74    1.03
  -7  12  -2   24.62    1.05
   8 -12   2    0.66    0.20
   8  12   2    0.85    0.19
  -8  12  -2    1.14    0.19
  -8  12  -2    0.90    0.22
   9 -12   2    1.81    0.27
   9  12   2    1.34    0.24
  -9  12  -2    1.37    0.27
  -9  12  -2    1.18    0.20
  10 -12   2    0.98    0.24
 -10  12  -2    0.44    0.16
 -10  12  -2    0.82    0.24
  10 -13  -2    9.56    0.60
 -10  13   2    9.37    0.64
 -10  13   2    9.42    0.63
  10  13  -2    9.22    0.51
  -9 -13   2    6.47    0.46
  -9 -13   2    6.93    0.50
   9 -13  -2    6.81    0.48
  -9  13   2    6.46    0.51
  -9  13   2    6.52    0.42
   9  13  -2    7.45    0.43
  -8 -13   2   15.22    0.70
   8 -13  -2   15.65    0.74
  -8 -13   2   15.06    0.74
   8  13  -2   15.15    0.68
  -8  13   2   15.00    0.69
  -7 -13   2    1.64    0.24
   7 -13  -2    1.82    0.27
  -7 -13   2    1.82    0.23
  -7  13   2    1.74    0.23
   7  13  -2    2.00    0.24
  -6 -13   2    2.56    0.28
   6 -13  -2    2.29    0.29
  -6 -13   2    2.36    0.25
   6  13  -2    2.49    0.26
  -6  13   2    2.30    0.26
  -5 -13   2    2.21    0.26
  -5 -13   2    2.39    0.25
   5 -13  -2    2.31    0.29
  -5  13   2    2.71    0.25
   5  13  -2    2.67    0.24
  -4 -13   2    2.35    0.25
  -4 -13   2    2.13    0.25
   4 -13  -2    2.74    0.28
   4  13  -2    2.32    0.24
  -4  13   2    2.32    0.23
   3 -13  -2   27.92    1.07
  -3 -13   2   25.85    1.04
  -3 -13   2   26.85    1.04
   3  13  -2   27.45    1.01
  -3  13   2   27.29    1.02
   2 -13  -2   18.59    0.79
  -2 -13   2   18.32    0.77
  -2 -13   2   19.15    0.76
  -2  13   2   17.91    0.74
   2  13  -2   18.40    0.74
  -1 -13   2    7.48    0.42
   1 -13  -2    7.54    0.42
  -1  13   2    7.16    0.39
   1  13  -2    7.72    0.39
   0 -13   2    2.37    0.26
   0 -13  -2    2.69    0.27
   0  13  -2    2.56    0.24
   0  13   2    2.03    0.23
   1 -13   2   10.14    0.52
  -1 -13  -2    9.79    0.51
   1  13   2   10.66    0.48
   1  13   2   10.97    0.50
  -1  13  -2   10.46    0.48
   2 -13   2    0.64    0.16
  -2 -13  -2    0.79    0.17
  -2  13  -2    0.47    0.14
   2  13   2    0.46    0.13
   2  13   2    0.65    0.14
   3 -13   2    6.50    0.41
  -3 -13  -2    6.39    0.40
   3  13   2    6.99    0.41
   3  13   2    6.89    0.38
  -3  13  -2    6.89    0.38
  -4 -13  -2    0.76    0.16
   4 -13   2    0.62    0.17
   4  13   2    1.12    0.18
   4  13   2    0.66    0.15
  -4  13  -2    0.75    0.16
  -5 -13  -2    4.24    0.33
   5 -13   2    4.18    0.36
   5  13   2    4.08    0.30
   5  13   2    4.26    0.33
  -5  13  -2    4.02    0.30
  -6 -13  -2    0.77    0.18
   6 -13   2    0.86    0.21
   6  13   2    0.87    0.16
   6  13   2    1.05    0.20
  -6  13  -2    0.82    0.17
   7 -13   2    0.07    0.16
  -7 -13  -2    0.15    0.13
  -7  13  -2    0.09    0.13
   7  13   2    0.15    0.13
   7  13   2    0.08    0.13
   8 -13   2    7.70    0.49
   8  13   2    6.68    0.47
  -8  13  -2    6.55    0.42
   9 -13   2   -0.02    0.18
  -9  13  -2   -0.01    0.16
  -9  13  -2   -0.07    0.13
 -10  13  -2    0.23    0.29
 -10  13  -2   -0.01    0.14
   9  14  -2    2.27    0.28
  -8 -14   2    0.69    0.20
   8 -14  -2    0.74    0.22
  -8 -14   2    0.86    0.19
   8  14  -2    0.90    0.20
  -8  14   2    0.61    0.19
   7 -14  -2   21.56    0.96
  -7 -14   2   21.27    0.91
  -7 -14   2   21.03    0.95
   7  14  -2   21.84    0.89
  -7  14   2   22.85    0.91
   6 -14  -2    7.30    0.47
  -6 -14   2    8.15    0.45
  -6 -14   2    7.15    0.47
  -6  14   2    7.87    0.45
   6  14  -2    6.72    0.41
  -5 -14   2    2.19    0.26
   5 -14  -2    2.36    0.30
  -5 -14   2    2.18    0.28
   5  14  -2    2.55    0.27
  -5  14   2    2.81    0.26
  -4 -14   2    0.66    0.17
  -4 -14   2    0.44    0.15
   4 -14  -2    0.58    0.18
   4  14  -2    0.41    0.15
  -4  14   2    0.78    0.16
  -3 -14   2    8.34    0.45
  -3 -14   2    8.17    0.46
   3 -14  -2    8.48    0.48
   3  14  -2    7.88    0.43
  -3  14   2    7.52    0.43
   2 -14  -2   12.98    0.63
  -2 -14   2   12.86    0.61
   2  14  -2   12.47    0.58
  -2  14   2   13.37    0.59
  -1 -14   2   16.58    0.72
   1 -14  -2   16.06    0.72
   1  14  -2   15.40    0.67
  -1  14   2   15.52    0.67
   0 -14  -2   10.94    0.56
   0 -14   2   12.05    0.58
   0  14   2   10.65    0.52
   0  14  -2   11.57    0.54
  -1 -14  -2    9.72    0.52
   1 -14   2    9.99    0.52
  -1  14  -2    8.84    0.47
   1  14   2   10.32    0.48
  -2 -14  -2    6.00    0.39
   2 -14   2    5.41    0.39
   2  14   2    5.65    0.36
   2  14   2    5.83    0.37
  -2  14  -2    5.72    0.35
  -3 -14  -2    0.04    0.12
   3 -14   2    0.08    0.13
   3  14   2   -0.14    0.10
  -3  14  -2    0.10    0.11
   3  14   2    0.00    0.11
   4 -14   2   15.79    0.74
  -4 -14  -2   15.42    0.72
   4  14   2   15.93    0.73
   4  14   2   16.62    0.69
  -4  14  -2   16.11    0.69
   5 -14   2    1.57    0.24
  -5 -14  -2    1.52    0.23
   5  14   2    1.30    0.20
  -5  14  -2    1.48    0.22
   5  14   2    1.46    0.23
  -6 -14  -2    0.60    0.18
   6 -14   2    0.93    0.23
   6  14   2    0.84    0.17
   6  14   2    0.45    0.17
  -6  14  -2    0.44    0.16
  -7 -14  -2    3.20    0.32
   7 -14   2    3.33    0.36
   7  14   2    3.54    0.30
  -7  14  -2    3.05    0.29
   7  14   2    2.50    0.32
  -8 -14  -2    0.46    0.17
  -8  14  -2    0.28    0.15
  -8 -15   2   20.20    0.90
  -7 -15   2    1.95    0.27
  -7 -15   2    2.25    0.28
   7 -15  -2    2.18    0.33
  -7  15   2    2.15    0.41
   7  15  -2    2.05    0.26
  -6 -15   2    6.11    0.43
   6 -15  -2    5.63    0.44
  -6 -15   2    6.84    0.43
  -6  15   2    5.91    0.39
   6  15  -2    6.11    0.40
  -5 -15   2    1.16    0.22
   5 -15  -2    1.00    0.23
  -5 -15   2    0.70    0.19
   5  15  -2    1.00    0.19
  -5  15   2    1.17    0.20
  -4 -15   2    1.45    0.22
   4 -15  -2    1.51    0.25
  -4 -15   2    1.12    0.21
  -4  15   2    1.12    0.20
   4  15  -2    1.55    0.22
   3 -15  -2    4.58    0.39
  -3 -15   2    4.87    0.37
  -3  15   2    4.68    0.34
   3  15  -2    5.13    0.36
   2 -15  -2   22.09    0.91
  -2 -15   2   19.80    0.87
   2  15  -2   21.51    0.85
  -2  15   2   19.31    0.83
   1 -15  -2    3.70    0.33
  -1 -15   2    3.75    0.33
  -1  15   2    3.53    0.30
   0 -15  -2   20.12    0.83
   0 -15   2   18.13    0.82
   0  15   2   18.37    0.77
   0  15  -2   17.53    0.77
  -1 -15  -2    2.00    0.27
   1 -15   2    1.87    0.26
   1  15   2    3.27    0.29
  -1  15  -2    2.87    0.27
   2 -15   2    0.42    0.18
  -2 -15  -2    0.33    0.15
   2  15   2    0.46    0.15
  -2  15  -2    0.33    0.14
   3 -15   2    5.38    0.40
  -3 -15  -2    4.77    0.37
   3  15   2    4.60    0.33
  -3  15  -2    4.36    0.34
   3  15   2    4.56    0.36
   4 -15   2    0.19    0.16
  -4 -15  -2   -0.08    0.12
   4  15   2    0.09    0.12
   4  15   2   -0.07    0.12
  -4  15  -2   -0.07    0.12
   5 -15   2   15.52    0.76
  -5 -15  -2   14.44    0.73
   5  15   2   15.61    0.68
   5  15   2   15.00    0.74
  -5  15  -2   16.23    0.71
  -6 -15  -2    1.26    0.23
   6 -15   2    1.23    0.26
   6  15   2    0.79    0.20
  -6  15  -2    0.68    0.18
   6  15   2    1.29    0.21
  -7 -15  -2    2.01    0.31
  -7  15  -2    1.69    0.31
   7  15   2    2.18    0.33
  -6 -16   2    2.07    0.28
  -6 -16   2    1.81    0.27
  -5 -16   2    2.73    0.32
  -5 -16   2    2.87    0.31
   5  16  -2    2.93    0.31
  -4 -16   2    2.58    0.31
   4 -16  -2    2.25    0.29
  -4  16   2    2.55    0.28
   4  16  -2    2.47    0.29
  -3 -16   2   10.15    0.59
   3 -16  -2   11.07    0.62
  -3  16   2   11.24    0.56
   3  16  -2   11.06    0.55
  -2 -16   2    5.89    0.43
   2 -16  -2    6.56    0.45
  -2  16   2    5.59    0.40
   2  16  -2    6.82    0.42
  -1 -16   2   15.53    0.75
   1 -16  -2   16.06    0.76
  -1  16   2   16.37    0.71
   1  16  -2   15.50    0.70
   0 -16  -2   -0.05    0.13
   0 -16   2   -0.15    0.13
   0  16  -2    0.10    0.14
   0  16   2   -0.04    0.12
  -1 -16  -2   -0.06    0.16
   1 -16   2    0.36    0.18
  -1  16  -2    0.25    0.14
   1  16   2    0.24    0.14
  -2 -16  -2    8.36    0.52
   2 -16   2    8.98    0.55
   2  16   2    9.84    0.50
  -2  16  -2    8.37    0.48
  -3 -16  -2    0.10    0.15
   3 -16   2   -0.11    0.16
   3  16   2    0.05    0.12
  -3  16  -2    0.09    0.14
   4 -16   2   13.86    0.77
  -4 -16  -2   11.84    0.64
   4  16   2   12.99    0.61
  -4  16  -2   12.48    0.62
   5  16   2    0.41    0.17
   5  16   2    0.88    0.20
   6  16   2   -0.15    0.14
 -15   0   3    0.19    0.17
  14   0  -3   -0.09    0.16
 -13   0   3    0.03    0.11
  13   0  -3    0.17    0.17
 -12   0   3   -0.04    0.09
  12   0  -3   -0.05    0.14
  11   0  -3    0.01    0.12
  11   0  -3    0.04    0.08
 -11   0   3    0.13    0.09
 -10   0   3    0.05    0.07
  10   0  -3    0.09    0.11
  10   0  -3   -0.03    0.08
 -10   0   3    0.01    0.08
  -9   0   3   -0.06    0.07
   9   0  -3    0.09    0.10
   9   0  -3   -0.05    0.07
  -9   0   3   -0.05    0.05
   8   0  -3   -0.01    0.08
   8   0  -3    0.03    0.07
   8   0  -3   -0.08    0.05
  -8   0   3    0.09    0.06
  -8   0   3   -0.06    0.06
   7   0  -3    0.00    0.05
  -7   0   3    0.04    0.05
   7   0  -3   -0.05    0.07
   7   0  -3    0.01    0.06
   6   0  -3   -0.05    0.05
   6   0  -3   -0.03    0.04
  -6   0   3    0.10    0.05
   6   0  -3    0.04    0.07
   5   0  -3    0.05    0.06
   5   0  -3   -0.02    0.04
   5   0  -3   -0.03    0.03
  -5   0   3    0.02    0.03
  -4   0   3   -0.01    0.03
   4   0  -3    0.04    0.04
   4   0  -3   -0.03    0.05
   4   0  -3    0.02    0.03
   3   0  -3   -0.09    0.05
  -3   0   3   -0.15    0.03
   3   0  -3   -0.12    0.03
   3   0  -3   -0.16    0.03
   2   0  -3   -0.02    0.03
   2   0  -3   -0.02    0.03
  -2   0   3   -0.02    0.02
   2   0  -3   -0.01    0.01
  -1   0   3    0.00    0.02
   1   0  -3    0.02    0.02
   1   0  -3    0.02    0.02
   0   0  -3    0.00    0.01
   0   0   3    0.02    0.02
   0   0  -3    0.02    0.02
   0   0   3    0.02    0.02
  -1   0  -3   -0.29    0.04
   1   0   3   -0.38    0.03
   1   0   3   -0.32    0.03
   2   0   3   -0.47    0.03
   2   0   3   -0.34    0.05
  -2   0  -3   -0.41    0.04
  -2   0  -3   -0.42    0.02
   3   0   3    0.00    0.04
   3   0   3    0.00    0.04
  -3   0  -3    0.10    0.05
  -3   0  -3    0.00    0.02
  -4   0  -3   -0.05    0.05
  -4   0  -3    0.03    0.03
   4   0   3   -0.02    0.04
   4   0   3   -0.05    0.05
   5   0   3   -0.05    0.04
  -5   0  -3   -0.02    0.03
  -5   0  -3    0.02    0.05
   5   0   3   -0.02    0.05
  -6   0  -3    0.01    0.04
   6   0   3   -0.03    0.06
   6   0   3   -0.02    0.04
  -6   0  -3    0.00    0.06
  -7   0  -3    0.00    0.07
  -7   0  -3    0.10    0.05
   7   0   3    0.01    0.05
   7   0   3    0.00    0.06
   8   0   3    0.04    0.06
   8   0   3   -0.20    0.07
  -8   0  -3    0.06    0.07
  -8   0  -3   -0.03    0.05
  -9   0  -3   -0.01    0.08
   9   0   3   -0.03    0.07
   9   0   3   -0.14    0.08
  -9   0  -3   -0.05    0.06
  10   0   3   -0.03    0.10
 -10   0  -3    0.08    0.11
 -11   0  -3   -0.18    0.08
  11   0   3    0.18    0.12
 -12   0  -3    0.07    0.13
  12   0   3    0.02    0.14
  13   0   3    0.11    0.15
 -13   0  -3   -0.11    0.13
  14   0   3   -0.20    0.14
 -14   0  -3    0.05    0.14
 -15   1   3    0.74    0.22
  14  -1  -3    0.09    0.20
  14   1  -3   -0.04    0.25
  13  -1  -3    0.94    0.24
 -13  -1   3    1.14    0.19
 -13   1   3    0.98    0.17
  13   1  -3    1.24    0.24
  12  -1  -3    0.28    0.17
 -12   1   3    0.32    0.12
  12   1  -3    0.26    0.16
  11  -1  -3    0.87    0.20
  11  -1  -3    0.83    0.14
  11   1  -3    0.94    0.19
 -11   1   3    1.02    0.15
  10  -1  -3    9.47    0.43
  10  -1  -3    8.89    0.51
 -10  -1   3    9.29    0.43
 -10   1   3    9.03    0.43
  10   1  -3    9.22    0.43
  10   1  -3   10.95    0.45
  10   1  -3    9.84    0.51
  -9  -1   3   17.32    0.66
   9  -1  -3   20.41    0.78
   9  -1  -3   17.38    0.66
   9   1  -3   17.34    0.66
   9   1  -3   16.65    0.73
  -9   1   3   15.40    0.65
   9   1  -3   16.76    0.66
  -9   1   3   16.47    0.63
   8  -1  -3    9.53    0.40
  -8  -1   3    9.30    0.40
   8  -1  -3    9.98    0.48
  -8   1   3    9.11    0.40
   8   1  -3    9.54    0.46
  -8   1   3    8.95    0.37
   8   1  -3    9.53    0.39
   8   1  -3    8.96    0.40
  -7  -1   3    1.56    0.13
   7  -1  -3    1.70    0.13
   7  -1  -3    1.83    0.19
   7   1  -3    1.44    0.13
   7   1  -3    1.49    0.13
  -7   1   3    1.58    0.12
  -7   1   3    1.39    0.14
   7   1  -3    1.63    0.17
   6  -1  -3    9.97    0.46
  -6  -1   3   10.85    0.41
   6  -1  -3   10.13    0.40
  -6   1   3    9.96    0.38
  -6   1   3   10.13    0.41
   6   1  -3   10.61    0.41
   6   1  -3   10.75    0.45
   6   1  -3   10.93    0.40
   5  -1  -3   68.78    2.04
  -5  -1   3   62.80    2.05
   5  -1  -3   59.88    2.11
   5   1  -3   63.85    2.05
  -5   1   3   60.49    2.03
  -5   1   3   63.06    2.05
   5   1  -3   63.36    2.04
   5   1  -3   63.48    2.09
   4  -1  -3   17.68    0.68
   4  -1  -3   20.37    0.74
  -4  -1   3   20.48    0.70
   4   1  -3   20.83    0.70
   4   1  -3   21.17    0.73
  -4   1   3   21.17    0.68
   4   1  -3   21.17    0.68
  -4   1   3   20.76    0.70
   3  -1  -3   58.92    1.94
  -3  -1   3   61.03    1.91
   3  -1  -3   60.76    1.89
  -3   1   3   60.76    1.90
   3   1  -3   58.16    1.88
   3   1  -3   58.21    1.92
  -3   1   3   59.41    1.89
   3   1  -3   56.48    1.90
  -2  -1   3   81.42    2.52
   2  -1  -3   81.53    2.50
   2  -1  -3   77.17    2.54
  -2   1   3   77.10    2.51
  -2   1   3   79.05    2.51
   2   1  -3   78.39    2.52
  -1  -1   3    4.91    0.18
  -1  -1   3    4.97    0.16
   1  -1  -3    5.09    0.19
   1   1  -3    4.43    0.18
  -1   1   3    4.66    0.17
   1   1  -3    4.61    0.17
  -1   1   3    4.63    0.18
   0  -1   3   15.83    0.55
   0  -1  -3   16.92    0.55
   0   1   3   16.37    0.55
   0   1   3   16.87    0.53
   0   1  -3   16.93    0.56
   0   1  -3   16.22    0.53
  -1  -1  -3    9.61    0.34
   1  -1   3    9.21    0.33
   1  -1   3    9.43    0.34
   1   1   3    9.14    0.34
   1   1   3    9.39    0.31
  -1   1  -3    9.66    0.35
  -1   1  -3    9.56    0.31
   2  -1   3   19.52    0.66
  -2  -1  -3   20.70    0.68
   2  -1   3   19.66    0.68
  -2   1  -3   20.15    0.65
   2   1   3   20.38    0.68
   2   1   3   20.39    0.68
  -2   1  -3   19.24    0.69
   2   1   3   20.70    0.64
  -3  -1  -3    7.74    0.31
   3  -1   3    7.71    0.31
   3  -1   3    7.38    0.29
  -3   1  -3    7.82    0.27
  -3   1  -3    7.89    0.32
   3   1   3    7.40    0.31
   3   1   3    7.53    0.30
   3   1   3    7.77    0.27
   4  -1   3    0.33    0.07
  -4  -1  -3    0.48    0.08
   4  -1   3    0.93    0.08
   4   1   3    0.60    0.06
   4   1   3    0.78    0.10
  -4   1  -3    0.57    0.10
  -4   1  -3    0.60    0.06
   4   1   3    0.66    0.09
  -5  -1  -3    7.42    0.33
   5  -1   3    6.76    0.30
   5  -1   3    7.51    0.33
  -5   1  -3    7.66    0.35
   5   1   3    7.58    0.28
   5   1   3    7.98    0.34
   5   1   3    7.48    0.32
  -5   1  -3    7.92    0.29
   6  -1   3    4.10    0.23
  -6  -1  -3    3.75    0.23
   6  -1   3    4.12    0.20
   6   1   3    3.65    0.23
   6   1   3    4.15    0.19
   6   1   3    3.80    0.21
  -6   1  -3    4.16    0.19
  -6   1  -3    3.94    0.25
   7  -1   3   10.78    0.43
   7  -1   3   10.78    0.46
  -7  -1  -3   11.04    0.48
   7   1   3   11.00    0.45
  -7   1  -3   10.51    0.41
  -7   1  -3   10.23    0.49
   7   1   3   11.00    0.47
   7   1   3   10.90    0.41
  -8  -1  -3    9.95    0.46
   8  -1   3    9.13    0.43
   8  -1   3    9.12    0.40
  -8  -1  -3    9.55    0.38
   8   1   3    9.26    0.44
   8   1   3   10.19    0.43
  -8   1  -3    9.08    0.38
  -8   1  -3    9.86    0.47
  -9  -1  -3    0.99    0.16
  -9  -1  -3    0.80    0.11
   9  -1   3    0.84    0.15
   9   1   3    0.69    0.12
  -9   1  -3    0.73    0.16
   9   1   3    0.89    0.15
  -9   1  -3    0.78    0.11
 -10  -1  -3    3.46    0.29
  10  -1   3    3.21    0.27
  10   1   3    3.59    0.28
  10   1   3    3.29    0.25
 -10   1  -3    3.21    0.29
 -11  -1  -3    0.87    0.18
  11  -1   3    1.10    0.19
 -11   1  -3    0.80    0.19
  11   1   3    0.89    0.17
  12  -1   3    0.28    0.16
 -12  -1  -3    0.29    0.16
  12   1   3    0.34    0.16
 -12   1  -3    0.26    0.17
 -13  -1  -3    1.43    0.25
  13  -1   3    1.47    0.24
 -13   1  -3    1.64    0.28
  14  -1   3   -0.05    0.17
  14   1   3    0.05    0.15
 -14   1  -3   -0.01    0.15
  15  -2  -3    9.66    0.68
 -15   2   3    9.56    0.63
  14  -2  -3    3.06    0.42
 -13  -2   3    5.24    0.34
  13  -2  -3    4.39    0.45
 -13   2   3    4.68    0.32
 -12  -2   3    9.04    0.45
  12  -2  -3    9.37    0.57
 -12  -2   3    9.03    0.45
 -12   2   3    9.26    0.45
  12   2  -3    9.82    0.55
  11  -2  -3    6.29    0.36
 -11  -2   3    6.62    0.36
  11  -2  -3    6.61    0.45
 -11   2   3    6.24    0.35
  11   2  -3    7.71    0.38
  11   2  -3    6.34    0.41
  10  -2  -3   17.90    0.81
  10  -2  -3   16.91    0.69
 -10  -2   3   17.36    0.70
  10   2  -3   17.47    0.68
 -10   2   3   18.39    0.70
  10   2  -3   18.12    0.77
  10   2  -3   17.87    0.69
   9  -2  -3    0.00    0.10
  -9  -2   3    0.11    0.07
   9  -2  -3    0.01    0.08
   9   2  -3    0.04    0.09
   9   2  -3    0.04    0.08
  -9   2   3   -0.01    0.07
   9   2  -3    0.08    0.08
   8  -2  -3    0.28    0.12
   8  -2  -3    0.07    0.07
  -8  -2   3   -0.01    0.06
  -8   2   3    0.04    0.05
   8   2  -3    0.00    0.07
   8   2  -3    0.01    0.06
   8   2  -3    0.22    0.10
  -8   2   3    0.06    0.07
   7  -2  -3   37.36    1.36
   7  -2  -3   37.01    1.27
   7   2  -3   36.63    1.26
  -7   2   3   37.34    1.28
   7   2  -3   38.37    1.32
   7   2  -3   37.84    1.27
  -7   2   3   38.18    1.24
   7   2  -3   37.59    1.29
   6  -2  -3   42.94    1.52
   6  -2  -3   43.29    1.44
  -6   2   3   43.85    1.41
   6   2  -3   42.45    1.44
   6   2  -3   43.52    1.43
   6   2  -3   43.71    1.46
  -6   2   3   43.21    1.45
   6   2  -3   43.73    1.48
   5  -2  -3   26.61    0.93
  -5  -2   3   25.59    0.87
   5  -2  -3   24.46    0.85
   5   2  -3   24.82    0.86
  -5   2   3   23.62    0.86
   5   2  -3   25.28    0.89
  -5   2   3   25.35    0.83
  -4  -2   3  178.06    5.64
   4  -2  -3  173.06    5.68
   4  -2  -3  180.78    5.62
  -4   2   3  184.92    5.60
   4   2  -3  177.50    5.62
  -4   2   3  173.23    5.63
   4   2  -3  175.07    5.64
   3  -2  -3    1.51    0.13
   3  -2  -3    1.56    0.09
  -3  -2   3    1.57    0.10
   3   2  -3    1.33    0.10
  -3   2   3    1.50    0.10
  -3   2   3    1.55    0.08
   3   2  -3    1.44    0.10
   2  -2  -3    0.04    0.03
  -2  -2   3    0.07    0.03
   2  -2  -3    0.11    0.05
  -2   2   3    0.05    0.02
  -2   2   3    0.04    0.03
   2   2  -3    0.03    0.03
   2   2  -3    0.06    0.03
  -1  -2   3   27.03    0.93
   1  -2  -3   28.49    0.94
   1  -2  -3   28.85    0.92
  -1  -2   3   28.29    0.91
  -1   2   3   28.73    0.92
   1   2  -3   28.14    0.93
  -1   2   3   29.28    0.92
   0  -2   3   63.52    2.01
   0  -2  -3   63.59    2.01
   0  -2   3   63.28    2.01
   0   2  -3   63.87    2.00
   0   2   3   62.50    2.00
   0   2  -3   64.25    2.02
   0   2   3   59.87    2.01
   1  -2   3    0.12    0.03
   1  -2   3    0.09    0.04
  -1  -2  -3    0.13    0.04
   1   2   3    0.16    0.05
  -1   2  -3    0.05    0.04
  -1   2  -3    0.11    0.03
   1   2   3    0.17    0.03
  -2  -2  -3   89.89    2.94
   2  -2   3   92.90    2.93
   2  -2   3   92.42    2.95
   2   2   3   94.74    2.91
  -2   2  -3   91.09    2.92
  -2   2  -3   92.77    2.97
   3  -2   3    5.97    0.22
  -3  -2  -3    5.70    0.24
   3  -2   3    5.56    0.25
   3   2   3    5.71    0.25
  -3   2  -3    5.94    0.22
  -3   2  -3    5.72    0.27
   3   2   3    5.47    0.21
   3   2   3    6.16    0.26
   4  -2   3    0.26    0.05
   4  -2   3    0.17    0.06
  -4  -2  -3    0.28    0.06
  -4   2  -3    0.29    0.05
   4   2   3    0.26    0.04
   4   2   3    0.26    0.06
   4   2   3    0.25    0.06
  -4   2  -3    0.22    0.07
   5  -2   3    0.68    0.10
  -5  -2  -3    0.71    0.10
   5  -2   3    0.73    0.08
  -5   2  -3    0.78    0.08
   5   2   3    0.61    0.07
   5   2   3    0.65    0.10
   5   2   3    0.47    0.09
  -5   2  -3    0.64    0.11
   6  -2   3    0.29    0.06
  -6  -2  -3    0.23    0.07
   6  -2   3    0.27    0.08
  -6   2  -3    0.23    0.08
   6   2   3    0.17    0.05
  -6   2  -3    0.21    0.05
   6   2   3    0.25    0.07
   6   2   3    0.28    0.08
  -7  -2  -3    0.07    0.06
   7  -2   3   -0.04    0.07
   7  -2   3    0.05    0.05
   7   2   3    0.01    0.06
   7   2   3    0.01    0.05
  -7   2  -3   -0.02    0.04
  -7   2  -3    0.03    0.08
   7   2   3   -0.05    0.07
   8  -2   3   10.81    0.49
  -8  -2  -3   11.12    0.50
  -8   2  -3   11.21    0.44
   8   2   3   11.64    0.50
  -8   2  -3   11.00    0.53
   8   2   3   11.01    0.43
   8   2   3   11.39    0.49
   9  -2   3   33.42    1.25
  -9  -2  -3   34.85    1.27
  -9   2  -3   34.85    1.19
   9   2   3   35.90    1.25
  -9   2  -3   33.82    1.31
   9   2   3   34.64    1.24
  10  -2   3    0.05    0.12
 -10  -2  -3    0.24    0.11
 -10   2  -3    0.22    0.13
  10   2   3    0.08    0.09
  10   2   3    0.17    0.11
 -11  -2  -3    0.78    0.17
  11  -2   3    0.74    0.17
 -11   2  -3    0.77    0.19
  11   2   3    0.61    0.16
  11   2   3    0.84    0.15
 -12  -2  -3    1.68    0.25
  12  -2   3    1.32    0.23
 -12   2  -3    1.37    0.25
  12   2   3    1.61    0.22
  13  -2   3    6.60    0.46
  13   2   3    7.41    0.45
 -13   2  -3    6.07    0.49
  14  -2   3    4.79    0.40
 -14   2  -3    4.67    0.45
  14  -3  -3    0.07    0.19
  13  -3  -3    2.79    0.39
 -13  -3   3    2.88    0.27
 -13   3   3    2.80    0.26
 -12  -3   3   -0.16    0.08
  12  -3  -3    0.02    0.15
  12   3  -3    0.04    0.12
 -12   3   3   -0.15    0.08
 -11  -3   3    6.96    0.39
  11  -3  -3    7.49    0.50
  11  -3  -3    7.76    0.39
  11   3  -3    7.08    0.47
  11   3  -3    7.30    0.38
 -11   3   3    7.46    0.38
  10  -3  -3    3.20    0.24
 -10  -3   3    3.13    0.24
  10  -3  -3    3.33    0.32
 -10   3   3    3.00    0.22
  10   3  -3    3.05    0.27
   9  -3  -3   39.97    1.50
   9  -3  -3   39.58    1.38
  -9  -3   3   40.37    1.41
   9   3  -3   39.79    1.38
   9   3  -3   40.90    1.44
  -9   3   3   39.65    1.38
   8  -3  -3   19.35    0.72
   8  -3  -3   19.96    0.83
   8   3  -3   19.05    0.76
  -8   3   3   18.95    0.72
   8   3  -3   19.83    0.74
   8   3  -3   19.03    0.71
   7  -3  -3    0.46    0.09
   7  -3  -3    0.56    0.13
   7   3  -3    0.36    0.08
   7   3  -3    0.49    0.10
  -7   3   3    0.49    0.09
   7   3  -3    0.53    0.09
  -7   3   3    0.50    0.06
   6  -3  -3   81.72    2.63
   6  -3  -3   79.63    2.72
   6   3  -3   81.05    2.63
  -6   3   3   81.88    2.58
  -6   3   3   81.46    2.63
   6   3  -3   80.79    2.65
   5  -3  -3   98.98    3.32
   5  -3  -3  101.35    3.24
   5   3  -3  102.02    3.26
   5   3  -3   99.48    3.26
  -5   3   3  104.58    3.20
  -5   3   3  101.49    3.25
   5   3  -3   99.04    3.24
   4  -3  -3   11.81    0.43
  -4  -3   3   11.65    0.45
   4  -3  -3   11.66    0.49
   4   3  -3   11.71    0.45
   4   3  -3   11.75    0.44
  -4   3   3   11.84    0.44
   4   3  -3   11.33    0.43
  -4   3   3   12.78    0.40
  -3  -3   3    2.07    0.13
   3  -3  -3    1.92    0.15
   3  -3  -3    1.87    0.11
  -3   3   3    2.06    0.09
   3   3  -3    1.95    0.12
  -3   3   3    1.90    0.12
   3   3  -3    1.95    0.11
  -2  -3   3    3.87    0.16
  -2  -3   3    3.72    0.18
   2  -3  -3    3.65    0.20
   2  -3  -3    4.11    0.17
  -2   3   3    3.80    0.17
  -2   3   3    3.84    0.15
   2   3  -3    3.64    0.17
   2   3  -3    3.94    0.16
   1  -3  -3    0.56    0.08
  -1  -3   3    0.78    0.07
  -1  -3   3    0.69    0.06
   1  -3  -3    0.88    0.08
  -1   3   3    0.64    0.06
  -1   3   3    0.70    0.06
   1   3  -3    0.73    0.06
   1   3  -3    0.58    0.06
   0  -3   3   11.80    0.42
   0  -3  -3   12.80    0.43
   0  -3   3   11.86    0.43
   0   3  -3   12.22    0.43
   0   3   3   12.21    0.43
   0   3   3   11.89    0.42
   0   3  -3   12.07    0.42
   1  -3   3    1.23    0.09
   1  -3   3    1.21    0.07
  -1  -3  -3    1.25    0.07
  -1   3  -3    1.18    0.08
   1   3   3    1.25    0.07
   1   3   3    1.14    0.09
  -1   3  -3    1.21    0.10
  -2  -3  -3   13.55    0.48
   2  -3   3   13.40    0.50
   2  -3   3   14.42    0.47
  -2   3  -3   13.56    0.48
   2   3   3   14.40    0.47
  -2   3  -3   13.75    0.52
   2   3   3   15.19    0.52
  -3  -3  -3    8.18    0.31
   3  -3   3    8.40    0.33
   3  -3   3    8.03    0.29
  -3   3  -3    7.75    0.35
   3   3   3    8.28    0.34
  -3   3  -3    8.09    0.30
   3   3   3    8.56    0.30
  -4  -3  -3    8.90    0.34
   4  -3   3    8.82    0.31
   4  -3   3    8.84    0.36
  -4   3  -3    8.38    0.32
  -4   3  -3    8.21    0.37
   4   3   3    7.31    0.30
   4   3   3    8.80    0.36
   5  -3   3   11.86    0.42
   5  -3   3   11.94    0.48
  -5  -3  -3   11.97    0.46
   5   3   3   12.19    0.43
  -5   3  -3   11.99    0.44
   5   3   3   12.25    0.48
  -5   3  -3   11.42    0.50
   6  -3   3    4.31    0.19
   6  -3   3    4.36    0.25
  -6  -3  -3    4.49    0.23
  -6   3  -3    4.08    0.27
   6   3   3    4.25    0.20
   6   3   3    3.85    0.23
  -6   3  -3    4.19    0.20
   6   3   3    4.42    0.25
  -7  -3  -3   10.80    0.46
   7  -3   3   11.27    0.48
  -7   3  -3   11.08    0.52
   7   3   3   11.07    0.42
   7   3   3   10.61    0.47
   7   3   3   10.68    0.47
  -7   3  -3   10.55    0.42
  -8  -3  -3    7.64    0.38
   8  -3   3    7.90    0.39
   8   3   3    7.31    0.38
   8   3   3    7.55    0.33
  -8   3  -3    7.38    0.42
  -8   3  -3    7.58    0.33
   8   3   3    8.00    0.38
   9  -3   3    0.47    0.13
  -9  -3  -3    0.55    0.12
   9   3   3    0.72    0.13
  -9   3  -3    0.60    0.16
  -9   3  -3    0.53    0.10
   9   3   3    0.59    0.13
  10  -3   3   19.97    0.84
 -10  -3  -3   20.61    0.84
  10   3   3   21.30    0.83
  10   3   3   20.63    0.83
 -10   3  -3   20.60    0.91
  11  -3   3    1.68    0.22
 -11   3  -3    1.99    0.27
  11   3   3    1.72    0.22
  12  -3   3    2.95    0.33
 -12   3  -3    2.98    0.35
  13  -3   3    4.91    0.40
 -13   3  -3    4.08    0.40
  14  -3   3    0.36    0.20
 -14   3  -3    0.61    0.22
  14  -4  -3    1.89    0.33
 -13  -4   3    0.78    0.16
  13  -4  -3    0.70    0.25
 -13   4   3    1.06    0.18
  12  -4  -3    1.56    0.28
 -12  -4   3    1.71    0.23
  12   4  -3    2.22    0.24
 -12   4   3    1.64    0.21
 -11  -4   3    0.68    0.15
  11  -4  -3    0.62    0.20
  11  -4  -3    1.17    0.17
  11   4  -3    1.18    0.17
 -11   4   3    1.09    0.16
  10  -4  -3   17.62    0.81
  10  -4  -3   16.66    0.69
 -10  -4   3   16.59    0.71
  10   4  -3   17.56    0.68
 -10   4   3   17.40    0.69
   9  -4  -3    0.36    0.14
   9  -4  -3    0.39    0.11
   9   4  -3    0.40    0.11
  -9   4   3    0.43    0.11
   9   4  -3    0.47    0.11
   9   4  -3    0.47    0.12
   8  -4  -3   23.28    0.86
   8  -4  -3   23.50    0.97
  -8   4   3   23.65    0.87
   8   4  -3   24.04    0.89
   8   4  -3   24.02    0.89
   8   4  -3   24.08    0.86
   7  -4  -3   43.50    1.57
   7  -4  -3   42.75    1.47
   7   4  -3   43.72    1.50
   7   4  -3   43.07    1.47
   7   4  -3   45.03    1.49
  -7   4   3   42.85    1.47
   6  -4  -3   35.91    1.37
   6  -4  -3   37.12    1.28
   6   4  -3   40.13    1.31
  -6   4   3   37.96    1.29
   6   4  -3   38.61    1.29
   5  -4  -3   10.93    0.42
   5  -4  -3   10.16    0.48
   5   4  -3   11.29    0.44
   5   4  -3   10.63    0.41
  -5   4   3   11.27    0.42
   5   4  -3    9.55    0.40
   4  -4  -3   29.30    0.98
   4  -4  -3   26.55    0.91
   4   4  -3   26.23    0.90
   4   4  -3   26.31    0.89
  -4   4   3   26.66    0.91
   4   4  -3   25.33    0.93
  -3  -4   3   15.15    0.55
   3  -4  -3   15.30    0.54
   3  -4  -3   15.30    0.58
   3   4  -3   15.10    0.53
   3   4  -3   15.33    0.52
  -3   4   3   15.23    0.50
  -3   4   3   14.57    0.54
  -2  -4   3    4.43    0.21
  -2  -4   3    4.70    0.20
   2  -4  -3    4.81    0.23
   2  -4  -3    4.63    0.20
  -2   4   3    4.32    0.20
   2   4  -3    4.73    0.18
  -2   4   3    4.52    0.18
   2   4  -3    4.56    0.20
  -1  -4   3    2.13    0.12
   1  -4  -3    1.99    0.12
  -1  -4   3    2.27    0.12
   1  -4  -3    1.92    0.13
  -1   4   3    2.11    0.12
  -1   4   3    2.20    0.12
   1   4  -3    2.08    0.11
   1   4  -3    2.05    0.12
   0  -4   3    0.12    0.04
   0  -4   3    0.01    0.04
   0  -4  -3    0.05    0.03
   0   4  -3    0.07    0.04
   0   4   3    0.15    0.05
   0   4   3    0.07    0.03
   0   4  -3    0.12    0.04
   1  -4   3  280.06    8.52
   1  -4   3  268.15    8.54
  -1  -4  -3  276.98    8.57
   1   4   3  275.26    8.55
  -1   4  -3  262.15    8.52
   1   4   3  263.88    8.55
  -1   4  -3  267.56    8.55
   2  -4   3  106.21    3.39
   2  -4   3  107.22    3.35
  -2  -4  -3  108.80    3.36
   2   4   3  108.36    3.36
   2   4   3  103.74    3.40
  -2   4  -3  102.91    3.37
  -2   4  -3  104.09    3.41
  -3  -4  -3   47.14    1.48
   3  -4   3   44.83    1.52
   3  -4   3   46.33    1.47
   3   4   3   47.18    1.48
  -3   4  -3   44.72    1.54
  -3   4  -3   45.33    1.49
   3   4   3   45.28    1.53
   4  -4   3    7.65    0.34
  -4  -4  -3    7.75    0.31
   4  -4   3    8.08    0.28
  -4   4  -3    7.96    0.31
  -4   4  -3    7.95    0.37
   4   4   3    8.41    0.30
   4   4   3    7.54    0.35
   5  -4   3   12.87    0.52
  -5  -4  -3   13.09    0.49
   5  -4   3   13.33    0.45
   5   4   3   12.65    0.53
   5   4   3   13.24    0.47
  -5   4  -3   13.11    0.48
  -5   4  -3   13.15    0.55
   6  -4   3   17.81    0.71
  -6  -4  -3   18.58    0.68
  -6   4  -3   18.52    0.75
   6   4   3   18.69    0.72
   6   4   3   19.38    0.66
  -6   4  -3   18.96    0.67
   7  -4   3    0.55    0.12
  -7  -4  -3    0.52    0.09
  -7   4  -3    0.75    0.15
  -7   4  -3    0.62    0.09
   7   4   3    0.57    0.09
   7   4   3    0.55    0.11
   8  -4   3   11.17    0.52
  -8  -4  -3   12.24    0.51
   8   4   3   11.63    0.53
  -8   4  -3   11.46    0.47
   8   4   3   12.80    0.47
  -8   4  -3   12.21    0.58
   9  -4   3    5.82    0.35
  -9  -4  -3    5.35    0.32
  -9   4  -3    5.79    0.29
   9   4   3    5.88    0.34
  -9   4  -3    5.52    0.38
  10  -4   3    0.88    0.17
  10   4   3    0.70    0.15
 -10   4  -3    0.53    0.18
  11  -4   3    4.94    0.37
 -11   4  -3    4.68    0.40
  11   4   3    5.37    0.35
  12  -4   3   12.36    0.63
 -12   4  -3   12.29    0.70
  12   4   3   14.10    0.64
  13  -4   3    0.38    0.18
 -13   4  -3    0.34    0.19
  14  -4   3    1.17    0.24
  14  -5  -3    4.84    0.49
 -14  -5   3    4.77    0.38
 -13  -5   3   -0.10    0.10
  13  -5  -3   -0.04    0.17
 -13   5   3   -0.07    0.11
  12  -5  -3    0.05    0.18
  12  -5  -3    0.02    0.16
 -12  -5   3   -0.03    0.10
 -12   5   3    0.15    0.11
  12   5  -3    0.17    0.13
  11  -5  -3   10.26    0.49
 -11  -5   3   10.49    0.51
  11  -5  -3    9.17    0.58
  11   5  -3    9.35    0.47
 -11   5   3    9.66    0.47
 -10  -5   3    0.08    0.10
  10  -5  -3    0.23    0.11
  10  -5  -3    0.07    0.14
  10   5  -3    0.18    0.11
 -10   5   3    0.16    0.10
   9  -5  -3   23.30    0.90
   9  -5  -3   23.86    1.02
   9   5  -3   24.05    0.92
  -9   5   3   23.74    0.90
   9   5  -3   25.03    0.89
   8  -5  -3   17.61    0.78
   8  -5  -3   17.35    0.68
  -8   5   3   18.18    0.68
   8   5  -3   18.05    0.67
   8   5  -3   16.82    0.70
   7  -5  -3   -0.08    0.08
   7  -5  -3    0.13    0.08
   7   5  -3    0.11    0.07
  -7   5   3    0.05    0.07
   7   5  -3   -0.02    0.06
   7   5  -3    0.41    0.09
   6  -5  -3   38.83    1.43
   6  -5  -3   40.09    1.35
   6   5  -3   39.86    1.32
   6   5  -3   38.81    1.37
   6   5  -3   38.80    1.33
  -6   5   3   40.14    1.34
   5  -5  -3    6.74    0.29
   5  -5  -3    6.20    0.35
  -5   5   3    6.55    0.29
   5   5  -3    6.18    0.31
   5   5  -3    6.19    0.26
   5   5  -3    5.83    0.28
   4  -5  -3    0.08    0.07
   4  -5  -3    0.00    0.05
   4   5  -3    0.10    0.06
   4   5  -3   -0.01    0.05
   4   5  -3    0.06    0.04
  -4   5   3   -0.03    0.05
   3  -5  -3   29.92    1.03
   3  -5  -3   30.39    1.07
  -3  -5   3   30.09    1.04
   3   5  -3   29.57    1.02
  -3   5   3   32.30    1.03
  -3   5   3   28.45    0.98
   3   5  -3   31.62    0.99
  -2  -5   3    0.98    0.10
   2  -5  -3    1.05    0.11
  -2  -5   3    1.07    0.09
   2  -5  -3    0.88    0.09
   2   5  -3    0.97    0.07
   2   5  -3    1.02    0.10
  -2   5   3    1.15    0.08
  -2   5   3    0.97    0.09
   1  -5  -3   13.20    0.49
   1  -5  -3   13.34    0.49
  -1  -5   3   13.04    0.48
  -1  -5   3   13.28    0.48
   1   5  -3   12.94    0.46
  -1   5   3   12.69    0.47
   1   5  -3   15.12    0.48
  -1   5   3   12.92    0.47
   0  -5  -3    6.65    0.27
   0  -5   3    6.22    0.26
   0  -5  -3    6.66    0.26
   0  -5   3    6.35    0.27
   0   5   3    6.43    0.26
   0   5  -3    6.23    0.26
   0   5   3    6.71    0.27
   0   5  -3    6.54    0.26
   1  -5   3    6.65    0.26
  -1  -5  -3    7.03    0.26
   1  -5   3    6.80    0.29
   1   5   3    7.73    0.28
   1   5   3    6.96    0.30
  -1   5  -3    6.70    0.29
  -1   5  -3    7.01    0.28
   2  -5   3    0.61    0.09
  -2  -5  -3    0.59    0.05
   2  -5   3    0.66    0.06
   2   5   3    0.48    0.07
  -2   5  -3    0.47    0.07
  -2   5  -3    0.72    0.10
   2   5   3    0.51    0.09
   3  -5   3   31.73    1.12
  -3  -5  -3   30.59    1.06
   3  -5   3   32.37    1.05
  -3   5  -3   32.50    1.08
  -3   5  -3   35.08    1.14
   3   5   3   31.44    1.13
   3   5   3   34.33    1.08
  -4  -5  -3   34.83    1.13
   4  -5   3   34.94    1.10
   4  -5   3   33.52    1.18
  -4   5  -3   34.08    1.21
   4   5   3   33.92    1.20
  -4   5  -3   33.96    1.14
   4   5   3   34.69    1.14
   5  -5   3   18.90    0.72
  -5  -5  -3   18.96    0.67
  -5   5  -3   18.97    0.76
   5   5   3   19.30    0.67
   5   5   3   19.78    0.74
  -5   5  -3   18.99    0.68
   6  -5   3   41.22    1.45
  -6  -5  -3   41.33    1.40
  -6   5  -3   42.77    1.50
  -6   5  -3   42.38    1.40
   6   5   3   40.92    1.46
   6   5   3   42.04    1.39
   7  -5   3    7.63    0.39
  -7  -5  -3    7.92    0.35
  -7   5  -3    7.65    0.43
  -7   5  -3    8.28    0.35
   7   5   3    7.98    0.34
   7   5   3    7.82    0.40
   8  -5   3    0.13    0.11
   8   5   3    0.20    0.08
  -8   5  -3    0.11    0.11
   8   5   3    0.13    0.09
  -8   5  -3   -0.02    0.06
   9  -5   3    0.47    0.14
   9   5   3    0.33    0.12
  -9   5  -3    0.86    0.12
  -9   5  -3    0.82    0.19
  10  -5   3   14.22    0.64
  10   5   3   14.05    0.63
 -10   5  -3   12.69    0.69
  11  -5   3    1.60    0.23
  11   5   3    1.34    0.21
 -11   5  -3    1.15    0.24
  12  -5   3    4.20    0.36
  12   5   3    4.29    0.36
 -12   5  -3    3.90    0.41
  13  -5   3   12.77    0.66
  13   5   3   13.38    0.65
 -13   5  -3   12.04    0.73
  14  -5   3    7.59    0.53
 -14  -6   3    0.01    0.13
 -14   6   3   -0.01    0.17
 -13  -6   3    7.14    0.46
  13  -6  -3    7.67    0.57
 -13   6   3    7.35    0.43
 -12  -6   3    7.75    0.46
  12  -6  -3    7.97    0.56
  12  -6  -3    8.47    0.47
 -12   6   3    6.99    0.41
  12   6  -3    8.03    0.43
  11  -6  -3    0.48    0.14
  11  -6  -3    0.32    0.17
 -11  -6   3    0.42    0.14
  11   6  -3    0.59    0.14
 -11   6   3    0.34    0.13
  10  -6  -3    8.90    0.45
 -10  -6   3    8.59    0.46
  10  -6  -3    8.49    0.55
  10   6  -3    9.25    0.44
 -10   6   3    8.83    0.44
   9  -6  -3   10.60    0.58
   9  -6  -3   10.16    0.48
   9   6  -3   10.45    0.46
   9   6  -3   10.45    0.50
  -9   6   3    9.30    0.45
   8  -6  -3    5.14    0.31
   8  -6  -3    4.96    0.38
   8   6  -3    5.82    0.30
   8   6  -3    5.78    0.34
  -8   6   3    5.76    0.30
   7  -6  -3   18.31    0.81
   7  -6  -3   17.00    0.71
  -7   6   3   19.08    0.71
   7   6  -3   20.10    0.75
   7   6  -3   18.71    0.70
   6  -6  -3    2.20    0.18
   6  -6  -3    2.26    0.22
  -6   6   3    2.15    0.17
   6   6  -3    2.48    0.20
   6   6  -3    2.26    0.17
   5  -6  -3   32.34    1.13
   5  -6  -3   32.39    1.20
  -5   6   3   32.89    1.12
   5   6  -3   31.85    1.11
   5   6  -3   33.43    1.16
   4  -6  -3   51.74    1.75
   4  -6  -3   50.27    1.69
  -4   6   3   50.82    1.68
   4   6  -3   49.64    1.67
   4   6  -3   49.20    1.71
   4   6  -3   52.53    1.63
   3  -6  -3    6.53    0.32
   3  -6  -3    6.27    0.29
  -3  -6   3    6.42    0.28
  -3  -6   3    6.23    0.30
  -3   6   3    6.54    0.28
   3   6  -3    6.10    0.23
   3   6  -3    6.38    0.28
  -3   6   3    6.44    0.24
   2  -6  -3    0.33    0.07
   2  -6  -3    0.40    0.08
  -2   6   3    0.40    0.07
  -2   6   3    0.41    0.06
   2   6  -3    0.42    0.05
   1  -6  -3    0.83    0.10
  -1  -6   3    0.67    0.09
   1  -6  -3    0.72    0.10
  -1  -6   3    0.69    0.09
  -1   6   3    0.87    0.09
   1   6  -3    0.84    0.09
   1   6  -3    0.75    0.07
  -1   6   3    0.85    0.09
   0  -6   3    2.26    0.15
   0  -6   3    2.10    0.13
   0  -6  -3    2.17    0.15
   0  -6  -3    2.28    0.13
   0   6  -3    2.10    0.14
   0   6   3    2.17    0.13
   0   6   3    2.16    0.14
   0   6  -3    2.19    0.13
   1  -6   3   72.72    2.40
  -1  -6  -3   73.67    2.36
   1  -6   3   73.05    2.37
   1   6   3   75.82    2.42
  -1   6  -3   74.25    2.39
   1   6   3   74.06    2.38
  -1   6  -3   74.06    2.40
   2  -6   3    1.58    0.14
  -2  -6  -3    1.61    0.08
   2  -6   3    1.63    0.10
  -2   6  -3    1.52    0.12
   2   6   3    1.63    0.12
  -2   6  -3    1.54    0.14
   2   6   3    1.56    0.14
   3  -6   3    1.17    0.13
  -3  -6  -3    0.93    0.06
   3  -6   3    0.91    0.07
  -3   6  -3    0.94    0.12
   3   6   3    0.95    0.12
   3   6   3    1.20    0.10
  -3   6  -3    0.91    0.10
  -4  -6  -3    0.38    0.06
   4  -6   3    0.36    0.09
  -4   6  -3    0.28    0.07
   4   6   3    0.24    0.08
  -4   6  -3    0.35    0.09
   4   6   3    0.26    0.06
   5  -6   3   18.65    0.72
  -5   6  -3   19.54    0.68
   5   6   3   18.93    0.67
   5   6   3   18.26    0.74
  -5   6  -3   19.38    0.76
   6  -6   3    8.79    0.42
  -6   6  -3    8.81    0.37
  -6   6  -3    8.89    0.45
   6   6   3    8.70    0.43
   6   6   3    8.79    0.36
   7  -6   3   11.31    0.51
   7   6   3   11.61    0.53
   7   6   3   11.43    0.45
  -7   6  -3   11.67    0.56
  -7   6  -3   11.14    0.46
   8  -6   3   16.64    0.71
  -8   6  -3   16.98    0.66
   8   6   3   17.98    0.65
   8   6   3   16.91    0.73
  -8   6  -3   18.25    0.79
   9  -6   3    1.23    0.20
  -9   6  -3    1.14    0.21
   9   6   3    1.05    0.18
  -9   6  -3    1.31    0.16
  10  -6   3    3.77    0.31
  10   6   3    3.76    0.31
 -10   6  -3    3.09    0.34
  11  -6   3    3.35    0.33
 -11   6  -3    3.64    0.37
  11   6   3    3.63    0.33
  12  -6   3    5.74    0.42
  12   6   3    4.97    0.40
 -12   6  -3    6.12    0.49
  13  -6   3    0.53    0.20
 -13   6  -3    0.34    0.22
  13   6   3    0.82    0.20
 -14  -7   3    1.08    0.22
  13  -7  -3    0.01    0.19
 -13  -7   3    0.14    0.14
 -13   7   3   -0.04    0.11
 -12  -7   3    0.43    0.16
  12  -7  -3    0.56    0.22
  12  -7  -3    0.36    0.16
 -12   7   3    0.46    0.14
  12   7  -3    0.18    0.13
 -11  -7   3    2.09    0.26
  11  -7  -3    2.33    0.33
  11  -7  -3    2.62    0.27
  11   7  -3    2.47    0.25
 -11   7   3    2.15    0.23
  10  -7  -3    1.59    0.21
  10  -7  -3    1.21    0.25
 -10  -7   3    1.52    0.21
  10   7  -3    1.66    0.20
 -10   7   3    1.70    0.20
   9  -7  -3    0.17    0.12
   9  -7  -3    0.23    0.16
   9   7  -3    0.60    0.14
  -9   7   3    0.54    0.13
   9   7  -3    0.48    0.12
   8  -7  -3   29.77    1.08
   8  -7  -3   29.75    1.19
  -8   7   3   29.36    1.06
   8   7  -3   29.88    1.11
   8   7  -3   28.09    1.05
   7  -7  -3   -0.09    0.08
   7  -7  -3    0.01    0.10
  -7   7   3    0.04    0.07
   7   7  -3    0.02    0.07
   7   7  -3    0.05    0.09
   6  -7  -3   13.69    0.58
   6  -7  -3   14.51    0.66
  -6   7   3   14.64    0.57
   6   7  -3   14.36    0.56
   5  -7  -3    0.52    0.11
   5  -7  -3    0.87    0.15
   5   7  -3    0.55    0.10
   5   7  -3    0.49    0.10
  -5   7   3    0.67    0.11
   4  -7  -3   64.08    2.16
   4  -7  -3   62.69    2.10
  -4  -7   3   64.45    2.08
   4   7  -3   61.81    2.08
   4   7  -3   62.97    2.12
  -4   7   3   63.99    2.09
   3  -7  -3   16.14    0.62
  -3  -7   3   17.28    0.64
  -3  -7   3   16.87    0.61
   3  -7  -3   16.35    0.66
  -3   7   3   16.30    0.61
  -3   7   3   16.37    0.57
   3   7  -3   16.51    0.61
  -2  -7   3    0.25    0.07
  -2  -7   3    0.08    0.06
   2  -7  -3    0.19    0.07
   2  -7  -3    0.18    0.07
   2   7  -3    0.17    0.03
  -2   7   3    0.15    0.05
  -2   7   3    0.18    0.06
   2   7  -3    0.17    0.06
  -1  -7   3   11.07    0.44
   1  -7  -3   11.06    0.44
   1  -7  -3   11.34    0.44
  -1  -7   3   11.43    0.44
   1   7  -3   10.92    0.43
   1   7  -3   11.17    0.40
  -1   7   3   11.13    0.43
  -1   7   3   11.20    0.43
   0  -7  -3    0.22    0.07
   0  -7  -3    0.35    0.06
   0  -7   3    0.17    0.06
   0  -7   3    0.24    0.06
   0   7   3    0.26    0.06
   0   7  -3    0.21    0.05
   0   7  -3    0.21    0.06
   0   7   3    0.24    0.06
   1  -7   3    5.82    0.28
  -1  -7  -3    5.65    0.23
   1  -7   3    6.25    0.25
  -1  -7  -3    5.87    0.28
  -1   7  -3    5.94    0.27
  -1   7  -3    5.89    0.26
   1   7   3    5.53    0.26
   1   7   3    5.70    0.28
   2  -7   3    0.63    0.10
   2  -7   3    0.62    0.07
  -2   7  -3    0.58    0.10
   2   7   3    0.44    0.09
  -2   7  -3    0.58    0.09
   2   7   3    0.42    0.07
   3  -7   3    7.29    0.28
   3  -7   3    6.98    0.35
   3   7   3    8.64    0.38
   3   7   3    7.73    0.32
  -3   7  -3    7.64    0.36
  -3   7  -3    7.33    0.32
   4  -7   3    0.18    0.09
  -4   7  -3    0.24    0.09
   4   7   3    0.25    0.09
  -4   7  -3    0.28    0.07
   4   7   3    0.17    0.06
   5  -7   3    5.39    0.31
   5   7   3    5.49    0.26
  -5   7  -3    5.07    0.26
   5   7   3    5.31    0.31
  -5   7  -3    5.44    0.33
   6  -7   3    4.82    0.29
  -6   7  -3    4.45    0.31
   6   7   3    4.29    0.29
   6   7   3    4.43    0.23
  -6   7  -3    4.51    0.25
   7  -7   3    0.39    0.13
  -7   7  -3    0.54    0.10
  -7   7  -3    0.56    0.15
   7   7   3    0.55    0.10
   7   7   3    0.32    0.11
   8  -7   3   14.37    0.64
  -8   7  -3   14.52    0.69
   8   7   3   14.45    0.64
  -8   7  -3   14.09    0.57
   8   7   3   13.42    0.62
   9  -7   3    0.31    0.14
  -9   7  -3    0.46    0.17
  -9   7  -3    0.34    0.11
   9   7   3    0.21    0.12
  10  -7   3    5.76    0.41
  10   7   3    6.07    0.41
 -10   7  -3    6.23    0.46
  11  -7   3    5.68    0.41
 -11   7  -3    5.35    0.45
  11   7   3    4.82    0.39
  12  -7   3    1.72    0.26
 -12   7  -3    1.44    0.28
  12   7   3    1.55    0.25
  13  -7   3    3.51    0.38
  13   7   3    3.54    0.37
  13  -8  -3    0.75    0.25
 -13  -8   3    1.08    0.22
 -13   8   3    0.85    0.19
  12  -8  -3    0.29    0.20
 -12  -8   3    0.60    0.17
  12  -8  -3    0.56    0.19
 -12   8   3    0.37    0.15
  12   8  -3    0.41    0.16
  11  -8  -3    0.82    0.23
 -11  -8   3    0.42    0.16
  11  -8  -3    0.47    0.16
  11   8  -3    1.05    0.18
 -11   8   3    0.83    0.17
  10  -8  -3    1.50    0.27
 -10  -8   3    1.48    0.22
  10  -8  -3    1.66    0.22
  10   8  -3    1.90    0.23
 -10   8   3    1.69    0.21
   9  -8  -3    6.72    0.40
   9  -8  -3    6.79    0.48
  -9  -8   3    6.99    0.41
   9   8  -3    6.88    0.37
  -9   8   3    7.37    0.38
   8  -8  -3    0.01    0.10
   8  -8  -3    0.01    0.12
  -8   8   3    0.23    0.10
   8   8  -3   -0.05    0.09
   8   8  -3   -0.01    0.09
   7  -8  -3   21.00    0.90
   7  -8  -3   21.00    0.81
  -7   8   3   20.66    0.79
   7   8  -3   20.38    0.79
   7   8  -3   21.10    0.84
   6  -8  -3    5.41    0.31
   6  -8  -3    5.00    0.35
  -6   8   3    5.77    0.30
   6   8  -3    5.53    0.32
   6   8  -3    5.59    0.29
   5  -8  -3    4.91    0.33
   5  -8  -3    5.42    0.30
   5   8  -3    5.47    0.28
   5   8  -3    5.56    0.31
  -5   8   3    5.24    0.28
  -4  -8   3    4.25    0.23
   4  -8  -3    4.15    0.25
   4  -8  -3    4.36    0.28
  -4  -8   3    3.64    0.25
   4   8  -3    4.38    0.26
  -4   8   3    4.20    0.23
   4   8  -3    4.22    0.23
  -3  -8   3    6.25    0.30
   3  -8  -3    6.66    0.32
   3  -8  -3    6.67    0.34
  -3  -8   3    6.57    0.33
  -3   8   3    6.78    0.31
  -3   8   3    6.51    0.26
   3   8  -3    6.45    0.30
   2  -8  -3    0.42    0.09
  -2  -8   3    0.37    0.09
  -2  -8   3    0.37    0.09
   2  -8  -3    0.44    0.09
  -2   8   3    0.26    0.08
  -2   8   3    0.43    0.07
   2   8  -3    0.31    0.07
  -1  -8   3    2.05    0.15
   1  -8  -3    2.30    0.16
   1  -8  -3    2.07    0.16
  -1  -8   3    2.15    0.17
   1   8  -3    2.06    0.15
   1   8  -3    2.02    0.12
  -1   8   3    2.26    0.15
  -1   8   3    1.87    0.15
   0  -8   3    0.02    0.06
   0  -8  -3    0.09    0.07
   0  -8  -3    0.06    0.05
   0  -8   3    0.07    0.05
   0   8  -3    0.09    0.05
   0   8   3    0.01    0.05
   0   8   3    0.03    0.05
   0   8  -3    0.06    0.05
   1  -8   3    3.86    0.23
  -1  -8  -3    4.05    0.23
   1  -8   3    4.09    0.20
  -1   8  -3    3.96    0.21
   1   8   3    3.77    0.23
   1   8   3    3.68    0.20
  -1   8  -3    4.01    0.21
   2  -8   3   20.63    0.76
   2  -8   3   20.74    0.70
  -2   8  -3   20.14    0.75
   2   8   3   20.29    0.77
  -2   8  -3   19.13    0.73
   2   8   3   20.78    0.73
   3  -8   3    5.55    0.30
   3   8   3    5.65    0.26
   3   8   3    5.11    0.30
  -3   8  -3    5.63    0.30
  -3   8  -3    5.34    0.27
   4  -8   3    0.20    0.10
  -4   8  -3    0.24    0.08
   4   8   3    0.43    0.09
   4   8   3    0.34    0.10
  -4   8  -3    0.29    0.10
   5  -8   3    5.97    0.35
  -5   8  -3    6.25    0.31
   5   8   3    6.43    0.36
  -5   8  -3    7.59    0.39
   5   8   3    6.54    0.30
   6  -8   3    2.92    0.24
   6   8   3    2.37    0.18
  -6   8  -3    2.62    0.20
   6   8   3    2.50    0.23
  -6   8  -3    2.80    0.26
   7  -8   3   10.04    0.50
   7   8   3    9.96    0.43
  -7   8  -3   10.15    0.54
   7   8   3    9.34    0.49
  -7   8  -3   10.28    0.44
   8  -8   3    8.55    0.46
   8   8   3    8.08    0.45
  -8   8  -3    8.07    0.49
  -8   8  -3    8.35    0.39
   9  -8   3    4.87    0.35
  -9   8  -3    4.80    0.39
   9   8   3    4.36    0.35
  -9   8  -3    4.30    0.28
  10  -8   3    6.29    0.41
  10   8   3    6.13    0.42
 -10   8  -3    5.14    0.44
  11  -8   3    2.12    0.28
  11   8   3    1.63    0.25
 -11   8  -3    1.83    0.30
  12  -8   3    0.12    0.17
  12   8   3    0.17    0.15
 -12   8  -3    0.17    0.19
 -13   9   3    2.84    0.29
  12  -9  -3   -0.01    0.17
 -12  -9   3    0.11    0.15
  12  -9  -3    0.17    0.17
  12   9  -3    0.22    0.21
 -12   9   3    0.18    0.13
  11  -9  -3   -0.10    0.15
 -11  -9   3   -0.19    0.10
  11  -9  -3    0.11    0.14
  11   9  -3   -0.01    0.12
 -11   9   3    0.09    0.12
  10  -9  -3    0.83    0.23
  10  -9  -3    0.73    0.18
 -10  -9   3    0.87    0.19
 -10   9   3    0.58    0.15
  10   9  -3    0.81    0.16
  -9  -9   3    0.16    0.12
   9  -9  -3    0.16    0.14
   9  -9  -3    0.18    0.15
   9   9  -3    0.06    0.12
  -9   9   3    0.18    0.11
   8  -9  -3    1.41    0.20
  -8  -9   3    1.33    0.20
   8  -9  -3    1.24    0.23
  -8   9   3    1.27    0.17
   8   9  -3    1.73    0.20
   7  -9  -3    2.61    0.24
   7  -9  -3    2.33    0.26
  -7  -9   3    2.76    0.25
   7   9  -3    2.25    0.23
  -7   9   3    2.03    0.20
   7   9  -3    2.18    0.20
  -6  -9   3    0.28    0.11
   6  -9  -3    0.53    0.13
   6  -9  -3    0.38    0.13
   6   9  -3    0.37    0.12
  -6   9   3    0.75    0.12
   6   9  -3    0.70    0.13
  -5  -9   3    0.31    0.09
   5  -9  -3    0.33    0.11
   5  -9  -3    0.29    0.11
  -5  -9   3    0.27    0.10
  -5   9   3    0.33    0.09
   5   9  -3    0.25    0.09
  -4  -9   3    9.42    0.44
   4  -9  -3    9.14    0.46
   4  -9  -3    9.45    0.44
  -4  -9   3    9.75    0.42
   4   9  -3    9.28    0.41
  -4   9   3    9.75    0.42
   3  -9  -3    1.00    0.14
  -3  -9   3    1.42    0.15
  -3  -9   3    0.97    0.14
   3  -9  -3    1.36    0.16
  -3   9   3    0.97    0.12
   3   9  -3    1.13    0.13
  -2  -9   3    0.36    0.10
   2  -9  -3    0.31    0.10
   2  -9  -3    0.37    0.09
  -2  -9   3    0.28    0.09
   2   9  -3    0.28    0.08
  -2   9   3    0.35    0.07
  -2   9   3    0.36    0.09
   1  -9  -3   24.51    0.88
  -1  -9   3   23.59    0.87
  -1  -9   3   23.90    0.86
   1  -9  -3   24.15    0.86
  -1   9   3   23.48    0.85
  -1   9   3   23.33    0.84
   1   9  -3   23.24    0.85
   0  -9   3   14.17    0.56
   0  -9  -3   13.34    0.56
   0  -9   3   13.99    0.53
   0   9   3   13.96    0.54
   0   9   3   13.56    0.55
   0   9  -3   13.97    0.54
   1  -9   3   15.33    0.61
  -1  -9  -3   15.07    0.60
   1  -9   3   15.24    0.56
  -1   9  -3   15.73    0.58
  -1   9  -3   14.43    0.58
   1   9   3   15.25    0.58
   1   9   3   15.54    0.61
  -2  -9  -3    0.94    0.13
   2  -9   3    1.12    0.15
  -2   9  -3    0.81    0.12
   2   9   3    0.70    0.12
  -2   9  -3    1.04    0.13
   2   9   3    0.80    0.11
   3  -9   3   33.83    1.24
  -3   9  -3   35.38    1.21
   3   9   3   34.57    1.19
  -3   9  -3   34.71    1.24
   3   9   3   35.63    1.26
   4  -9   3    1.45    0.18
   4   9   3    1.60    0.19
  -4   9  -3    1.28    0.15
  -4   9  -3    1.54    0.19
   4   9   3    1.47    0.15
   5  -9   3    0.93    0.16
   5   9   3    1.22    0.14
  -5   9  -3    1.14    0.14
  -5   9  -3    1.06    0.17
   5   9   3    0.89    0.15
   6  -9   3   48.79    1.66
   6   9   3   46.74    1.58
  -6   9  -3   45.41    1.59
  -6   9  -3   46.50    1.69
   6   9   3   45.70    1.66
   7  -9   3    6.75    0.40
  -7   9  -3    6.72    0.44
   7   9   3    7.11    0.34
   7   9   3    6.31    0.40
  -7   9  -3    6.87    0.35
   8  -9   3   20.47    0.88
  -8   9  -3   21.88    0.82
   8   9   3   21.25    0.89
  -8   9  -3   21.35    0.94
   9  -9   3    9.62    0.53
  -9   9  -3    9.21    0.46
  -9   9  -3    9.71    0.59
   9   9   3    9.93    0.54
  10  -9   3    1.38    0.24
  10   9   3    1.67    0.25
 -10   9  -3    1.49    0.27
  11  -9   3    0.32    0.18
  11   9   3    0.40    0.17
 -11   9  -3    0.58    0.21
  12  -9   3    0.00    0.16
  12   9   3    0.06    0.15
  12 -10  -3    0.55    0.22
 -12 -10   3    0.05    0.14
  12 -10  -3    0.23    0.17
 -12  10   3    0.10    0.13
 -11 -10   3    0.96    0.21
  11 -10  -3    1.14    0.27
  11 -10  -3    1.04    0.22
 -11  10   3    0.99    0.18
  11  10  -3    1.39    0.21
  10 -10  -3    0.38    0.20
 -10 -10   3    0.72    0.19
  10 -10  -3    0.64    0.18
  10  10  -3    0.60    0.16
 -10  10   3    0.55    0.16
   9 -10  -3    0.73    0.18
   9 -10  -3    0.77    0.20
  -9 -10   3    0.65    0.17
  -9  10   3    0.54    0.15
   9  10  -3    0.46    0.14
  -8 -10   3    0.31    0.14
   8 -10  -3    0.22    0.15
   8 -10  -3    0.39    0.15
  -8  10   3    0.32    0.12
   8  10  -3    0.10    0.11
   7 -10  -3    3.73    0.30
  -7 -10   3    3.89    0.31
  -7 -10   3    4.19    0.27
   7 -10  -3    4.28    0.35
   7  10  -3    4.28    0.28
  -7  10   3    3.90    0.27
   6 -10  -3    1.25    0.18
  -6 -10   3    1.09    0.17
   6 -10  -3    1.09    0.20
  -6 -10   3    1.15    0.15
  -6  10   3    0.91    0.15
   6  10  -3    1.03    0.15
   5 -10  -3   10.12    0.53
   5 -10  -3   10.40    0.49
  -5 -10   3   10.30    0.47
  -5 -10   3   10.01    0.50
  -5  10   3   10.69    0.47
   5  10  -3   10.97    0.47
   4 -10  -3    5.41    0.34
   4 -10  -3    5.47    0.32
  -4 -10   3    5.66    0.33
  -4 -10   3    5.67    0.31
  -4  10   3    4.88    0.29
   4  10  -3    5.76    0.30
  -3 -10   3    1.17    0.16
  -3 -10   3    1.34    0.16
   3 -10  -3    1.29    0.17
   3 -10  -3    1.17    0.16
   3  10  -3    1.25    0.15
  -3  10   3    1.36    0.16
  -2 -10   3   12.71    0.55
  -2 -10   3   14.50    0.56
   2 -10  -3   13.87    0.57
   2 -10  -3   12.23    0.56
  -2  10   3   13.22    0.54
   2  10  -3   13.33    0.54
  -1 -10   3    2.33    0.20
   1 -10  -3    2.23    0.20
  -1 -10   3    2.48    0.19
  -1  10   3    2.32    0.17
  -1  10   3    2.61    0.19
   1  10  -3    2.42    0.19
   0 -10   3   48.73    1.72
   0 -10  -3   48.68    1.73
   0 -10   3   54.95    1.70
   0  10   3   49.76    1.70
   0  10  -3   49.72    1.70
   0  10   3   51.50    1.72
  -1 -10  -3    0.48    0.11
   1 -10   3    0.58    0.12
   1  10   3    0.56    0.11
  -1  10  -3    0.41    0.10
   1  10   3    0.43    0.09
  -2 -10  -3   35.42    1.23
   2 -10   3   31.69    1.22
  -2  10  -3   35.13    1.21
   2  10   3   34.71    1.24
   2  10   3   33.95    1.19
  -2  10  -3   34.85    1.20
  -3 -10  -3    0.19    0.09
   3 -10   3   -0.01    0.09
   3  10   3    0.20    0.09
  -3  10  -3    0.14    0.09
   3  10   3    0.12    0.09
  -3  10  -3    0.03    0.08
   4 -10   3   16.85    0.71
  -4  10  -3   16.92    0.67
   4  10   3   17.43    0.66
   4  10   3   17.35    0.72
  -4  10  -3   17.94    0.73
   5 -10   3   55.52    1.96
  -5  10  -3   58.04    1.99
  -5  10  -3   56.06    1.91
   5  10   3   56.66    1.98
   5  10   3   56.46    1.90
   6 -10   3   -0.07    0.10
  -6  10  -3   -0.01    0.11
   6  10   3    0.08    0.09
  -6  10  -3    0.06    0.09
   6  10   3    0.11    0.10
   7 -10   3    5.41    0.38
  -7  10  -3    5.59    0.32
   7  10   3    5.39    0.31
   7  10   3    5.59    0.38
  -7  10  -3    5.62    0.40
   8 -10   3   16.13    0.70
   8  10   3   14.05    0.68
  -8  10  -3   13.60    0.72
  -8  10  -3   14.26    0.61
   9 -10   3   -0.08    0.14
  -9  10  -3   -0.05    0.13
  -9  10  -3   -0.03    0.10
   9  10   3   -0.07    0.11
  10 -10   3    0.21    0.17
 -10  10  -3    0.05    0.15
  10  10   3    0.12    0.14
  11 -10   3    0.06    0.17
  11  10   3    0.01    0.14
 -11  10  -3    0.03    0.16
  12 -11  -3    0.81    0.22
  11 -11  -3    0.11    0.17
  11 -11  -3    0.21    0.18
 -11 -11   3   -0.01    0.14
 -11  11   3   -0.12    0.12
  11  11  -3    0.11    0.15
 -10 -11   3   -0.04    0.12
  10 -11  -3    0.19    0.16
  10 -11  -3    0.05    0.16
  10  11  -3    0.01    0.12
 -10  11   3   -0.04    0.12
   9 -11  -3    1.97    0.26
  -9 -11   3    2.05    0.27
   9 -11  -3    2.08    0.32
  -9  11   3    2.20    0.25
   9  11  -3    2.24    0.25
  -8 -11   3    0.69    0.17
   8 -11  -3    0.72    0.21
  -8 -11   3    0.84    0.15
   8 -11  -3    1.07    0.20
   8  11  -3    0.99    0.18
  -8  11   3    0.60    0.15
   7 -11  -3    0.15    0.14
  -7 -11   3    0.08    0.10
  -7 -11   3    0.07    0.12
   7 -11  -3    0.07    0.12
  -7  11   3    0.30    0.12
   7  11  -3    0.12    0.11
   6 -11  -3    0.14    0.13
   6 -11  -3    0.12    0.11
  -6 -11   3    0.03    0.10
  -6 -11   3    0.16    0.10
  -6  11   3    0.06    0.10
   6  11  -3    0.06    0.10
  -5 -11   3    1.63    0.19
   5 -11  -3    2.28    0.24
   5 -11  -3    2.00    0.23
  -5 -11   3    1.70    0.22
  -5  11   3    1.69    0.20
   5  11  -3    1.96    0.21
   4 -11  -3    8.83    0.45
  -4 -11   3    8.78    0.45
   4 -11  -3    9.98    0.48
  -4 -11   3    8.89    0.43
   4  11  -3    9.57    0.43
  -4  11   3    8.60    0.43
  -3 -11   3    0.95    0.15
   3 -11  -3    1.43    0.19
  -3 -11   3    1.19    0.16
   3  11  -3    1.32    0.16
  -3  11   3    1.41    0.17
  -2 -11   3   15.28    0.64
  -2 -11   3   15.57    0.64
   2 -11  -3   15.41    0.65
   2  11  -3   15.31    0.62
  -2  11   3   16.16    0.63
   1 -11  -3   31.14    1.12
  -1 -11   3   31.31    1.10
  -1  11   3   30.56    1.09
   1  11  -3   29.24    1.09
   0 -11   3   14.33    0.55
   0 -11   3   13.97    0.59
   0 -11  -3   13.69    0.59
   0  11   3   13.10    0.55
   0  11   3   13.46    0.56
   0  11  -3   13.47    0.56
   1 -11   3   18.33    0.74
  -1 -11  -3   18.90    0.75
  -1  11  -3   17.58    0.70
   1  11   3   18.64    0.73
   1  11   3   18.72    0.70
   2 -11   3    6.62    0.38
  -2 -11  -3    7.18    0.38
   2  11   3    7.99    0.36
   2  11   3    7.19    0.38
  -2  11  -3    7.46    0.36
  -3 -11  -3   19.13    0.75
   3 -11   3   19.08    0.76
  -3  11  -3   17.72    0.71
   3  11   3   18.17    0.76
   3  11   3   17.96    0.70
  -4 -11  -3    0.09    0.10
   4 -11   3    0.03    0.10
   4  11   3    0.23    0.11
  -4  11  -3    0.22    0.10
  -4  11  -3    0.23    0.11
   4  11   3    0.24    0.10
   5 -11   3    1.22    0.20
   5  11   3    1.11    0.18
  -5  11  -3    1.25    0.17
  -5  11  -3    1.35    0.20
   5  11   3    1.27    0.16
   6 -11   3   44.36    1.64
   6  11   3   44.73    1.65
   6  11   3   45.65    1.56
  -6  11  -3   44.84    1.58
  -6  11  -3   46.73    1.68
   7 -11   3    3.19    0.31
   7  11   3    2.90    0.30
  -7  11  -3    3.12    0.33
  -7  11  -3    3.25    0.26
   7  11   3    3.59    0.26
   8 -11   3    4.13    0.36
   8  11   3    5.06    0.38
  -8  11  -3    4.26    0.31
  -8  11  -3    4.68    0.39
   9 -11   3    3.92    0.35
   9  11   3    3.25    0.34
  -9  11  -3    3.07    0.28
  -9  11  -3    3.23    0.36
  10 -11   3    1.90    0.29
 -10  11  -3    1.59    0.30
  10  11   3    1.49    0.25
  11 -12  -3    5.51    0.45
  11 -12  -3    5.07    0.51
 -11  12   3    5.35    0.50
 -11  12   3    4.92    0.48
  11  12  -3    5.47    0.39
  10 -12  -3    0.61    0.22
  10 -12  -3    0.69    0.21
 -10 -12   3    0.23    0.16
 -10  12   3    0.31    0.16
  10  12  -3    0.13    0.15
   9 -12  -3   12.27    0.70
   9 -12  -3   11.99    0.62
  -9 -12   3   11.06    0.62
   9  12  -3   11.80    0.57
  -9  12   3   12.17    0.59
   8 -12  -3    0.30    0.16
  -8 -12   3    0.01    0.13
   8 -12  -3   -0.10    0.13
  -8 -12   3    0.32    0.13
   8  12  -3    0.10    0.12
  -8  12   3   -0.10    0.12
  -7 -12   3    2.39    0.27
  -7 -12   3    2.83    0.26
   7 -12  -3    2.79    0.32
   7 -12  -3    3.05    0.32
   7  12  -3    2.81    0.26
  -7  12   3    3.29    0.27
  -6 -12   3    9.64    0.48
  -6 -12   3    9.94    0.53
   6 -12  -3   10.57    0.53
   6 -12  -3    9.64    0.55
  -6  12   3    9.67    0.48
   6  12  -3    9.62    0.47
  -5 -12   3    1.23    0.18
   5 -12  -3    0.98    0.18
  -5 -12   3    0.58    0.15
   5  12  -3    1.11    0.17
  -5  12   3    0.65    0.14
   4 -12  -3    5.16    0.34
  -4 -12   3    4.96    0.32
  -4 -12   3    5.20    0.34
  -4  12   3    5.37    0.32
   4  12  -3    5.37    0.32
   3 -12  -3   23.11    0.91
  -3 -12   3   24.04    0.90
  -3 -12   3   22.46    0.89
   3  12  -3   22.05    0.86
  -3  12   3   22.40    0.87
  -2 -12   3   -0.05    0.08
   2 -12  -3    0.18    0.11
  -2 -12   3    0.09    0.10
   2  12  -3    0.14    0.10
  -2  12   3    0.17    0.10
  -1 -12   3   16.58    0.68
   1 -12  -3   18.76    0.73
  -1 -12   3   17.52    0.72
  -1  12   3   17.31    0.68
   1  12  -3   15.88    0.67
   0 -12   3   28.32    1.03
   0 -12  -3   26.29    1.02
   0  12   3   26.54    0.98
   0  12  -3   26.46    0.99
   0  12   3   26.33    0.99
  -1 -12  -3   10.81    0.51
   1 -12   3   10.72    0.51
  -1  12  -3   10.81    0.48
   1  12   3   10.34    0.47
   1  12   3   10.37    0.49
  -2 -12  -3   29.53    1.12
   2 -12   3   33.22    1.15
   2  12   3   29.63    1.12
  -2  12  -3   28.90    1.08
   2  12   3   28.82    1.07
  -3 -12  -3   27.24    1.04
   3 -12   3   27.72    1.06
  -3  12  -3   27.20    1.01
   3  12   3   27.78    1.00
   3  12   3   26.80    1.05
   4 -12   3    1.08    0.19
  -4 -12  -3    0.82    0.16
   4  12   3    0.72    0.14
  -4  12  -3    0.83    0.15
   4  12   3    0.74    0.16
  -5 -12  -3   17.47    0.77
   5 -12   3   18.00    0.80
   5  12   3   18.55    0.80
   5  12   3   19.36    0.74
  -5  12  -3   18.64    0.74
   6 -12   3    0.11    0.15
  -6  12  -3    0.02    0.10
   6  12   3    0.07    0.11
   6  12   3   -0.07    0.09
  -6  12  -3   -0.02    0.12
   7 -12   3    7.69    0.48
   7  12   3    7.31    0.47
   7  12   3    7.50    0.40
  -7  12  -3    8.07    0.51
  -7  12  -3    7.91    0.42
   8 -12   3    8.31    0.52
  -8  12  -3    7.72    0.52
  -8  12  -3    8.50    0.45
   8  12   3    9.31    0.53
   9 -12   3   -0.13    0.16
  -9  12  -3    0.09    0.12
   9  12   3   -0.15    0.11
  -9  12  -3    0.05    0.16
 -10  12  -3   -0.03    0.16
  10 -13  -3    2.49    0.32
 -10  13   3    3.05    0.39
  10  13  -3    2.92    0.30
  -9 -13   3    7.55    0.51
   9 -13  -3    7.52    0.56
   9 -13  -3    8.09    0.52
  -9  13   3    8.65    0.64
  -9  13   3    7.48    0.46
   9  13  -3    8.58    0.46
   8 -13  -3    0.22    0.18
  -8 -13   3    0.73    0.17
  -8 -13   3    0.42    0.17
   8 -13  -3    0.43    0.18
   8  13  -3    0.29    0.15
  -8  13   3    0.35    0.15
   7 -13  -3   -0.08    0.15
  -7 -13   3   -0.07    0.12
  -7 -13   3    0.04    0.11
   7  13  -3    0.05    0.12
  -7  13   3   -0.13    0.10
  -6 -13   3    0.17    0.12
  -6 -13   3    0.34    0.14
   6 -13  -3    0.29    0.16
   6  13  -3    0.17    0.13
  -6  13   3    0.21    0.13
  -5 -13   3    6.26    0.39
   5 -13  -3    6.45    0.42
  -5 -13   3    6.75    0.41
   5  13  -3    7.27    0.40
  -5  13   3    6.92    0.39
  -4 -13   3    8.83    0.48
  -4 -13   3    8.84    0.47
   4 -13  -3    9.27    0.50
   4  13  -3    9.22    0.46
  -4  13   3    9.30    0.46
  -3 -13   3    6.50    0.38
   3 -13  -3    7.05    0.41
  -3 -13   3    6.11    0.38
  -3  13   3    5.91    0.35
   3  13  -3    6.16    0.36
  -2 -13   3   30.57    1.16
  -2 -13   3   30.38    1.14
   2 -13  -3   31.48    1.17
   2  13  -3   29.60    1.12
  -2  13   3   30.99    1.13
   1 -13  -3   12.99    0.62
  -1 -13   3   13.73    0.61
  -1  13   3   13.57    0.58
   1  13  -3   13.07    0.58
   0 -13  -3   21.09    0.85
   0 -13   3   20.24    0.84
   0  13   3   20.91    0.81
   0  13  -3   20.24    0.81
   1 -13   3    9.74    0.51
  -1 -13  -3   10.57    0.52
   1  13   3   10.17    0.49
   1  13   3   10.48    0.47
  -1  13  -3   10.09    0.48
  -2 -13  -3    6.67    0.39
   2 -13   3    6.47    0.41
   2  13   3    6.73    0.39
   2  13   3    6.51    0.35
  -2  13  -3    6.58    0.37
   3 -13   3   17.23    0.77
  -3 -13  -3   17.82    0.75
   3  13   3   18.28    0.77
   3  13   3   17.03    0.70
  -3  13  -3   17.08    0.71
  -4 -13  -3   18.91    0.81
   4 -13   3   19.62    0.84
   4  13   3   19.85    0.85
  -4  13  -3   19.00    0.78
   4  13   3   20.23    0.78
  -5 -13  -3    0.41    0.15
   5 -13   3    0.64    0.19
   5  13   3    0.83    0.18
   5  13   3    0.39    0.13
  -5  13  -3    0.41    0.14
  -6 -13  -3   15.64    0.72
   6 -13   3   16.69    0.76
  -6  13  -3   16.09    0.69
   6  13   3   16.07    0.76
   6  13   3   16.20    0.68
   7 -13   3    4.92    0.40
  -7 -13  -3    3.90    0.33
   7  13   3    3.80    0.36
  -7  13  -3    4.62    0.33
   8 -13   3    0.14    0.17
   8  13   3    0.26    0.16
  -8  13  -3    0.01    0.13
  -9  13  -3    2.63    0.37
  -9  13  -3    2.63    0.28
   9 -14  -3    4.93    0.65
   9  14  -3    5.25    0.38
  -8 -14   3    2.49    0.32
   8 -14  -3    2.87    0.33
  -8 -14   3    3.05    0.39
  -8  14   3    2.31    0.28
   8  14  -3    2.88    0.30
   7 -14  -3    1.94    0.28
  -7 -14   3    2.59    0.27
  -7 -14   3    2.42    0.30
  -7  14   3    2.49    0.29
   7  14  -3    2.31    0.28
  -6 -14   3    2.10    0.26
   6 -14  -3    1.77    0.26
  -6 -14   3    1.76    0.26
  -6  14   3    2.49    0.26
   6  14  -3    1.93    0.24
  -5 -14   3   -0.07    0.12
   5 -14  -3   -0.10    0.13
  -5 -14   3   -0.06    0.12
  -5  14   3   -0.12    0.11
   5  14  -3    0.01    0.12
   4 -14  -3    0.09    0.14
  -4 -14   3   -0.04    0.11
  -4 -14   3    0.03    0.11
  -4  14   3   -0.04    0.11
   4  14  -3   -0.04    0.11
  -3 -14   3   10.59    0.54
   3 -14  -3   10.68    0.56
  -3 -14   3   10.75    0.54
   3  14  -3   10.65    0.52
  -3  14   3   11.40    0.53
  -2 -14   3    0.73    0.17
   2 -14  -3    0.78    0.18
   2  14  -3    0.72    0.16
  -2  14   3    0.83    0.17
   1 -14  -3    9.86    0.50
  -1 -14   3    8.47    0.48
   1  14  -3    8.91    0.46
  -1  14   3    9.04    0.46
   0 -14  -3   24.95    1.00
   0 -14   3   25.81    1.00
   0  14  -3   23.74    0.95
   0  14   3   24.13    0.94
  -1 -14  -3    0.09    0.13
   1 -14   3    0.21    0.14
   1  14   3    0.30    0.13
  -1  14  -3    0.24    0.13
  -2 -14  -3   14.53    0.66
   2 -14   3   13.78    0.66
   2  14   3   13.89    0.64
  -2  14  -3   13.67    0.61
   2  14   3   13.97    0.61
   3 -14   3   14.44    0.70
  -3 -14  -3   15.42    0.69
   3  14   3   14.97    0.69
   3  14   3   14.59    0.64
  -3  14  -3   14.99    0.65
  -4 -14  -3    4.15    0.34
   4 -14   3    4.30    0.38
  -4  14  -3    4.62    0.33
   4  14   3    4.33    0.31
   4  14   3    4.57    0.34
   5 -14   3   10.40    0.57
  -5 -14  -3    9.92    0.54
  -5  14  -3   11.48    0.53
   5  14   3   10.03    0.56
   5  14   3    9.38    0.49
   6 -14   3    6.25    0.45
  -6 -14  -3    6.54    0.44
   6  14   3    7.14    0.47
   6  14   3    6.51    0.39
  -6  14  -3    6.62    0.40
   7 -14   3    9.68    0.59
  -7 -14  -3    9.53    0.54
  -7  14  -3   10.06    0.52
   7  14   3    9.57    0.57
  -8 -14  -3    3.81    0.34
  -8  14  -3    4.22    0.34
  -7 -15   3    0.28    0.15
   7 -15  -3    0.26    0.19
  -7 -15   3    0.14    0.15
   7  15  -3    0.10    0.15
  -6 -15   3    1.57    0.25
   6 -15  -3    1.94    0.27
  -6 -15   3    1.75    0.26
  -6  15   3    1.55    0.22
   6  15  -3    1.82    0.24
  -5 -15   3    1.65    0.24
  -5 -15   3    1.83    0.26
   5 -15  -3    1.81    0.27
   5  15  -3    2.10    0.26
  -5  15   3    2.10    0.25
   4 -15  -3   -0.03    0.15
  -4 -15   3   -0.06    0.12
  -4 -15   3   -0.11    0.12
  -4  15   3   -0.02    0.11
   4  15  -3    0.07    0.13
   3 -15  -3    0.15    0.15
  -3 -15   3    0.19    0.14
   3  15  -3    0.01    0.13
  -3  15   3    0.23    0.14
  -2 -15   3    0.18    0.14
   2 -15  -3    0.04    0.15
   2  15  -3    0.04    0.13
  -2  15   3    0.28    0.13
   1 -15  -3   13.56    0.68
  -1 -15   3   14.56    0.69
   1  15  -3   15.35    0.66
  -1  15   3   14.93    0.65
   0 -15   3    5.35    0.38
   0 -15  -3    5.27    0.40
   0  15  -3    5.05    0.35
   0  15   3    5.12    0.34
   1 -15   3    9.53    0.55
  -1 -15  -3   10.57    0.57
  -1  15  -3   10.27    0.51
   1  15   3   10.74    0.51
  -2 -15  -3   13.25    0.65
   2 -15   3   12.51    0.65
  -2  15  -3   13.12    0.60
   2  15   3   13.05    0.60
   3 -15   3   25.37    1.07
  -3 -15  -3   26.49    1.06
   3  15   3   24.25    1.04
   3  15   3   26.36    1.00
  -3  15  -3   26.53    1.01
   4 -15   3    7.19    0.48
  -4 -15  -3    7.45    0.46
  -4  15  -3    7.17    0.42
   4  15   3    7.05    0.42
   4  15   3    7.10    0.46
   5 -15   3    0.59    0.20
  -5 -15  -3    0.68    0.19
  -5  15  -3    0.56    0.17
   5  15   3    0.73    0.17
   5  15   3    0.70    0.19
   6 -15   3   13.25    0.92
  -6 -15  -3   11.17    0.61
   6  15   3   12.12    0.58
   6  15   3   11.74    0.64
  -6  15  -3   11.59    0.59
  -6 -16   3    3.66    0.37
  -6 -16   3    3.98    0.36
  -5 -16   3    0.82    0.20
  -5 -16   3    0.96    0.23
   5  16  -3    0.86    0.24
   4 -16  -3    5.82    0.46
  -4 -16   3    5.55    0.42
   4  16  -3    5.57    0.39
  -4  16   3    6.53    0.42
  -3 -16   3    1.70    0.25
   3 -16  -3    1.44    0.25
   3  16  -3    1.83    0.24
  -3  16   3    1.73    0.23
   2 -16  -3    6.99    0.48
  -2 -16   3    6.91    0.45
  -2  16   3    6.94    0.42
   2  16  -3    6.66    0.41
   1 -16  -3    0.65    0.19
  -1 -16   3    0.56    0.18
  -1  16   3    0.70    0.17
   1  16  -3    0.75    0.19
   0 -16   3    2.88    0.33
   0 -16  -3    2.82    0.32
   0  16  -3    2.69    0.29
   0  16   3    3.69    0.31
   1 -16   3    5.31    0.41
  -1 -16  -3    4.65    0.39
  -1  16  -3    5.08    0.37
   1  16   3    5.06    0.35
   2 -16   3    3.66    0.36
  -2 -16  -3    3.32    0.33
  -2  16  -3    2.95    0.31
   2  16   3    3.18    0.29
  -3 -16  -3    2.88    0.32
   3 -16   3    3.15    0.37
  -3  16  -3    3.37    0.30
   3  16   3    3.04    0.30
  -4 -16  -3    5.08    0.44
   4  16   3    5.28    0.49
   4  16   3    5.53    0.38
  -4  16  -3    5.39    0.38
   5  16   3   12.54    0.68
   5  16   3   14.13    0.64
  15   0  -4   42.43    1.71
 -14   0   4    9.75    0.52
  14   0  -4   10.48    0.64
  13   0  -4   33.65    1.35
 -13   0   4   31.96    1.21
 -12   0   4   32.13    1.17
  12   0  -4   31.05    1.28
  11   0  -4   18.91    0.91
 -11   0   4   25.27    0.86
 -10   0   4   19.44    0.73
  10   0  -4   18.86    0.72
 -10   0   4   20.58    0.72
  10   0  -4   15.96    0.79
   9   0  -4   25.55    1.01
   9   0  -4   25.80    0.91
  -9   0   4   24.99    0.92
  -9   0   4   24.75    0.90
   8   0  -4  111.15    3.61
   8   0  -4  114.72    3.60
   8   0  -4  108.61    3.70
  -8   0   4  112.92    3.61
   7   0  -4   23.94    0.82
   7   0  -4   23.65    0.90
   7   0  -4   22.97    0.83
  -7   0   4   23.56    0.82
   6   0  -4    7.87    0.37
   6   0  -4    7.84    0.31
   6   0  -4    7.18    0.32
  -6   0   4    7.72    0.31
  -5   0   4  142.65    4.57
   5   0  -4  147.06    4.55
   5   0  -4  140.99    4.57
   5   0  -4  144.19    4.63
   4   0  -4  199.70    6.39
   4   0  -4  205.34    6.37
  -4   0   4  197.28    6.39
   4   0  -4  206.04    6.43
   3   0  -4   11.40    0.42
   3   0  -4   10.12    0.39
   3   0  -4   10.67    0.36
  -3   0   4   10.97    0.38
   2   0  -4   12.57    0.44
  -2   0   4   12.48    0.44
  -1   0   4   92.86    3.05
   1   0  -4   95.08    3.08
   1   0  -4  100.13    3.06
  -1   0   4   99.63    3.08
   0   0   4    1.74    0.09
   0   0  -4    1.10    0.09
   0   0   4    1.15    0.08
   0   0  -4    1.33    0.07
   1   0   4  128.12    3.96
   1   0   4  122.23    3.96
   2   0   4   42.07    1.45
   2   0   4   42.72    1.44
  -2   0  -4   50.21    1.47
  -2   0  -4   42.73    1.40
  -3   0  -4   57.07    1.78
   3   0   4   55.37    1.82
   3   0   4   55.47    1.84
  -3   0  -4   56.75    1.85
  -4   0  -4   16.52    0.54
  -4   0  -4   15.54    0.61
   4   0   4   16.20    0.60
   4   0   4   16.43    0.58
   5   0   4   15.59    0.56
   5   0   4   15.61    0.58
  -5   0  -4   15.01    0.60
  -5   0  -4   15.20    0.52
  -6   0  -4   58.86    1.98
  -6   0  -4   58.28    1.89
   6   0   4   58.61    1.93
   6   0   4   58.58    1.96
  -7   0  -4   15.28    0.63
   7   0   4   15.44    0.58
  -7   0  -4   14.35    0.54
   7   0   4   14.93    0.60
  -8   0  -4    0.24    0.07
  -8   0  -4    0.30    0.10
   8   0   4    0.29    0.08
   8   0   4    0.19    0.10
   9   0   4  128.06    4.23
   9   0   4  130.24    4.19
  -9   0  -4  129.46    4.27
  10   0   4    4.24    0.34
 -10   0  -4    5.59    0.37
  11   0   4   76.14    2.56
 -11   0  -4   73.35    2.61
 -12   0  -4    5.17    0.41
 -13   0  -4   27.70    1.18
  13   0   4   28.18    1.13
  14   0   4    9.11    0.55
 -14   0  -4    8.87    0.58
  15  -1  -4    4.73    0.50
 -14  -1   4   17.10    0.77
  14  -1  -4   19.73    0.94
  14   1  -4   17.82    0.94
 -14   1   4   18.31    0.78
 -13  -1   4    0.86    0.18
  13   1  -4    0.70    0.20
  12  -1  -4   12.85    0.68
 -12  -1   4   12.01    0.55
  12   1  -4   12.24    0.65
 -11  -1   4   24.51    0.94
 -11  -1   4   24.46    0.94
  11  -1  -4   25.09    1.06
 -11   1   4   26.99    0.95
  11   1  -4   24.39    1.03
  10  -1  -4   14.47    0.75
 -10  -1   4   17.30    0.67
  10  -1  -4   17.65    0.67
  10   1  -4   18.00    0.67
 -10   1   4   16.57    0.68
  10   1  -4   18.52    0.77
   9  -1  -4  136.13    4.38
  -9  -1   4  135.08    4.39
   9  -1  -4  136.75    4.50
   9   1  -4  137.99    4.48
   9   1  -4  135.27    4.39
  -9   1   4  135.06    4.36
   9   1  -4  136.76    4.38
  -9   1   4  136.34    4.40
   8  -1  -4    1.76    0.15
  -8  -1   4    1.93    0.15
   8  -1  -4    1.69    0.21
   8   1  -4    1.76    0.20
   8   1  -4    1.38    0.14
   8   1  -4    1.43    0.16
  -8   1   4    1.82    0.14
  -8   1   4    1.76    0.16
   7  -1  -4   25.19    0.87
  -7  -1   4   25.03    0.89
   7  -1  -4   24.62    0.96
  -7   1   4   25.43    0.87
   7   1  -4   25.27    0.89
   7   1  -4   26.19    0.95
   7   1  -4   25.29    0.87
  -7   1   4   25.29    0.89
   6  -1  -4   37.87    1.23
  -6  -1   4   36.24    1.25
   6  -1  -4   35.74    1.31
   6   1  -4   37.63    1.25
   6   1  -4   37.41    1.23
  -6   1   4   37.35    1.25
   6   1  -4   37.06    1.29
  -6   1   4   37.32    1.23
   5  -1  -4    0.03    0.04
   5  -1  -4    0.06    0.07
  -5  -1   4    0.04    0.04
   5   1  -4    0.07    0.06
   5   1  -4    0.01    0.05
  -5   1   4    0.00    0.04
  -5   1   4    0.04    0.03
   5   1  -4    0.09    0.04
   4  -1  -4  166.63    5.09
  -4  -1   4  163.51    5.11
   4  -1  -4  153.79    5.15
  -4   1   4  159.82    5.09
  -4   1   4  162.49    5.11
   4   1  -4  162.22    5.08
   4   1  -4  159.23    5.11
   4   1  -4  160.84    5.14
  -3  -1   4    0.28    0.05
   3  -1  -4    0.19    0.03
   3  -1  -4    0.22    0.06
  -3   1   4    0.20    0.05
  -3   1   4    0.14    0.04
   3   1  -4    0.22    0.05
   3   1  -4    0.20    0.05
  -2  -1   4    1.05    0.08
   2  -1  -4    1.07    0.06
   2  -1  -4    1.04    0.10
  -2   1   4    1.13    0.08
  -2   1   4    1.02    0.08
   2   1  -4    1.25    0.09
   2   1  -4    1.14    0.08
  -1  -1   4   15.19    0.49
  -1  -1   4   14.88    0.52
  -1   1   4   15.52    0.52
   1   1  -4   14.87    0.50
  -1   1   4   14.90    0.50
   1   1  -4   14.76    0.52
   0  -1   4   34.05    1.08
   0  -1   4   33.35    1.09
   0  -1  -4   33.87    1.09
   0   1  -4   33.59    1.10
   0   1   4   33.00    1.09
   0   1   4   32.78    1.06
   0   1  -4   33.12    1.07
   1  -1   4   31.00    1.04
   1  -1   4   30.79    1.04
  -1  -1  -4   31.33    1.05
  -1   1  -4   31.24    1.01
   1   1   4   31.46    1.01
  -1   1  -4   31.62    1.06
   1   1   4   36.04    1.05
   2  -1   4  155.58    4.88
   2  -1   4  150.16    4.87
  -2  -1  -4  153.49    4.89
   2   1   4  151.48    4.88
  -2   1  -4  152.22    4.84
  -2   1  -4  150.76    4.90
   2   1   4  153.06    4.88
   2   1   4  164.87    4.84
   3  -1   4  242.98    7.66
  -3  -1  -4  247.39    7.69
   3  -1   4  237.41    7.68
  -3   1  -4  247.70    7.63
   3   1   4  244.93    7.68
  -3   1  -4  242.14    7.70
   3   1   4  236.68    7.64
   3   1   4  242.85    7.68
   4  -1   4   69.37    2.24
  -4  -1  -4   69.84    2.27
   4  -1   4   68.59    2.26
   4   1   4   68.66    2.26
  -4   1  -4   70.05    2.21
   4   1   4   70.06    2.21
  -4   1  -4   68.62    2.28
  -5  -1  -4   64.33    2.16
   5  -1   4   67.79    2.15
   5  -1   4   65.74    2.12
   5   1   4   61.05    2.14
  -5   1  -4   67.81    2.10
   5   1   4   65.34    2.15
   5   1   4   65.86    2.09
  -5   1  -4   64.67    2.18
   6  -1   4   13.40    0.55
   6  -1   4   13.49    0.51
  -6  -1  -4   14.13    0.56
  -6   1  -4   13.47    0.49
   6   1   4   14.10    0.54
   6   1   4   13.27    0.48
  -6   1  -4   13.96    0.57
   6   1   4   13.66    0.55
   7  -1   4   34.91    1.15
  -7  -1  -4   33.39    1.11
   7  -1   4   33.09    1.18
  -7  -1  -4   33.00    1.20
   7   1   4   33.60    1.17
  -7   1  -4   32.69    1.21
   7   1   4   32.59    1.18
  -7   1  -4   33.18    1.12
   8  -1   4    0.67    0.11
   8  -1   4    0.63    0.13
  -8  -1  -4    0.94    0.11
  -8  -1  -4    0.74    0.14
   8   1   4    0.74    0.13
   8   1   4    0.94    0.13
  -8   1  -4    0.73    0.15
  -8   1  -4    0.90    0.11
  -9  -1  -4   27.48    1.04
   9  -1   4   26.17    1.01
   9   1   4   25.82    1.01
   9   1   4   27.43    0.99
  -9   1  -4   26.37    1.05
  10  -1   4   83.24    2.84
 -10  -1  -4   82.84    2.87
  10   1   4   86.49    2.84
  10   1   4   85.85    2.81
 -10   1  -4   82.83    2.89
 -11  -1  -4    2.06    0.26
 -11   1  -4    0.78    0.18
 -12  -1  -4   55.39    2.06
  12  -1   4   58.74    2.03
 -12   1  -4   55.90    2.09
  12   1   4   57.62    2.02
 -13   1  -4    0.94    0.23
  14  -1   4    0.43    0.20
 -14   1  -4    0.56    0.20
  15  -2  -4   18.60    0.98
  14  -2  -4    4.15    0.45
 -14  -2   4    4.26    0.35
 -14   2   4    4.16    0.32
  13  -2  -4    7.34    0.54
 -13  -2   4    7.62    0.43
 -13   2   4    7.93    0.42
 -12  -2   4    6.29    0.36
 -12  -2   4    5.27    0.35
  12  -2  -4    6.25    0.47
 -12   2   4    6.83    0.37
  12   2  -4    6.36    0.38
  12   2  -4    6.09    0.42
  11  -2  -4   12.21    0.67
  11   2  -4   12.39    0.63
 -11   2   4   15.41    0.59
 -10  -2   4   29.60    1.09
  10  -2  -4   31.45    1.08
  10  -2  -4   29.22    1.19
  10   2  -4   30.13    1.16
 -10   2   4   29.72    1.09
  10   2  -4   29.76    1.10
  10   2  -4   30.10    1.08
  -9  -2   4    0.20    0.08
   9  -2  -4    0.10    0.11
   9  -2  -4   -0.04    0.08
   9   2  -4    0.11    0.07
  -9   2   4    0.04    0.08
   9   2  -4    0.12    0.10
   9   2  -4    0.11    0.09
   8  -2  -4  144.55    4.49
  -8  -2   4  144.22    4.52
   8  -2  -4  121.13    4.58
  -8   2   4  144.37    4.46
   8   2  -4  140.29    4.48
  -8   2   4  145.87    4.51
   8   2  -4  139.33    4.50
  -7  -2   4    0.92    0.12
   7  -2  -4    1.18    0.11
   7  -2  -4    0.92    0.16
   7   2  -4    0.98    0.10
   7   2  -4    1.18    0.12
   7   2  -4    1.01    0.14
  -7   2   4    1.44    0.13
  -7   2   4    1.05    0.09
  -6  -2   4   26.45    0.93
   6  -2  -4   25.35    0.99
   6  -2  -4   27.11    0.91
   6   2  -4   26.86    0.96
  -6   2   4   27.35    0.89
   6   2  -4   26.54    0.92
  -6   2   4   26.72    0.93
   5  -2  -4  110.05    3.64
   5  -2  -4  113.08    3.56
  -5  -2   4  108.45    3.58
  -5   2   4  113.74    3.54
   5   2  -4  111.11    3.60
  -5   2   4  111.29    3.58
   5   2  -4  113.74    3.57
   4  -2  -4    0.03    0.03
  -4  -2   4    0.08    0.05
   4  -2  -4    0.05    0.06
   4   2  -4    0.06    0.05
  -4   2   4    0.04    0.04
  -4   2   4    0.10    0.03
   4   2  -4    0.12    0.05
   3  -2  -4  101.56    3.37
  -3  -2   4   99.86    3.34
   3  -2  -4  107.82    3.32
  -3   2   4  107.89    3.31
  -3   2   4  101.57    3.33
   3   2  -4  104.36    3.33
   3   2  -4  108.64    3.34
   2  -2  -4  120.81    3.89
   2  -2  -4  119.90    3.85
  -2  -2   4  116.97    3.84
  -2  -2   4  121.92    3.87
  -2   2   4  123.78    3.85
   2   2  -4  123.50    3.86
  -2   2   4  121.84    3.86
   2   2  -4  125.37    3.87
  -1  -2   4    8.11    0.29
  -1  -2   4    8.46    0.31
   1  -2  -4    8.20    0.32
  -1   2   4    8.27    0.30
  -1   2   4    8.33    0.30
   1   2  -4    8.46    0.31
   1   2  -4    8.19    0.29
   0  -2  -4    0.07    0.04
   0  -2   4    0.06    0.04
   0  -2   4    0.09    0.04
   0   2   4    0.14    0.03
   0   2  -4    0.11    0.03
   0   2   4    0.20    0.04
   0   2  -4    0.10    0.05
  -1  -2  -4   25.32    0.83
   1  -2   4   24.21    0.83
   1  -2   4   24.16    0.82
  -1   2  -4   25.22    0.85
   1   2   4   25.49    0.80
  -1   2  -4   25.34    0.81
  -2  -2  -4   90.31    2.92
   2  -2   4   91.23    2.92
   2  -2   4   89.93    2.91
   2   2   4   96.83    2.94
  -2   2  -4   90.13    2.89
  -2   2  -4   90.73    2.94
   2   2   4   90.21    2.88
   3  -2   4   43.79    1.40
   3  -2   4   43.81    1.37
  -3  -2  -4   42.94    1.40
  -3   2  -4   43.19    1.36
   3   2   4   43.77    1.41
   3   2   4   36.05    1.35
  -3   2  -4   42.80    1.42
   3   2   4   42.34    1.40
  -4  -2  -4    6.80    0.29
   4  -2   4    6.22    0.26
  -4   2  -4    6.35    0.31
  -4   2  -4    6.65    0.25
   4   2   4    6.20    0.29
   4   2   4    6.78    0.30
   4   2   4    7.06    0.25
  -5  -2  -4   11.23    0.46
   5  -2   4   12.09    0.43
   5  -2   4   11.32    0.47
   5   2   4   11.61    0.46
  -5   2  -4   11.84    0.50
   5   2   4   11.61    0.41
   5   2   4   11.31    0.47
  -5   2  -4   11.38    0.41
   6  -2   4   38.57    1.40
  -6  -2  -4   42.38    1.41
   6   2   4   41.47    1.40
   6   2   4   42.28    1.34
   6   2   4   39.64    1.40
  -6   2  -4   40.68    1.44
  -6   2  -4   40.67    1.34
  -7  -2  -4   19.06    0.75
   7  -2   4   19.64    0.70
   7  -2   4   18.60    0.74
   7   2   4   20.29    0.76
  -7   2  -4   19.31    0.79
   7   2   4   19.08    0.68
   7   2   4   20.02    0.74
  -7   2  -4   19.89    0.69
  -8  -2  -4   20.66    0.80
   8  -2   4   19.85    0.79
  -8   2  -4   20.28    0.72
   8   2   4   20.33    0.77
   8   2   4   19.85    0.79
  -8   2  -4   19.34    0.83
  -9  -2  -4   36.78    1.37
   9  -2   4   37.13    1.36
   9   2   4   40.37    1.36
   9   2   4   38.66    1.35
  -9   2  -4   36.00    1.41
  10  -2   4    9.40    0.50
 -10  -2  -4   10.01    0.51
  10   2   4    9.74    0.49
 -10   2  -4    9.48    0.54
  10   2   4   10.20    0.48
 -11  -2  -4   67.77    2.37
 -11   2  -4   68.06    2.42
  11   2   4   68.95    2.31
  11   2   4   65.78    2.33
 -12   2  -4    0.43    0.17
  13  -2   4    6.65    0.47
 -13   2  -4    6.11    0.49
  13   2   4    7.62    0.46
  14  -2   4    3.79    0.39
 -14   2  -4    3.66    0.41
  15  -3  -4   10.15    0.79
 -14  -3   4    4.17    0.34
  14  -3  -4    3.30    0.42
 -14   3   4    3.57    0.31
  13  -3  -4    3.18    0.40
 -13   3   4    3.57    0.29
  13   3  -4    3.63    0.32
  12  -3  -4    6.88    0.49
 -12  -3   4    6.20    0.38
 -12   3   4    6.51    0.37
  12   3  -4    6.56    0.39
 -11  -3   4   47.70    1.72
  11  -3  -4   50.36    1.76
  11  -3  -4   50.16    1.86
  11   3  -4   50.19    1.71
  11   3  -4   50.37    1.79
 -11   3   4   47.27    1.70
  10  -3  -4    1.96    0.27
  10  -3  -4    1.62    0.18
 -10  -3   4    1.81    0.19
 -10   3   4    1.85    0.19
  10   3  -4    1.77    0.22
   9  -3  -4   42.83    1.46
   9  -3  -4   41.61    1.58
  -9  -3   4   43.96    1.49
   9   3  -4   44.04    1.52
  -9   3   4   40.99    1.47
   9   3  -4   41.91    1.46
   8  -3  -4   15.59    0.67
   8  -3  -4   13.99    0.55
  -8  -3   4   14.05    0.58
  -8   3   4   14.18    0.57
   8   3  -4   14.41    0.60
   8   3  -4   13.86    0.56
   7  -3  -4  100.10    3.36
  -7  -3   4  103.31    3.29
   7  -3  -4   98.68    3.25
   7   3  -4  101.60    3.26
  -7   3   4   99.85    3.27
  -7   3   4  103.15    3.21
   7   3  -4   99.54    3.30
   6  -3  -4   51.76    1.81
   6  -3  -4   44.27    1.71
  -6  -3   4   54.31    1.75
   6   3  -4   52.79    1.75
  -6   3   4   54.17    1.68
   6   3  -4   53.80    1.73
  -6   3   4   54.48    1.74
   5  -3  -4    6.81    0.35
  -5  -3   4    6.75    0.31
   5  -3  -4    7.31    0.29
   5   3  -4    6.87    0.30
  -5   3   4    7.38    0.30
   5   3  -4    6.85    0.31
  -5   3   4    7.06    0.26
   4  -3  -4  167.12    5.43
  -4  -3   4  164.94    5.38
   4  -3  -4  172.82    5.36
  -4   3   4  172.67    5.37
  -4   3   4  174.71    5.33
   4   3  -4  164.71    5.36
   4   3  -4  167.13    5.37
   3  -3  -4   93.03    2.94
  -3  -3   4   90.31    2.96
   3  -3  -4   91.01    2.99
   3   3  -4   90.54    2.94
  -3   3   4   91.09    2.95
  -3   3   4   93.62    2.92
   3   3  -4   93.47    2.94
   2  -3  -4    0.20    0.05
   2  -3  -4    0.32    0.07
  -2  -3   4    0.20    0.04
  -2  -3   4    0.18    0.05
  -2   3   4    0.17    0.04
   2   3  -4    0.21    0.05
  -2   3   4    0.25    0.04
   2   3  -4    0.18    0.04
   1  -3  -4   39.69    1.31
  -1  -3   4   41.00    1.29
   1  -3  -4   40.62    1.30
  -1  -3   4   40.22    1.30
   1   3  -4   39.58    1.29
  -1   3   4   39.08    1.30
   1   3  -4   40.30    1.30
  -1   3   4   38.84    1.29
   0  -3   4  336.38   10.84
   0  -3  -4  349.91   10.93
   0  -3   4  324.13   10.89
   0   3   4  366.91   11.02
   0   3  -4  351.57   10.90
   0   3  -4  342.47   10.84
   0   3   4  340.54   10.86
  -1  -3  -4    6.54    0.25
   1  -3   4    6.74    0.25
   1  -3   4    6.44    0.26
   1   3   4    6.68    0.27
  -1   3  -4    6.81    0.28
   1   3   4    6.69    0.24
  -1   3  -4    6.43    0.24
   2  -3   4   62.03    1.98
  -2  -3  -4   62.96    2.00
   2  -3   4   61.17    2.01
  -2   3  -4   60.70    1.98
   2   3   4   62.68    2.03
   2   3   4   62.18    1.97
  -2   3  -4   62.05    2.03
   3  -3   4   68.71    2.24
  -3  -3  -4   71.33    2.22
   3  -3   4   70.43    2.20
  -3   3  -4   66.92    2.26
   3   3   4   69.56    2.19
   3   3   4   66.49    2.25
  -3   3  -4   68.19    2.20
   4  -3   4    2.63    0.13
  -4  -3  -4    2.27    0.15
  -4   3  -4    2.57    0.13
   4   3   4    2.58    0.13
   4   3   4    2.62    0.17
  -4   3  -4    2.50    0.18
   5  -3   4   92.23    2.92
  -5  -3  -4   92.57    2.96
   5  -3   4   90.35    2.98
  -5   3  -4   91.81    2.92
   5   3   4   93.83    2.92
  -5   3  -4   88.57    3.01
   5   3   4   90.09    2.98
   6  -3   4   38.00    1.23
  -6  -3  -4   37.78    1.29
   6  -3   4   34.62    1.29
   6   3   4   37.04    1.30
   6   3   4   38.16    1.23
   6   3   4   37.08    1.29
  -6   3  -4   36.62    1.33
  -6   3  -4   38.23    1.24
   7  -3   4   63.19    2.13
  -7  -3  -4   64.38    2.13
   7   3   4   62.23    2.13
   7   3   4   64.61    2.06
   7   3   4   63.62    2.13
  -7   3  -4   63.80    2.07
  -7   3  -4   61.99    2.18
   8  -3   4    5.10    0.31
  -8  -3  -4    4.95    0.30
  -8   3  -4    5.09    0.25
   8   3   4    4.73    0.30
   8   3   4    5.44    0.31
  -8   3  -4    5.24    0.34
   9  -3   4    9.44    0.48
  -9  -3  -4   10.42    0.48
   9   3   4    8.91    0.46
  -9   3  -4    9.71    0.52
   9   3   4    9.97    0.47
 -10  -3  -4   13.47    0.61
  10  -3   4   12.98    0.61
  10   3   4   13.84    0.60
 -10   3  -4   13.30    0.67
  10   3   4   12.93    0.60
  11  -3   4    0.08    0.13
  11   3   4    0.26    0.12
 -11   3  -4    0.17    0.14
  12  -3   4   18.73    0.83
 -12   3  -4   19.04    0.90
  13  -3   4    1.71    0.27
 -13   3  -4    1.42    0.27
  14  -3   4    0.19    0.19
  14  -4  -4    0.33    0.21
 -14   4   4    0.56    0.17
  13  -4  -4    7.67    0.58
 -13  -4   4    7.95    0.45
 -13   4   4    7.47    0.43
  13   4  -4    7.25    0.44
  12  -4  -4    0.74    0.22
 -12  -4   4    0.88    0.17
 -12   4   4    0.93    0.17
  12   4  -4    1.14    0.19
 -11  -4   4    7.47    0.42
  11  -4  -4    7.70    0.52
  11  -4  -4    8.02    0.41
 -11   4   4    8.06    0.42
  11   4  -4    8.38    0.42
  10  -4  -4   23.55    1.02
  10  -4  -4   23.85    0.89
 -10  -4   4   24.37    0.93
 -10   4   4   23.48    0.90
  10   4  -4   23.89    0.89
  -9  -4   4    2.24    0.20
   9  -4  -4    1.61    0.18
   9  -4  -4    1.82    0.25
   9   4  -4    1.68    0.18
  -9   4   4    1.77    0.18
   9   4  -4    2.26    0.21
  -8  -4   4   50.36    1.76
   8  -4  -4   52.86    1.86
   8  -4  -4   51.87    1.73
   8   4  -4   50.84    1.73
   8   4  -4   51.60    1.76
  -8   4   4   51.36    1.74
   7  -4  -4   23.35    0.93
   7  -4  -4   22.24    0.82
  -7  -4   4   22.50    0.84
  -7   4   4   22.44    0.83
   7   4  -4   22.45    0.82
   7   4  -4   23.76    0.84
  -6  -4   4    0.13    0.07
   6  -4  -4    0.12    0.09
   6  -4  -4    0.05    0.06
  -6   4   4    0.13    0.03
   6   4  -4    0.22    0.07
   6   4  -4    0.12    0.06
  -6   4   4    0.01    0.06
   5  -4  -4   17.04    0.69
   5  -4  -4   16.81    0.61
  -5  -4   4   16.22    0.63
   5   4  -4   17.40    0.61
  -5   4   4   16.84    0.56
  -5   4   4   16.68    0.62
   5   4  -4   16.75    0.61
   4  -4  -4    0.01    0.06
  -4  -4   4    0.12    0.05
   4  -4  -4    0.07    0.05
   4   4  -4    0.03    0.05
   4   4  -4    0.03    0.04
  -4   4   4    0.05    0.05
   3  -4  -4  126.29    3.98
  -3  -4   4  124.40    4.00
  -3  -4   4  126.24    3.96
   3  -4  -4  123.72    4.03
   3   4  -4  117.09    3.97
  -3   4   4  121.71    3.98
  -3   4   4  131.97    3.95
   3   4  -4  127.16    3.97
  -2  -4   4   22.30    0.77
   2  -4  -4   22.32    0.79
  -2  -4   4   23.07    0.75
   2  -4  -4   22.60    0.76
  -2   4   4   22.14    0.74
   2   4  -4   22.25    0.76
   2   4  -4   22.41    0.75
  -2   4   4   22.08    0.76
   1  -4  -4  237.11    7.68
  -1  -4   4  240.07    7.67
  -1  -4   4  243.12    7.68
   1  -4  -4  248.23    7.67
  -1   4   4  243.47    7.66
  -1   4   4  241.60    7.67
   1   4  -4  246.93    7.67
   1   4  -4  243.96    7.67
   0  -4  -4    8.57    0.32
   0  -4   4    8.26    0.32
   0  -4   4    8.05    0.31
   0   4  -4    8.29    0.32
   0   4   4    8.47    0.31
   0   4   4    8.55    0.33
   0   4  -4    8.35    0.31
   1  -4   4   12.17    0.45
   1  -4   4   12.03    0.43
  -1  -4  -4   12.61    0.44
  -1   4  -4   12.47    0.44
  -1   4  -4   12.50    0.46
   1   4   4   12.32    0.43
   1   4   4   12.72    0.47
  -2  -4  -4   35.79    1.17
   2  -4   4   35.65    1.16
   2  -4   4   35.68    1.20
  -2   4  -4   35.50    1.17
  -2   4  -4   35.75    1.21
   2   4   4   36.37    1.16
   2   4   4   35.44    1.21
   3  -4   4  109.50    3.59
  -3  -4  -4  111.16    3.56
   3  -4   4  111.81    3.54
   3   4   4  115.10    3.55
  -3   4  -4  112.53    3.62
  -3   4  -4  111.59    3.55
   3   4   4  110.77    3.60
   4  -4   4   23.55    0.86
   4  -4   4   23.65    0.80
  -4  -4  -4   24.41    0.83
  -4   4  -4   24.26    0.89
   4   4   4   25.76    0.81
   4   4   4   23.75    0.87
  -4   4  -4   24.38    0.82
   5  -4   4    4.96    0.20
  -5  -4  -4    4.55    0.23
   5  -4   4    4.13    0.25
   5   4   4    5.06    0.27
   5   4   4    4.49    0.20
  -5   4  -4    4.81    0.22
  -5   4  -4    4.66    0.28
   6  -4   4   61.05    2.07
  -6  -4  -4   62.89    2.05
  -6   4  -4   61.58    2.01
   6   4   4   62.59    2.00
  -6   4  -4   62.06    2.12
   6   4   4   60.39    2.08
   7  -4   4    0.06    0.09
  -7  -4  -4    0.08    0.06
  -7   4  -4    0.05    0.06
   7   4   4    0.14    0.06
   7   4   4    0.05    0.08
  -7   4  -4    0.06    0.09
   8  -4   4   13.87    0.59
  -8  -4  -4   13.84    0.58
  -8   4  -4   13.58    0.53
  -8   4  -4   13.38    0.64
   8   4   4   14.02    0.59
   9  -4   4    4.94    0.33
  -9  -4  -4    5.38    0.34
  -9   4  -4    4.85    0.36
   9   4   4    4.90    0.32
  10  -4   4    0.40    0.14
 -10   4  -4    0.25    0.15
  10   4   4    0.36    0.13
  11  -4   4   23.78    0.98
  11   4   4   24.97    0.97
 -11   4  -4   22.67    1.03
  12  -4   4    2.25    0.28
 -12   4  -4    2.38    0.33
  12   4   4    2.05    0.27
  13  -4   4    1.61    0.26
 -13   4  -4    1.60    0.30
  14  -4   4    0.13    0.18
 -14  -5   4    9.32    0.54
  14  -5  -4    9.26    0.66
 -14   5   4    9.47    0.51
 -13  -5   4    1.64    0.23
  13  -5  -4    1.71    0.30
  13   5  -4    2.02    0.25
 -13   5   4    1.34    0.21
 -12  -5   4    5.57    0.37
  12  -5  -4    4.78    0.45
 -12   5   4    5.58    0.35
  12   5  -4    5.45    0.36
  11  -5  -4   12.07    0.67
 -11  -5   4   12.06    0.57
  11  -5  -4   12.04    0.55
 -11   5   4   11.21    0.54
  11   5  -4   11.95    0.54
  10  -5  -4    3.32    0.34
 -10  -5   4    3.21    0.27
  10  -5  -4    3.11    0.25
  10   5  -4    3.09    0.25
 -10   5   4    3.52    0.25
  -9  -5   4   20.80    0.82
   9  -5  -4   21.67    0.79
   9  -5  -4   20.02    0.90
   9   5  -4   20.35    0.78
  -9   5   4   20.14    0.79
   8  -5  -4    8.48    0.40
   8  -5  -4    8.78    0.49
  -8  -5   4    8.88    0.42
   8   5  -4    8.47    0.39
  -8   5   4    8.40    0.40
   7  -5  -4    9.60    0.40
  -7  -5   4    8.37    0.41
   7  -5  -4    8.74    0.47
   7   5  -4    8.06    0.38
  -7   5   4    9.13    0.40
   7   5  -4    9.14    0.39
   6  -5  -4   14.41    0.63
   6  -5  -4   14.06    0.54
  -6  -5   4   13.61    0.56
  -6   5   4   14.64    0.55
   6   5  -4   13.88    0.53
   6   5  -4   13.49    0.53
   5  -5  -4    7.48    0.38
  -5  -5   4    7.57    0.34
   5  -5  -4    7.40    0.32
   5   5  -4    7.00    0.30
  -5   5   4    7.09    0.32
   5   5  -4    7.60    0.32
   4  -5  -4   10.81    0.41
   4  -5  -4   10.58    0.47
  -4  -5   4   10.60    0.43
   4   5  -4   10.61    0.41
  -4   5   4   10.06    0.41
   4   5  -4   10.41    0.39
  -4   5   4   10.66    0.36
   3  -5  -4    0.20    0.08
  -3  -5   4    0.33    0.07
  -3  -5   4    0.19    0.06
   3  -5  -4    0.18    0.06
  -3   5   4    0.23    0.06
   3   5  -4    0.20    0.06
  -3   5   4    0.28    0.05
   3   5  -4    0.27    0.05
   2  -5  -4  354.54   11.22
  -2  -5   4  358.73   11.21
  -2  -5   4  353.83   11.23
   2  -5  -4  366.67   11.33
   2   5  -4  340.70   11.19
  -2   5   4  352.77   11.21
   2   5  -4  353.34   11.21
  -2   5   4  365.36   11.23
   1  -5  -4   -0.02    0.04
  -1  -5   4    0.03    0.04
  -1  -5   4   -0.01    0.04
   1  -5  -4    0.00    0.04
  -1   5   4    0.02    0.04
   1   5  -4    0.01    0.03
  -1   5   4    0.17    0.05
   1   5  -4    0.01    0.04
   0  -5  -4  103.87    3.28
   0  -5   4   99.95    3.29
   0  -5   4  101.10    3.28
   0   5   4  102.00    3.30
   0   5  -4  103.50    3.28
   0   5  -4  106.90    3.29
   0   5   4  101.44    3.27
  -1  -5  -4   12.67    0.44
   1  -5   4   11.79    0.47
   1  -5   4   11.98    0.44
  -1   5  -4   12.77    0.45
   1   5   4   12.68    0.44
  -1   5  -4   12.35    0.47
   1   5   4   12.73    0.48
   2  -5   4   10.15    0.36
  -2  -5  -4    9.96    0.36
   2  -5   4   10.14    0.40
  -2   5  -4    9.96    0.38
   2   5   4   10.17    0.37
   2   5   4   10.00    0.41
  -2   5  -4   10.03    0.41
  -3  -5  -4   25.17    0.82
   3  -5   4   24.82    0.87
   3  -5   4   24.02    0.81
   3   5   4   23.18    0.87
  -3   5  -4   23.44    0.88
   3   5   4   24.97    0.82
  -3   5  -4   24.82    0.83
   4  -5   4   20.74    0.70
   4  -5   4   20.36    0.77
  -4  -5  -4   21.54    0.73
  -4   5  -4   21.30    0.73
   4   5   4   21.37    0.72
  -4   5  -4   20.56    0.80
   4   5   4   21.54    0.79
   5  -5   4  140.42    4.47
  -5  -5  -4  138.94    4.41
  -5   5  -4  137.27    4.41
  -5   5  -4  139.42    4.51
   5   5   4  134.84    4.47
   5   5   4  139.06    4.40
  -6  -5  -4    1.40    0.13
   6  -5   4    1.31    0.16
  -6   5  -4    1.55    0.19
   6   5   4    1.33    0.16
  -6   5  -4    1.19    0.12
   6   5   4    1.34    0.12
   7  -5   4    2.67    0.22
  -7  -5  -4    2.67    0.19
   7   5   4    2.54    0.23
   7   5   4    2.46    0.17
  -7   5  -4    3.24    0.27
  -7   5  -4    2.82    0.18
   8  -5   4   15.58    0.68
  -8   5  -4   16.84    0.74
  -8   5  -4   16.15    0.61
   8   5   4   15.91    0.68
   9  -5   4    0.43    0.14
   9   5   4    0.57    0.14
  -9   5  -4    0.54    0.16
  10  -5   4   20.81    0.85
  10   5   4   20.19    0.83
 -10   5  -4   18.64    0.89
  11  -5   4    0.47    0.17
  11   5   4    0.92    0.18
 -11   5  -4    0.91    0.23
  12  -5   4    9.30    0.53
  12   5   4    8.43    0.50
 -12   5  -4    8.05    0.56
  13  -5   4    0.25    0.18
 -13   5  -4    0.12    0.19
  13   5   4    0.33    0.17
 -14  -6   4    0.22    0.15
  14  -6  -4    0.03    0.25
 -14   6   4    0.43    0.16
  13  -6  -4    2.95    0.39
 -13  -6   4    3.35    0.31
  13   6  -4    3.38    0.32
 -13   6   4    2.17    0.26
 -12  -6   4    2.66    0.27
  12  -6  -4    3.58    0.40
  12   6  -4    2.66    0.27
 -12   6   4    2.74    0.27
  11  -6  -4    2.18    0.25
 -11  -6   4    2.07    0.25
  11  -6  -4    2.41    0.32
  11   6  -4    1.88    0.22
 -11   6   4    2.11    0.22
 -10  -6   4   10.92    0.53
  10  -6  -4   10.63    0.61
  10  -6  -4   10.87    0.50
  10   6  -4   10.71    0.49
 -10   6   4   10.56    0.50
   9  -6  -4    1.37    0.17
  -9  -6   4    1.08    0.17
   9  -6  -4    1.57    0.24
  -9   6   4    1.56    0.18
   9   6  -4    1.53    0.18
   8  -6  -4   23.77    1.02
  -8  -6   4   24.51    0.94
   8  -6  -4   24.94    0.91
   8   6  -4   23.98    0.89
  -8   6   4   24.90    0.91
  -7  -6   4   21.00    0.83
   7  -6  -4   21.74    0.80
   7  -6  -4   21.60    0.90
  -7   6   4   22.42    0.80
   7   6  -4   20.63    0.79
   6  -6  -4    0.53    0.13
   6  -6  -4    0.71    0.11
  -6  -6   4    0.43    0.10
  -6   6   4    0.73    0.11
   6   6  -4    0.65    0.10
   5  -6  -4    1.55    0.14
   5  -6  -4    1.45    0.18
  -5  -6   4    1.50    0.15
   5   6  -4    1.45    0.14
   5   6  -4    1.31    0.10
  -5   6   4    1.42    0.14
   4  -6  -4   19.21    0.70
  -4  -6   4   19.28    0.68
   4  -6  -4   19.50    0.76
  -4  -6   4   18.95    0.72
  -4   6   4   18.92    0.70
   4   6  -4   18.70    0.65
  -4   6   4   20.35    0.64
   4   6  -4   19.76    0.70
  -3  -6   4   78.30    2.52
   3  -6  -4   79.67    2.58
  -3  -6   4   81.06    2.55
   3  -6  -4   75.94    2.53
   3   6  -4   76.89    2.52
  -3   6   4   73.33    2.49
  -3   6   4   77.54    2.52
   3   6  -4   80.09    2.48
   2  -6  -4   83.81    2.61
  -2  -6   4   79.93    2.59
   2  -6  -4   77.71    2.58
  -2  -6   4   80.84    2.57
  -2   6   4   76.90    2.56
   2   6  -4   79.84    2.57
   2   6  -4   78.30    2.54
  -2   6   4   79.49    2.57
  -1  -6   4  172.64    5.64
   1  -6  -4  176.64    5.64
  -1  -6   4  181.62    5.64
   1  -6  -4  175.96    5.65
  -1   6   4  177.73    5.63
   1   6  -4  180.81    5.62
   1   6  -4  177.33    5.63
  -1   6   4  176.87    5.64
   0  -6  -4    0.23    0.05
   0  -6   4    0.24    0.05
   0  -6  -4    0.14    0.06
   0  -6   4    0.26    0.07
   0   6   4    0.22    0.06
   0   6  -4    0.28    0.06
   0   6   4    0.15    0.05
   0   6  -4    0.22    0.06
   1  -6   4   17.39    0.64
   1  -6   4   17.89    0.61
  -1  -6  -4   17.59    0.61
  -1   6  -4   17.90    0.64
   1   6   4   18.15    0.62
   1   6   4   17.16    0.65
  -1   6  -4   17.32    0.62
   2  -6   4   53.10    1.76
   2  -6   4   53.75    1.71
  -2  -6  -4   54.28    1.70
  -2   6  -4   51.99    1.76
  -2   6  -4   53.17    1.73
   2   6   4   50.24    1.76
   2   6   4   52.93    1.72
   3  -6   4    0.95    0.12
   3  -6   4    1.05    0.08
  -3  -6  -4    0.91    0.07
  -3   6  -4    0.92    0.13
   3   6   4    1.10    0.10
   3   6   4    1.06    0.13
  -3   6  -4    0.83    0.10
  -4  -6  -4   35.02    1.16
   4  -6   4   33.14    1.22
   4   6   4   36.54    1.17
  -4   6  -4   34.33    1.18
  -4   6  -4   36.17    1.26
   4   6   4   35.22    1.24
   5  -6   4   40.30    1.41
  -5   6  -4   41.55    1.36
   5   6   4   41.94    1.35
   5   6   4   38.97    1.42
  -5   6  -4   40.31    1.45
   6  -6   4   47.78    1.64
  -6   6  -4   46.55    1.58
   6   6   4   48.89    1.57
   6   6   4   47.73    1.66
  -6   6  -4   46.03    1.68
   7  -6   4   13.49    0.59
   7   6   4   12.53    0.58
   7   6   4   13.82    0.51
  -7   6  -4   12.76    0.52
  -7   6  -4   14.15    0.64
   8  -6   4    1.41    0.19
  -8   6  -4    1.85    0.16
  -8   6  -4    1.47    0.23
   8   6   4    1.51    0.20
   9  -6   4   12.24    0.58
  -9   6  -4   12.59    0.64
   9   6   4   11.67    0.58
  -9   6  -4   12.93    0.55
  10  -6   4    6.32    0.41
 -10   6  -4    6.76    0.48
  10   6   4    6.71    0.42
  11  -6   4    1.75    0.25
 -11   6  -4    2.28    0.32
  11   6   4    2.23    0.28
  12  -6   4    0.48    0.19
 -12   6  -4    0.17    0.17
  12   6   4    0.40    0.17
  13  -6   4   16.98    0.82
  13   6   4   17.79    0.82
 -14  -7   4    0.01    0.14
 -14   7   4    0.30    0.14
  13  -7  -4    0.19    0.19
 -13  -7   4    0.42    0.15
  13   7  -4   -0.05    0.16
 -13   7   4    0.01    0.12
  12  -7  -4    9.53    0.63
 -12  -7   4   10.29    0.54
  12   7  -4    9.71    0.49
 -12   7   4    8.73    0.49
 -11  -7   4    6.57    0.42
  11  -7  -4    6.04    0.49
  11  -7  -4    6.62    0.39
  11   7  -4    6.33    0.37
 -11   7   4    6.48    0.38
  10  -7  -4    1.05    0.17
 -10  -7   4    0.80    0.17
  10  -7  -4    0.95    0.23
 -10   7   4    0.99    0.16
  10   7  -4    1.27    0.18
   9  -7  -4   31.32    1.11
   9  -7  -4   28.60    1.22
  -9  -7   4   29.52    1.14
  -9   7   4   29.19    1.09
   9   7  -4   30.53    1.09
   8  -7  -4    9.98    0.47
  -8  -7   4   10.47    0.50
   8  -7  -4    9.75    0.55
   8   7  -4   10.62    0.46
  -8   7   4   10.00    0.46
  -7  -7   4   14.67    0.62
   7  -7  -4   14.12    0.59
   7  -7  -4   14.54    0.68
   7   7  -4   13.40    0.56
  -7   7   4   14.88    0.58
  -6  -7   4   10.56    0.48
   6  -7  -4   10.39    0.45
   6  -7  -4    9.93    0.52
   6   7  -4   10.49    0.44
  -6   7   4   10.26    0.44
   5  -7  -4   26.38    0.95
   5  -7  -4   26.66    1.03
  -5  -7   4   26.36    0.98
  -5   7   4   26.73    0.95
   5   7  -4   26.75    0.94
   4  -7  -4    0.07    0.08
  -4  -7   4    0.11    0.07
   4  -7  -4    0.05    0.07
  -4  -7   4    0.06    0.06
  -4   7   4    0.08    0.06
   4   7  -4    0.04    0.06
  -3  -7   4   49.78    1.61
   3  -7  -4   48.40    1.62
  -3  -7   4   49.56    1.64
   3  -7  -4   48.78    1.67
  -3   7   4   46.72    1.58
  -3   7   4   47.79    1.61
   3   7  -4   49.68    1.61
   3   7  -4   47.42    1.56
  -2  -7   4  268.95    8.34
   2  -7  -4  270.01    8.35
   2  -7  -4  261.60    8.37
  -2  -7   4  265.80    8.36
   2   7  -4  264.37    8.34
   2   7  -4  256.69    8.29
  -2   7   4  254.75    8.32
  -2   7   4  264.33    8.34
  -1  -7   4    1.52    0.12
   1  -7  -4    1.73    0.14
  -1  -7   4    1.35    0.13
   1  -7  -4    1.51    0.14
  -1   7   4    1.77    0.13
   1   7  -4    1.57    0.13
  -1   7   4    1.73    0.13
   1   7  -4    1.53    0.11
   0  -7  -4   13.28    0.50
   0  -7   4   13.46    0.50
   0  -7  -4   13.05    0.52
   0  -7   4   12.76    0.51
   0   7   4   13.61    0.52
   0   7  -4   13.91    0.50
   0   7  -4   13.58    0.50
   0   7   4   13.19    0.49
   1  -7   4    3.51    0.18
   1  -7   4    3.53    0.21
  -1  -7  -4    3.57    0.17
   1   7   4    4.37    0.23
  -1   7  -4    3.45    0.19
   1   7   4    3.42    0.18
  -1   7  -4    3.60    0.20
   2  -7   4    6.76    0.33
   2  -7   4    6.95    0.28
  -2  -7  -4    6.96    0.26
  -2   7  -4    6.85    0.33
  -2   7  -4    6.72    0.30
   2   7   4    7.12    0.33
   2   7   4    6.99    0.29
   3  -7   4  241.80    7.57
   3  -7   4  239.42    7.65
  -3   7  -4  236.58    7.61
   3   7   4  241.76    7.60
   3   7   4  238.05    7.66
  -3   7  -4  242.89    7.67
   4  -7   4   20.59    0.77
   4   7   4   19.71    0.78
  -4   7  -4   20.39    0.73
   4   7   4   20.13    0.71
  -4   7  -4   20.59    0.80
   5  -7   4   69.02    2.37
  -5   7  -4   70.11    2.41
  -5   7  -4   69.55    2.32
   5   7   4   71.42    2.31
   5   7   4   74.74    2.40
   6  -7   4   20.64    0.81
   6   7   4   20.90    0.73
   6   7   4   19.79    0.81
  -6   7  -4   20.50    0.84
  -6   7  -4   19.75    0.74
   7  -7   4   16.75    0.71
   7   7   4   16.97    0.73
   7   7   4   17.58    0.64
  -7   7  -4   17.39    0.66
  -7   7  -4   17.24    0.77
   8  -7   4    3.76    0.30
  -8   7  -4    4.11    0.25
  -8   7  -4    4.08    0.34
   8   7   4    3.85    0.31
   9  -7   4    9.12    0.49
  -9   7  -4    8.95    0.53
   9   7   4    8.22    0.47
  -9   7  -4    9.07    0.41
  10  -7   4   12.00    0.58
 -10   7  -4   11.00    0.64
  10   7   4   10.58    0.57
  11  -7   4    4.09    0.37
 -11   7  -4    3.59    0.40
  11   7   4    4.18    0.36
  12  -7   4    3.19    0.37
  12   7   4    2.91    0.33
 -12   7  -4    2.62    0.38
  13  -7   4    8.77    0.71
  13   7   4    9.23    0.56
 -14   8   4    0.13    0.24
  13  -8  -4    0.61    0.25
 -13  -8   4    0.59    0.19
 -13   8   4    0.50    0.17
 -12  -8   4    0.86    0.18
  12  -8  -4    0.75    0.24
 -12   8   4    0.95    0.19
  12   8  -4    0.77    0.18
  11  -8  -4    8.33    0.47
 -11  -8   4    8.66    0.50
  11  -8  -4    8.78    0.58
  11   8  -4    8.56    0.45
 -11   8   4    8.07    0.45
  10  -8  -4    4.48    0.32
  10  -8  -4    3.94    0.38
 -10  -8   4    3.21    0.31
 -10   8   4    4.19    0.30
  10   8  -4    4.25    0.30
   9  -8  -4    0.01    0.11
   9  -8  -4    0.00    0.12
  -9  -8   4    0.02    0.09
  -9   8   4    0.17    0.10
   9   8  -4   -0.02    0.10
   8  -8  -4    9.64    0.47
  -8  -8   4    9.01    0.48
   8  -8  -4    9.65    0.56
   8   8  -4   10.22    0.45
  -8   8   4    9.75    0.45
   7  -8  -4   36.78    1.29
   7  -8  -4   34.88    1.38
  -7  -8   4   36.22    1.31
  -7   8   4   35.66    1.27
   7   8  -4   35.97    1.26
   6  -8  -4    1.57    0.21
   6  -8  -4    2.01    0.19
  -6  -8   4    1.61    0.19
  -6   8   4    1.91    0.18
   6   8  -4    1.75    0.18
   5  -8  -4    1.10    0.17
  -5  -8   4    1.00    0.12
   5  -8  -4    0.94    0.13
  -5  -8   4    0.71    0.13
  -5   8   4    1.18    0.14
   5   8  -4    1.10    0.14
  -4  -8   4   44.45    1.55
  -4  -8   4   46.06    1.52
   4  -8  -4   42.86    1.59
   4  -8  -4   45.59    1.54
   4   8  -4   44.63    1.52
  -4   8   4   45.98    1.52
   3  -8  -4  117.05    3.78
   3  -8  -4  116.50    3.74
  -3  -8   4  112.14    3.74
  -3  -8   4  118.05    3.73
  -3   8   4  115.74    3.72
  -3   8   4  113.39    3.68
   3   8  -4  115.30    3.72
  -2  -8   4   36.94    1.24
  -2  -8   4   35.82    1.23
   2  -8  -4   35.16    1.24
   2  -8  -4   36.10    1.26
  -2   8   4   36.01    1.22
   2   8  -4   35.29    1.22
  -2   8   4   35.74    1.21
   1  -8  -4   86.83    2.88
  -1  -8   4   89.48    2.88
   1  -8  -4   88.52    2.89
  -1   8   4   88.94    2.88
   1   8  -4   87.42    2.84
  -1   8   4   90.39    2.87
   0  -8   4    9.71    0.40
   0  -8  -4   10.21    0.43
   0  -8   4    9.48    0.42
   0  -8  -4   10.26    0.40
   0   8   4   10.30    0.42
   0   8  -4   10.23    0.41
   0   8  -4   10.36    0.40
   0   8   4    9.75    0.40
  -1  -8  -4   18.41    0.68
   1  -8   4   17.94    0.68
   1  -8   4   18.12    0.64
  -1   8  -4   18.21    0.67
   1   8   4   17.93    0.69
   1   8   4   17.66    0.65
  -1   8  -4   18.17    0.66
   2  -8   4  104.10    3.27
   2  -8   4   99.74    3.33
   2   8   4  104.85    3.29
   2   8   4   98.76    3.34
  -2   8  -4  104.03    3.33
  -2   8  -4  101.64    3.30
   3  -8   4    0.16    0.09
   3   8   4    0.09    0.06
  -3   8  -4    0.19    0.08
  -3   8  -4    0.20    0.08
   3   8   4    0.25    0.09
   4  -8   4  120.80    3.98
  -4   8  -4  121.54    3.93
  -4   8  -4  123.38    4.00
   4   8   4  119.06    3.99
   4   8   4  125.34    3.92
   5  -8   4    8.05    0.42
  -5   8  -4    9.23    0.46
   5   8   4    8.64    0.36
  -5   8  -4    8.28    0.37
   5   8   4    8.27    0.43
   6  -8   4    7.45    0.40
   6   8   4    7.49    0.40
   6   8   4    6.50    0.32
  -6   8  -4    7.52    0.43
  -6   8  -4    7.39    0.34
   7  -8   4    1.92    0.23
  -7   8  -4    2.39    0.26
   7   8   4    1.76    0.22
  -7   8  -4    1.87    0.18
   7   8   4    2.03    0.17
   8  -8   4    7.71    0.44
  -8   8  -4    7.58    0.37
   8   8   4    7.75    0.44
  -8   8  -4    7.81    0.48
   9  -8   4    1.97    0.25
  -9   8  -4    2.34    0.31
   9   8   4    2.14    0.27
  -9   8  -4    2.28    0.21
  10  -8   4   10.70    0.57
  10   8   4    9.80    0.55
 -10   8  -4    9.70    0.60
  11  -8   4    1.58    0.26
  11   8   4    1.24    0.23
 -11   8  -4    1.37    0.28
  12  -8   4    0.55    0.20
 -12   8  -4    0.10    0.20
  12   8   4    0.35    0.17
 -13   9   4    0.20    0.15
  12  -9  -4    9.52    0.65
 -12  -9   4    8.76    0.53
 -12   9   4    8.07    0.48
  12   9  -4    9.65    0.50
 -11  -9   4    5.71    0.42
  11  -9  -4    6.47    0.43
  11  -9  -4    6.37    0.51
  11   9  -4    6.20    0.39
 -11   9   4    6.52    0.39
  10  -9  -4    5.84    0.38
  10  -9  -4    4.40    0.43
 -10  -9   4    5.00    0.38
 -10   9   4    5.86    0.35
  10   9  -4    5.60    0.34
  -9  -9   4    3.81    0.30
   9  -9  -4    3.57    0.35
   9  -9  -4    3.38    0.29
  -9   9   4    3.49    0.28
   9   9  -4    3.47    0.28
   8  -9  -4   17.25    0.73
  -8  -9   4   17.05    0.75
   8  -9  -4   17.86    0.83
  -8   9   4   17.01    0.71
   8   9  -4   17.31    0.70
  -7  -9   4    0.43    0.13
   7  -9  -4    0.34    0.12
   7  -9  -4    0.43    0.15
   7   9  -4    0.58    0.13
  -7   9   4    0.46    0.11
   6  -9  -4    0.47    0.13
  -6  -9   4    0.46    0.12
  -6  -9   4    0.60    0.11
   6  -9  -4    0.35    0.12
   6   9  -4    0.48    0.12
  -6   9   4    0.55    0.11
   5  -9  -4   13.91    0.64
  -5  -9   4   15.06    0.57
  -5  -9   4   13.39    0.60
   5  -9  -4   13.96    0.59
   5   9  -4   13.32    0.56
  -5   9   4   14.27    0.57
   4  -9  -4   11.79    0.52
  -4  -9   4   12.35    0.53
  -4  -9   4   12.78    0.51
   4  -9  -4   12.46    0.56
  -4   9   4   12.22    0.51
   4   9  -4   11.85    0.50
   3  -9  -4    3.47    0.23
   3  -9  -4    3.36    0.24
  -3  -9   4    3.39    0.22
  -3  -9   4    2.87    0.22
  -3   9   4    3.20    0.21
   3   9  -4    3.25    0.21
  -2  -9   4  117.58    3.91
  -2  -9   4  121.81    3.92
   2  -9  -4  122.77    3.93
   2  -9  -4  120.30    3.93
  -2   9   4  121.21    3.89
  -2   9   4  118.91    3.90
   2   9  -4  124.37    3.91
  -1  -9   4   16.80    0.65
  -1  -9   4   17.50    0.67
   1  -9  -4   17.20    0.67
   1  -9  -4   18.13    0.67
  -1   9   4   16.78    0.65
  -1   9   4   17.20    0.65
   1   9  -4   18.82    0.66
   0  -9   4   79.17    2.54
   0  -9   4   77.14    2.57
   0  -9  -4   77.36    2.57
   0   9  -4   79.15    2.55
   0   9   4   77.54    2.54
   0   9   4   78.13    2.57
   0   9  -4   76.87    2.57
   1  -9   4   29.66    1.05
   1  -9   4   28.95    1.00
  -1  -9  -4   29.26    1.05
  -1   9  -4   28.83    1.02
   1   9   4   28.94    1.05
  -1   9  -4   28.29    1.02
   1   9   4   29.51    1.01
   2  -9   4    2.65    0.21
  -2  -9  -4    2.79    0.21
   2   9   4    2.92    0.19
  -2   9  -4    2.91    0.21
  -2   9  -4    3.26    0.20
   2   9   4    2.73    0.21
   3  -9   4  190.10    6.30
  -3   9  -4  199.13    6.31
  -3   9  -4  194.95    6.26
   3   9   4  198.93    6.32
   3   9   4  197.43    6.25
   4  -9   4    1.09    0.16
   4   9   4    0.93    0.12
  -4   9  -4    1.08    0.13
  -4   9  -4    1.03    0.16
   4   9   4    1.14    0.17
   5  -9   4   22.03    0.90
  -5   9  -4   23.21    0.86
   5   9   4   24.34    0.85
   5   9   4   24.34    0.93
  -5   9  -4   23.45    0.94
   6  -9   4    9.78    0.50
   6   9   4   10.21    0.51
  -6   9  -4    9.89    0.44
  -6   9  -4   10.26    0.53
   6   9   4   10.55    0.44
   7  -9   4    0.19    0.13
   7   9   4    0.11    0.11
  -7   9  -4   -0.07    0.11
  -7   9  -4    0.13    0.09
   8  -9   4    5.94    0.41
  -8   9  -4    5.78    0.42
   8   9   4    6.06    0.40
  -8   9  -4    6.31    0.34
   9  -9   4   32.91    1.28
  -9   9  -4   33.31    1.36
  -9   9  -4   33.31    1.20
   9   9   4   32.99    1.29
  10  -9   4    2.90    0.34
  10   9   4    3.52    0.34
 -10   9  -4    3.01    0.36
  11  -9   4    1.58    0.26
 -11   9  -4    1.53    0.30
  11   9   4    1.22    0.23
 -12 -10   4    0.59    0.18
  12 -10  -4    0.63    0.25
  12  10  -4    0.55    0.18
 -12  10   4    0.15    0.15
 -11 -10   4    0.10    0.14
  11 -10  -4    0.03    0.16
  11 -10  -4    0.20    0.16
 -11  10   4    0.08    0.13
  11  10  -4    0.15    0.15
  10 -10  -4    5.15    0.46
  10 -10  -4    5.63    0.40
 -10 -10   4    5.19    0.39
  10  10  -4    6.40    0.38
 -10  10   4    5.27    0.36
  -9 -10   4    1.57    0.23
   9 -10  -4    1.41    0.25
   9 -10  -4    1.36    0.21
  -9  10   4    1.65    0.21
   9  10  -4    1.34    0.19
   8 -10  -4    4.97    0.35
  -8 -10   4    4.56    0.30
   8 -10  -4    4.89    0.40
  -8 -10   4    5.11    0.36
   8  10  -4    5.15    0.33
  -8  10   4    5.06    0.32
   7 -10  -4   19.37    0.79
  -7 -10   4   19.50    0.81
  -7 -10   4   19.32    0.75
   7 -10  -4   19.36    0.87
   7  10  -4   18.91    0.76
  -7  10   4   18.58    0.76
   6 -10  -4    0.52    0.14
  -6 -10   4    0.48    0.13
  -6 -10   4    0.43    0.11
   6 -10  -4    0.44    0.15
   6  10  -4    0.63    0.13
  -6  10   4    0.56    0.13
  -5 -10   4   13.49    0.57
   5 -10  -4   14.00    0.65
   5 -10  -4   13.99    0.60
  -5 -10   4   14.11    0.62
  -5  10   4   14.39    0.58
   5  10  -4   13.97    0.58
   4 -10  -4    4.07    0.28
  -4 -10   4    4.06    0.27
  -4 -10   4    3.38    0.24
   4 -10  -4    4.77    0.30
  -4  10   4    3.63    0.24
   4  10  -4    3.50    0.24
   3 -10  -4   60.11    2.08
  -3 -10   4   60.70    2.06
  -3 -10   4   62.82    2.08
   3 -10  -4   60.57    2.10
  -3  10   4   62.33    2.06
   3  10  -4   61.83    2.06
   2 -10  -4   33.79    1.28
  -2 -10   4   33.09    1.18
  -2 -10   4   33.76    1.18
   2 -10  -4   33.55    1.19
  -2  10   4   31.98    1.17
   2  10  -4   33.50    1.17
  -1 -10   4   69.77    2.31
  -1 -10   4   71.38    2.29
   1 -10  -4   69.43    2.32
   1  10  -4   69.30    2.28
  -1  10   4   68.92    2.28
  -1  10   4   65.68    2.28
   0 -10   4    1.03    0.15
   0 -10   4    1.04    0.13
   0 -10  -4    0.97    0.15
   0  10  -4    1.02    0.14
   0  10   4    0.94    0.12
   0  10   4    0.92    0.13
   1 -10   4   15.48    0.64
  -1 -10  -4   16.01    0.64
  -1  10  -4   16.19    0.62
   1  10   4   15.26    0.61
   1  10   4   16.17    0.64
   2 -10   4   31.99    1.17
  -2 -10  -4   34.04    1.18
   2  10   4   32.55    1.18
  -2  10  -4   32.59    1.16
   2  10   4   31.71    1.13
  -2  10  -4   31.85    1.14
   3 -10   4    3.56    0.27
  -3  10  -4    3.42    0.23
  -3  10  -4    3.77    0.26
   3  10   4    4.14    0.28
   3  10   4    3.64    0.23
   4 -10   4   66.44    2.28
  -4  10  -4   65.73    2.23
  -4  10  -4   71.38    2.31
   4  10   4   67.01    2.30
   4  10   4   64.42    2.21
   5 -10   4    0.86    0.17
   5  10   4    0.77    0.15
   5  10   4    0.83    0.13
  -5  10  -4    1.17    0.15
  -5  10  -4    0.92    0.17
   6 -10   4   13.21    0.62
   6  10   4   13.66    0.55
  -6  10  -4   14.23    0.58
   6  10   4   12.59    0.62
  -6  10  -4   14.10    0.66
   7 -10   4    0.21    0.15
  -7  10  -4    0.44    0.12
   7  10   4    0.51    0.15
  -7  10  -4    0.36    0.15
   8 -10   4   10.68    0.59
   8  10   4   11.24    0.59
  -8  10  -4   12.56    0.53
  -8  10  -4   11.62    0.64
   9 -10   4    1.90    0.27
   9  10   4    1.74    0.26
  -9  10  -4    2.35    0.23
  -9  10  -4    2.06    0.31
  10 -10   4    0.12    0.17
  10  10   4    0.04    0.14
 -10  10  -4   -0.16    0.15
  11 -10   4    6.71    0.50
  11  10   4    7.25    0.51
 -11  10  -4    7.28    0.57
  12  11  -4    4.67    0.38
 -11 -11   4   10.30    0.58
  11 -11  -4   10.16    0.57
  11 -11  -4    9.35    0.64
 -11  11   4    8.88    0.50
  11  11  -4    9.90    0.52
 -10 -11   4    0.77    0.19
  10 -11  -4    0.74    0.22
  10 -11  -4    0.96    0.21
  10  11  -4    0.60    0.17
 -10  11   4    0.35    0.15
  -9 -11   4    4.86    0.38
   9 -11  -4    5.80    0.40
   9 -11  -4    5.16    0.44
  -9  11   4    5.48    0.36
   9  11  -4    4.87    0.35
   8 -11  -4    2.45    0.30
   8 -11  -4    2.55    0.29
  -8 -11   4    2.04    0.26
  -8 -11   4    1.86    0.22
   8  11  -4    2.45    0.25
  -8  11   4    2.74    0.25
  -7 -11   4    3.91    0.28
   7 -11  -4    4.14    0.33
   7 -11  -4    3.68    0.34
  -7 -11   4    3.56    0.31
  -7  11   4    4.02    0.29
   7  11  -4    3.98    0.29
  -6 -11   4    1.58    0.21
  -6 -11   4    1.88    0.20
   6 -11  -4    1.75    0.25
   6 -11  -4    2.00    0.25
   6  11  -4    1.63    0.20
  -6  11   4    1.75    0.21
   5 -11  -4    7.13    0.42
   5 -11  -4    6.99    0.39
  -5 -11   4    6.34    0.36
  -5 -11   4    7.26    0.39
   5  11  -4    6.16    0.35
  -5  11   4    6.52    0.36
   4 -11  -4    3.96    0.29
  -4 -11   4    3.67    0.28
  -4 -11   4    3.75    0.27
   4 -11  -4    4.39    0.29
  -4  11   4    3.78    0.26
   4  11  -4    4.28    0.28
  -3 -11   4    4.43    0.29
   3 -11  -4    5.12    0.31
  -3 -11   4    4.53    0.30
  -3  11   4    4.75    0.29
   3  11  -4    5.04    0.29
   2 -11  -4   92.03    2.99
  -2 -11   4   87.52    2.97
  -2 -11   4   88.83    2.97
  -2  11   4   92.48    2.96
   2  11  -4   88.49    2.95
   1 -11  -4   22.26    0.85
  -1 -11   4   20.64    0.83
  -1 -11   4   22.81    0.82
  -1  11   4   21.86    0.84
   1  11  -4   20.64    0.81
  -1  11   4   22.13    0.82
   0 -11  -4    8.99    0.44
   0 -11   4    9.33    0.42
   0 -11   4    8.97    0.44
   0  11  -4    9.17    0.42
   0  11   4    9.39    0.43
   0  11   4    8.76    0.41
   1 -11   4    6.23    0.34
  -1 -11  -4    5.71    0.33
   1  11   4    5.19    0.29
   1  11   4    5.71    0.32
  -1  11  -4    5.37    0.30
  -2 -11  -4    0.51    0.13
   2 -11   4    0.74    0.14
   2  11   4    0.58    0.12
  -2  11  -4    0.72    0.12
   2  11   4    0.53    0.11
   3 -11   4   11.25    0.54
  -3 -11  -4   11.43    0.52
   3  11   4   10.26    0.47
   3  11   4   12.13    0.54
  -3  11  -4   11.05    0.49
   4 -11   4    1.50    0.21
  -4  11  -4    1.79    0.21
   4  11   4    1.62    0.18
   4  11   4    1.97    0.22
  -4  11  -4    1.44    0.18
   5 -11   4   28.23    1.11
  -5  11  -4   28.26    1.05
   5  11   4   28.75    1.04
  -5  11  -4   30.88    1.14
   5  11   4   27.18    1.11
   6 -11   4    3.12    0.30
   6  11   4    3.24    0.30
  -6  11  -4    3.34    0.25
  -6  11  -4    3.45    0.32
   6  11   4    3.51    0.25
   7 -11   4   -0.20    0.13
   7  11   4    0.05    0.11
  -7  11  -4   -0.05    0.12
  -7  11  -4    0.08    0.10
   8 -11   4    2.52    0.30
   8  11   4    2.80    0.30
  -8  11  -4    2.38    0.33
  -8  11  -4    2.80    0.25
   9 -11   4    0.87    0.22
  -9  11  -4    0.70    0.22
  -9  11  -4    0.72    0.16
   9  11   4    0.77    0.19
  10 -11   4   23.92    1.03
  10  11   4   22.60    1.03
 -10  11  -4   24.58    1.11
  11 -12  -4    0.03    0.18
  11 -12  -4    0.09    0.18
  11  12  -4    0.02    0.14
  10 -12  -4    7.21    0.48
 -10 -12   4    7.58    0.50
  10 -12  -4    7.50    0.56
  10  12  -4    6.96    0.44
 -10  12   4    6.65    0.44
   9 -12  -4    0.71    0.22
  -9 -12   4    0.97    0.20
   9 -12  -4    1.16    0.23
  -9  12   4    1.19    0.21
   9  12  -4    0.89    0.19
  -8 -12   4   19.08    0.84
   8 -12  -4   18.13    0.90
  -8 -12   4   19.15    0.81
   8 -12  -4   18.77    0.83
  -8  12   4   19.26    0.80
   8  12  -4   19.46    0.79
   7 -12  -4    4.93    0.36
   7 -12  -4    5.10    0.40
  -7 -12   4    4.88    0.36
  -7 -12   4    4.91    0.32
  -7  12   4    4.51    0.33
   7  12  -4    4.62    0.32
  -6 -12   4    3.45    0.30
  -6 -12   4    4.12    0.30
   6 -12  -4    3.96    0.34
   6 -12  -4    4.18    0.33
   6  12  -4    4.51    0.31
  -6  12   4    4.26    0.30
   5 -12  -4   12.87    0.60
  -5 -12   4   13.09    0.58
  -5 -12   4   12.73    0.61
   5  12  -4   13.44    0.57
  -5  12   4   12.22    0.56
   4 -12  -4    0.08    0.11
  -4 -12   4    0.04    0.10
  -4 -12   4    0.03    0.10
  -4  12   4   -0.08    0.10
   4  12  -4    0.06    0.10
  -3 -12   4   21.31    0.83
   3 -12  -4   19.95    0.83
  -3 -12   4   20.10    0.82
  -3  12   4   20.55    0.80
   3  12  -4   21.34    0.81
  -2 -12   4    4.26    0.29
   2 -12  -4    4.71    0.31
  -2 -12   4    4.17    0.29
   2  12  -4    4.13    0.28
  -2  12   4    4.44    0.28
   1 -12  -4   12.27    0.56
  -1 -12   4   12.24    0.55
  -1 -12   4   12.49    0.53
  -1  12   4   11.68    0.52
   1  12  -4   11.24    0.53
   0 -12   4    2.52    0.24
   0 -12  -4    2.61    0.25
   0  12   4    2.75    0.22
   0  12  -4    2.91    0.23
   0  12   4    2.39    0.21
  -1 -12  -4    0.33    0.13
   1 -12   4    0.25    0.12
  -1  12  -4    0.21    0.10
   1  12   4    0.00    0.08
   1  12   4    0.30    0.11
   2 -12   4    4.41    0.31
  -2 -12  -4    4.27    0.30
  -2  12  -4    3.89    0.27
   2  12   4    4.09    0.29
   2  12   4    4.08    0.26
   3 -12   4    3.23    0.28
  -3 -12  -4    3.18    0.26
  -3  12  -4    2.69    0.23
   3  12   4    3.20    0.23
   3  12   4    2.85    0.26
  -4 -12  -4    3.27    0.27
   4 -12   4    3.68    0.31
   4  12   4    3.12    0.28
  -4  12  -4    3.20    0.25
   4  12   4    3.27    0.24
   5 -12   4   -0.01    0.13
  -5 -12  -4    0.25    0.12
   5  12   4    0.08    0.11
   5  12   4    0.09    0.11
  -5  12  -4    0.03    0.10
   6 -12   4    8.82    0.51
   6  12   4    8.57    0.50
   6  12   4    9.12    0.43
  -6  12  -4    8.41    0.44
  -6  12  -4    9.17    0.52
   7 -12   4    0.16    0.16
   7  12   4   -0.05    0.12
  -7  12  -4    0.03    0.11
  -7  12  -4    0.29    0.16
   8 -12   4    0.64    0.20
   8  12   4    0.53    0.17
  -8  12  -4    0.32    0.14
  -8  12  -4    0.36    0.18
   9 -12   4    5.26    0.44
  -9  12  -4    5.28    0.46
   9  12   4    4.78    0.41
  -9  12  -4    5.14    0.36
 -10  12  -4    3.72    0.41
  10 -13  -4    2.93    0.39
  10 -13  -4    3.13    0.37
  10  13  -4    3.31    0.33
   9 -13  -4   23.69    1.00
  -9 -13   4   22.25    1.00
   9 -13  -4   21.63    1.07
   9  13  -4   24.58    0.95
  -9  13   4   23.06    0.95
   8 -13  -4    0.05    0.18
  -8 -13   4    0.21    0.14
   8 -13  -4    0.15    0.17
   8  13  -4    0.25    0.14
  -8  13   4    0.10    0.13
  -7 -13   4    3.66    0.31
  -7 -13   4    3.96    0.35
   7 -13  -4    3.88    0.36
  -7  13   4    3.97    0.32
   7  13  -4    4.57    0.33
  -6 -13   4    0.18    0.12
  -6 -13   4   -0.03    0.11
   6 -13  -4    0.26    0.15
   6  13  -4    0.16    0.13
  -6  13   4    0.02    0.11
  -5 -13   4    0.19    0.12
  -5 -13   4    0.26    0.14
   5 -13  -4    0.23    0.15
  -5  13   4    0.19    0.12
   5  13  -4    0.11    0.13
   4 -13  -4    8.89    0.50
  -4 -13   4    9.48    0.47
  -4 -13   4    8.79    0.48
   4  13  -4    9.66    0.46
  -4  13   4    8.32    0.45
  -3 -13   4    4.40    0.31
   3 -13  -4    3.94    0.32
  -3 -13   4    3.89    0.30
  -3  13   4    4.22    0.29
   3  13  -4    4.11    0.29
  -2 -13   4   12.30    0.59
  -2 -13   4   12.70    0.57
   2 -13  -4   13.55    0.61
  -2  13   4   13.16    0.57
   2  13  -4   12.84    0.57
  -1 -13   4    3.03    0.27
   1 -13  -4    2.97    0.28
  -1  13   4    3.23    0.26
   1  13  -4    3.21    0.27
   0 -13  -4    0.13    0.13
   0 -13   4    0.13    0.11
   0  13  -4    0.05    0.11
   0  13   4   -0.02    0.10
   1 -13   4   -0.09    0.10
  -1 -13  -4   -0.04    0.10
   1  13   4   -0.01    0.09
  -1  13  -4   -0.05    0.09
   1  13   4   -0.11    0.09
  -2 -13  -4    0.11    0.11
   2 -13   4    0.13    0.12
   2  13   4    0.13    0.11
  -2  13  -4   -0.01    0.09
   2  13   4   -0.04    0.09
   3 -13   4    7.31    0.45
  -3 -13  -4    7.58    0.43
  -3  13  -4    7.52    0.41
   3  13   4    8.53    0.41
   3  13   4    8.40    0.46
  -4 -13  -4    0.27    0.13
   4 -13   4    0.12    0.14
   4  13   4    0.18    0.11
  -4  13  -4    0.22    0.12
   4  13   4    0.11    0.11
  -5 -13  -4    8.20    0.47
   5 -13   4    8.91    0.52
   5  13   4    8.74    0.50
  -5  13  -4    8.79    0.46
   5  13   4    9.30    0.45
  -6 -13  -4    3.94    0.33
   6 -13   4    4.91    0.39
   6  13   4    5.07    0.38
   6  13   4    4.23    0.30
  -6  13  -4    4.32    0.32
   7 -13   4    1.08    0.23
   7  13   4    0.93    0.20
  -7  13  -4    0.68    0.16
   8 -13   4    0.20    0.19
  -8  13  -4    0.04    0.12
   8  13   4    0.21    0.16
  -9  13  -4   -0.04    0.17
  -9  13  -4   -0.44    0.15
   9 -14  -4    1.12    0.26
   9  14  -4    1.35    0.27
  -8 -14   4    9.74    0.57
   8 -14  -4    8.51    0.56
  -8  14   4   10.22    0.53
   8  14  -4    9.79    0.53
   7 -14  -4    0.88    0.21
  -7 -14   4    0.77    0.20
  -7 -14   4    0.81    0.19
   7  14  -4    0.61    0.17
  -7  14   4    0.34    0.15
   6 -14  -4    0.46    0.18
  -6 -14   4    0.52    0.17
  -6 -14   4    0.23    0.14
   6  14  -4    0.59    0.17
  -6  14   4    0.29    0.15
   5 -14  -4   15.34    0.71
  -5 -14   4   14.05    0.66
  -5 -14   4   14.82    0.70
  -5  14   4   14.00    0.65
   5  14  -4   15.42    0.67
   4 -14  -4    7.60    0.47
  -4 -14   4    7.39    0.45
  -4 -14   4    8.17    0.45
   4  14  -4    7.71    0.43
  -4  14   4    7.78    0.43
  -3 -14   4    0.91    0.18
  -3 -14   4    0.94    0.19
   3 -14  -4    1.13    0.21
   3  14  -4    0.85    0.17
  -3  14   4    1.47    0.20
  -2 -14   4    3.02    0.29
   2 -14  -4    3.28    0.31
  -2  14   4    2.83    0.26
   2  14  -4    3.07    0.28
   1 -14  -4    2.59    0.30
  -1 -14   4    2.83    0.29
   1  14  -4    2.50    0.24
   0 -14  -4    1.73    0.24
   0 -14   4    1.83    0.24
   0  14   4    1.93    0.23
   0  14  -4    1.57    0.21
   1 -14   4    1.59    0.23
  -1 -14  -4    1.58    0.23
   1  14   4    1.45    0.19
   2 -14   4    0.43    0.15
  -2 -14  -4   -0.05    0.12
   2  14   4    0.02    0.11
   2  14   4   -0.01    0.10
  -2  14  -4    0.14    0.11
  -3 -14  -4    0.61    0.17
   3 -14   4    0.50    0.18
   3  14   4    0.36    0.14
  -3  14  -4    0.55    0.14
   3  14   4    0.66    0.15
   4 -14   4    7.16    0.46
  -4 -14  -4    7.52    0.45
   4  14   4    7.05    0.45
  -4  14  -4    7.05    0.41
   4  14   4    6.77    0.39
  -5 -14  -4    5.13    0.39
   5 -14   4    5.23    0.41
  -5  14  -4    5.30    0.35
   5  14   4    4.88    0.39
   5  14   4    5.04    0.34
  -6 -14  -4    3.16    0.31
   6 -14   4    2.80    0.34
  -6  14  -4    2.88    0.29
   6  14   4    2.77    0.32
   7 -14   4    1.67    0.27
  -7 -14  -4    1.80    0.25
   7  14   4    2.03    0.28
  -7  14  -4    1.79    0.23
  -8  14  -4    3.93    0.34
   7 -15  -4    5.92    0.45
  -7 -15   4    5.34    0.43
   7  15  -4    5.84    0.40
  -6 -15   4    2.38    0.30
   6 -15  -4    1.99    0.29
  -6 -15   4    2.27    0.28
  -6  15   4    2.02    0.26
   6  15  -4    2.32    0.27
   5 -15  -4    8.00    0.51
  -5 -15   4    8.48    0.48
  -5 -15   4    8.24    0.50
  -5  15   4    8.05    0.46
   5  15  -4    7.72    0.46
  -4 -15   4   18.76    0.83
   4 -15  -4   20.39    0.86
  -4 -15   4   17.56    0.82
  -4  15   4   19.16    0.80
   4  15  -4   18.43    0.80
   3 -15  -4    3.62    0.34
  -3 -15   4    3.55    0.33
  -3  15   4    3.80    0.31
   3  15  -4    3.76    0.31
   2 -15  -4    3.83    0.34
  -2 -15   4    3.18    0.31
  -2  15   4    3.73    0.31
   2  15  -4    3.12    0.29
  -1 -15   4    0.76    0.18
   1 -15  -4    1.03    0.20
  -1  15   4    0.92    0.17
   1  15  -4    1.15    0.19
   0 -15  -4    0.11    0.14
   0 -15   4    0.13    0.15
   0  15   4    0.14    0.12
   0  15  -4    0.30    0.13
   1 -15   4    1.77    0.26
  -1 -15  -4    2.52    0.29
   1  15   4    2.18    0.24
  -2 -15  -4    1.16    0.21
   2 -15   4    1.27    0.24
   2  15   4    1.23    0.20
  -3 -15  -4    1.06    0.21
   3 -15   4    1.38    0.23
   3  15   4    1.32    0.22
  -3  15  -4    1.05    0.18
   3  15   4    1.21    0.19
  -4 -15  -4    8.87    0.51
   4 -15   4    8.67    0.52
  -4  15  -4    7.16    0.44
   4  15   4    8.29    0.45
   4  15   4    7.65    0.49
  -5 -15  -4    7.75    0.48
   5 -15   4    7.09    0.51
   5  15   4    8.11    0.44
  -5  15  -4    7.42    0.44
   5  15   4    7.05    0.48
  -6 -15  -4    8.43    0.52
  -6  15  -4    8.58    0.49
   6  15   4    8.68    0.55
  -6 -16   4    0.22    0.16
  -6 -16   4    0.22    0.15
  -5 -16   4    3.59    0.33
   4 -16  -4    1.20    0.25
  -4 -16   4    1.24    0.23
  -4  16   4    1.34    0.21
   4  16  -4    1.06    0.22
   3 -16  -4    7.37    0.49
  -3 -16   4    7.26    0.46
   3  16  -4    7.16    0.45
  -3  16   4    6.84    0.44
  -2 -16   4    0.88    0.20
   2 -16  -4    1.30    0.24
   2  16  -4    1.56    0.23
  -2  16   4    0.73    0.18
   1 -16  -4    0.27    0.17
  -1 -16   4    0.15    0.15
  -1  16   4    0.43    0.15
   1  16  -4    0.13    0.14
   0 -16   4    2.25    0.29
   0 -16  -4    1.64    0.27
   0  16   4    1.74    0.23
   0  16  -4    2.32    0.28
   1 -16   4    0.59    0.20
  -1 -16  -4    0.54    0.20
  -1  16  -4    0.86    0.18
   1  16   4    1.20    0.20
   2 -16   4    0.40    0.19
  -2 -16  -4    0.26    0.17
   2  16   4    0.38    0.15
  -2  16  -4    0.31    0.15
   3 -16   4    1.02    0.23
  -3 -16  -4    0.78    0.20
   3  16   4    0.52    0.16
  -3  16  -4    0.79    0.19
   4  16   4    1.62    0.23
   4  16   4    1.82    0.28
  -4  16  -4    1.63    0.26
   5  16   4    8.57    0.47
   5  16   4    7.80    0.52
  15   0  -5   -0.12    0.19
 -14   0   5   -0.09    0.12
  14   0  -5    0.17    0.18
  13   0  -5    0.08    0.16
 -13   0   5    0.15    0.13
 -12   0   5    0.19    0.11
  12   0  -5    0.03    0.15
  11   0  -5    0.07    0.13
 -11   0   5    0.03    0.09
 -10   0   5    0.06    0.09
  10   0  -5   -0.03    0.11
 -10   0   5   -0.07    0.06
   9   0  -5   -0.04    0.06
  -9   0   5   -0.01    0.07
   9   0  -5   -0.04    0.09
  -9   0   5    0.06    0.06
   8   0  -5   -0.06    0.05
  -8   0   5    0.08    0.06
   8   0  -5   -0.04    0.07
   8   0  -5   -0.04    0.08
   7   0  -5   -0.04    0.04
   7   0  -5    0.01    0.07
  -7   0   5    0.02    0.04
   7   0  -5   -0.05    0.06
  -6   0   5    0.01    0.04
   6   0  -5    0.01    0.04
   6   0  -5   -0.02    0.05
   6   0  -5    0.05    0.06
   5   0  -5   -0.04    0.03
   5   0  -5   -0.04    0.04
   5   0  -5   -0.02    0.06
  -5   0   5    0.03    0.04
   4   0  -5    0.02    0.06
   4   0  -5   -0.05    0.02
   4   0  -5   -0.04    0.04
  -4   0   5   -0.04    0.03
  -3   0   5   -0.13    0.03
   3   0  -5   -0.19    0.04
   3   0  -5   -0.18    0.04
   2   0  -5   -0.11    0.04
  -2   0   5   -0.12    0.03
   2   0  -5   -0.12    0.04
  -1   0   5    0.02    0.02
   1   0  -5   -0.01    0.03
  -1   0   5   -0.01    0.03
   1   0  -5    0.01    0.03
   0   0   5   -0.02    0.03
   0   0  -5   -0.03    0.04
   0   0  -5   -0.03    0.02
   0   0   5   -0.03    0.03
  -1   0  -5    0.00    0.04
   1   0   5    0.02    0.03
   1   0   5    0.01    0.03
  -2   0  -5    0.06    0.04
   2   0   5    0.01    0.04
   2   0   5    0.00    0.03
  -3   0  -5    0.03    0.02
   3   0   5    0.00    0.05
   3   0   5    0.00    0.04
  -3   0  -5   -0.02    0.04
   4   0   5   -0.01    0.04
  -4   0  -5    0.00    0.02
   4   0   5    0.03    0.06
  -4   0  -5    0.02    0.05
   5   0   5    0.00    0.04
   5   0   5   -0.02    0.06
  -5   0  -5    0.09    0.03
  -5   0  -5    0.03    0.06
   6   0   5    0.00    0.06
  -6   0  -5    0.03    0.04
   6   0   5    0.05    0.05
  -6   0  -5   -0.04    0.05
   7   0   5    0.01    0.06
  -7   0  -5   -0.01    0.06
   7   0   5    0.08    0.08
  -7   0  -5    0.08    0.04
   8   0   5    0.08    0.07
   8   0   5   -0.17    0.08
  -8   0  -5    0.10    0.09
   9   0   5    0.17    0.11
  -9   0  -5   -0.02    0.10
   9   0   5    0.11    0.09
  10   0   5   -0.03    0.12
 -10   0  -5    0.09    0.11
 -11   0  -5    0.01    0.11
  11   0   5    0.11    0.14
 -12   0  -5   -0.02    0.12
  12   0   5   -0.19    0.13
  13   0   5    0.28    0.17
 -13   0  -5   -0.10    0.12
 -14   0  -5    0.08    0.15
  14   0   5   -0.03    0.15
  15  -1  -5    0.12    0.21
 -15   1   5    0.04    0.14
 -14  -1   5    4.54    0.37
  14  -1  -5    4.77    0.45
  14   1  -5    5.31    0.46
 -14   1   5    5.19    0.36
 -13  -1   5   -0.03    0.11
  13  -1  -5   -0.06    0.16
 -13   1   5    0.04    0.12
  13   1  -5   -0.03    0.15
 -12  -1   5    2.51    0.25
  12  -1  -5    2.33    0.31
 -12   1   5    2.73    0.24
  12   1  -5    2.25    0.30
  11  -1  -5    1.83    0.29
 -11  -1   5    2.94    0.22
 -11  -1   5    2.21    0.21
  11   1  -5    2.52    0.28
 -11   1   5    2.16    0.22
  10  -1  -5    0.17    0.13
 -10  -1   5    0.38    0.10
  10   1  -5    0.14    0.12
  10   1  -5    0.15    0.10
 -10   1   5    0.16    0.10
  -9  -1   5    0.04    0.06
   9  -1  -5    0.02    0.07
   9  -1  -5   -0.04    0.11
   9   1  -5   -0.07    0.10
  -9   1   5    0.13    0.09
  -9   1   5    0.07    0.06
   9   1  -5    0.00    0.07
   9   1  -5   -0.06    0.08
   8  -1  -5    0.98    0.17
   8  -1  -5    1.27    0.13
  -8  -1   5    1.22    0.13
  -8   1   5    1.40    0.15
   8   1  -5    1.16    0.12
   8   1  -5    1.21    0.17
   8   1  -5    1.20    0.14
  -8   1   5    1.22    0.12
   7  -1  -5    4.95    0.22
   7  -1  -5    4.58    0.30
  -7  -1   5    4.80    0.24
  -7   1   5    4.66    0.24
   7   1  -5    4.60    0.21
   7   1  -5    4.65    0.24
   7   1  -5    4.31    0.28
  -7   1   5    4.67    0.22
  -6  -1   5    0.56    0.08
   6  -1  -5    0.37    0.11
   6  -1  -5    0.67    0.08
  -6   1   5    0.49    0.07
   6   1  -5    0.51    0.09
   6   1  -5    0.42    0.10
  -6   1   5    0.69    0.10
   6   1  -5    0.64    0.07
   5  -1  -5    9.23    0.33
   5  -1  -5    9.02    0.41
  -5  -1   5    9.02    0.36
   5   1  -5    8.97    0.32
   5   1  -5    8.81    0.36
  -5   1   5    9.12    0.34
   5   1  -5    9.30    0.39
  -5   1   5    9.16    0.36
  -4  -1   5    4.47    0.21
   4  -1  -5    4.68    0.25
   4  -1  -5    5.07    0.18
  -4   1   5    4.85    0.20
  -4   1   5    4.56    0.21
   4   1  -5    4.78    0.24
   4   1  -5    4.54    0.21
   3  -1  -5    5.54    0.23
   3  -1  -5    6.76    0.30
  -3  -1   5    6.72    0.27
  -3   1   5    6.69    0.27
   3   1  -5    6.86    0.27
   3   1  -5    6.72    0.29
  -3   1   5    6.54    0.26
   2  -1  -5  346.51   11.25
  -2  -1   5  357.83   11.33
   2  -1  -5  343.03   11.37
  -2   1   5  350.68   11.27
   2   1  -5  380.00   11.25
   2   1  -5  363.74   11.36
  -2   1   5  360.74   11.38
   1  -1  -5   15.71    0.52
  -1  -1   5   14.91    0.51
  -1  -1   5   14.45    0.48
   1   1  -5   14.46    0.51
   1   1  -5   14.16    0.49
  -1   1   5   14.75    0.51
  -1   1   5   14.29    0.49
   0  -1   5   47.53    1.59
   0  -1   5   54.30    1.58
   0  -1  -5   51.77    1.61
   0   1  -5   47.93    1.57
   0   1  -5   47.94    1.61
   0   1   5   48.39    1.60
   0   1   5   47.56    1.57
   1  -1   5  128.55    4.20
   1  -1   5  134.09    4.20
  -1  -1  -5  131.61    4.21
   1   1   5  125.58    4.20
   1   1   5  145.94    4.16
  -1   1  -5  130.21    4.22
  -1   1  -5  130.11    4.16
   2  -1   5    1.78    0.12
  -2  -1  -5    1.99    0.13
   2  -1   5    2.06    0.12
   2   1   5    1.96    0.12
  -2   1  -5    2.11    0.14
  -2   1  -5    1.94    0.08
   2   1   5    1.73    0.12
   3  -1   5    0.30    0.05
  -3  -1  -5    0.19    0.06
   3  -1   5    0.26    0.06
  -3   1  -5    0.27    0.03
   3   1   5    0.28    0.03
  -3   1  -5    0.25    0.07
   3   1   5    0.22    0.06
   3   1   5    0.26    0.06
   4  -1   5    1.26    0.13
  -4  -1  -5    1.43    0.13
   4  -1   5    1.32    0.11
   4   1   5    1.33    0.13
   4   1   5    1.35    0.08
  -4   1  -5    1.38    0.08
  -4   1  -5    1.48    0.14
   4   1   5    1.44    0.12
   5  -1   5   15.19    0.57
  -5  -1  -5   14.53    0.58
   5  -1   5   15.24    0.54
   5   1   5   14.54    0.57
  -5   1  -5   15.18    0.50
  -5   1  -5   12.69    0.58
   5   1   5   15.18    0.56
  -6  -1  -5    2.55    0.19
  -6  -1  -5    2.27    0.12
   6  -1   5    2.37    0.16
   6  -1   5    2.46    0.19
  -6   1  -5    2.22    0.19
   6   1   5    2.10    0.16
   6   1   5    2.09    0.18
  -6   1  -5    2.27    0.13
   7  -1   5    0.49    0.09
  -7  -1  -5    0.47    0.11
   7  -1   5    0.40    0.11
  -7  -1  -5    0.50    0.07
   7   1   5    0.47    0.10
   7   1   5    0.66    0.12
  -7   1  -5    0.41    0.07
  -7   1  -5    0.49    0.12
  -8  -1  -5    7.83    0.41
   8  -1   5    7.89    0.40
   8  -1   5    7.99    0.36
  -8   1  -5    7.82    0.43
   8   1   5    8.10    0.41
   8   1   5    8.05    0.38
   9  -1   5    6.76    0.37
  -9  -1  -5    5.76    0.36
   9   1   5    6.13    0.36
  -9   1  -5    5.48    0.38
   9   1   5    6.11    0.33
 -10  -1  -5    3.32    0.29
  10  -1   5    2.71    0.27
 -10   1  -5    2.80    0.29
  10   1   5    2.80    0.24
  10   1   5    2.77    0.27
 -11  -1  -5    0.07    0.11
  11  -1   5    0.08    0.13
  11   1   5    0.17    0.13
 -11   1  -5    0.09    0.12
 -12  -1  -5    0.42    0.16
  12  -1   5    0.32    0.17
 -12   1  -5    0.27    0.16
  12   1   5    0.00    0.13
 -13  -1  -5    1.61    0.26
  13  -1   5    1.66    0.25
 -13   1  -5    1.51    0.27
  13   1   5    1.78    0.26
  14  -1   5    0.06    0.18
 -14   1  -5    0.05    0.15
  14   1   5    0.13    0.15
  15  -2  -5   -0.01    0.21
 -15   2   5    0.39    0.16
  14  -2  -5    5.34    0.49
 -14  -2   5    5.10    0.38
 -14   2   5    5.07    0.36
  13  -2  -5    0.37    0.20
 -13  -2   5    0.45    0.15
 -13   2   5    0.59    0.16
  12  -2  -5    0.34    0.17
 -12  -2   5    0.40    0.12
  12   2  -5    0.16    0.15
 -11  -2   5    0.17    0.09
  11  -2  -5    0.15    0.15
 -11   2   5    0.22    0.10
  11   2  -5    0.08    0.11
  11   2  -5    0.18    0.13
 -10  -2   5    0.39    0.10
  10  -2  -5    0.46    0.11
  10  -2  -5    0.21    0.14
  10   2  -5    0.44    0.12
 -10   2   5    0.30    0.10
  10   2  -5    0.43    0.14
  -9  -2   5   21.93    0.80
   9  -2  -5   19.28    0.88
   9  -2  -5   20.57    0.77
  -9   2   5   22.19    0.80
   9   2  -5   21.39    0.79
   8  -2  -5   19.94    0.72
   8  -2  -5   20.45    0.84
  -8  -2   5   19.90    0.75
  -8   2   5   20.48    0.75
   8   2  -5   19.31    0.79
  -8   2   5   20.29    0.71
   8   2  -5   19.88    0.74
  -7  -2   5    2.39    0.17
   7  -2  -5    2.19    0.22
   7  -2  -5    2.45    0.15
   7   2  -5    2.67    0.20
  -7   2   5    2.51    0.14
  -7   2   5    2.61    0.18
   7   2  -5    2.22    0.17
   6  -2  -5    4.53    0.21
  -6  -2   5    4.87    0.24
   6  -2  -5    4.60    0.29
   6   2  -5    5.29    0.27
  -6   2   5    4.72    0.21
  -6   2   5    4.67    0.24
   6   2  -5    5.08    0.24
   5  -2  -5   31.00    1.01
  -5  -2   5   30.65    1.04
   5  -2  -5   29.54    1.09
  -5   2   5   30.18    1.03
   5   2  -5   29.92    1.06
  -5   2   5   31.52    1.01
   5   2  -5   29.74    1.03
   4  -2  -5   51.50    1.59
   4  -2  -5   47.62    1.66
  -4  -2   5   50.21    1.62
  -4   2   5   46.44    1.61
   4   2  -5   49.02    1.62
   4   2  -5   48.48    1.61
  -4   2   5   50.45    1.59
  -3  -2   5  140.22    4.48
   3  -2  -5  140.60    4.51
  -3  -2   5  147.16    4.44
   3  -2  -5  147.27    4.45
   3   2  -5  138.90    4.47
   3   2  -5  124.30    4.48
  -3   2   5  143.56    4.48
  -3   2   5  144.62    4.46
   2  -2  -5    3.30    0.14
  -2  -2   5    3.50    0.13
   2  -2  -5    3.32    0.18
  -2  -2   5    3.53    0.17
  -2   2   5    3.37    0.15
  -2   2   5    3.57    0.16
   2   2  -5    3.52    0.17
   2   2  -5    3.52    0.16
   1  -2  -5   -0.01    0.04
  -1  -2   5    0.04    0.04
  -1   2   5    0.04    0.03
   1   2  -5    0.02    0.03
   1   2  -5    0.03    0.04
  -1   2   5    0.04    0.03
   0  -2  -5    0.54    0.07
   0  -2   5    0.54    0.07
   0  -2   5    0.60    0.07
   0   2   5    0.45    0.07
   0   2  -5    0.48    0.05
   0   2   5    0.50    0.05
   0   2  -5    0.39    0.08
  -1  -2  -5    4.08    0.19
   1  -2   5    4.23    0.19
   1  -2   5    4.16    0.18
  -1   2  -5    4.32    0.21
  -1   2  -5    4.48    0.16
   1   2   5    4.41    0.16
  -2  -2  -5  258.77    8.10
   2  -2   5  253.47    8.10
   2  -2   5  257.82    8.09
   2   2   5  237.02    8.09
  -2   2  -5  255.47    8.06
   2   2   5  276.53    8.12
  -2   2  -5  255.64    8.12
   3  -2   5    3.93    0.21
  -3  -2  -5    4.27    0.21
   3  -2   5    4.16    0.19
  -3   2  -5    4.14    0.23
   3   2   5    4.30    0.16
   3   2   5    4.23    0.21
  -3   2  -5    4.04    0.16
   3   2   5    3.97    0.21
   4  -2   5  109.35    3.54
   4  -2   5  111.35    3.58
  -4  -2  -5  114.27    3.58
   4   2   5  111.59    3.58
  -4   2  -5  113.83    3.52
   4   2   5  113.38    3.51
  -4   2  -5  109.21    3.61
   4   2   5  104.75    3.57
   5  -2   5    0.12    0.05
   5  -2   5    0.02    0.06
  -5  -2  -5    0.06    0.05
  -5   2  -5    0.04    0.06
   5   2   5    0.02    0.06
  -5   2  -5    0.02    0.03
   5   2   5    0.14    0.06
   5   2   5    0.11    0.04
   6  -2   5   15.04    0.59
   6  -2   5   14.39    0.55
  -6  -2  -5   15.09    0.59
  -6   2  -5   14.53    0.62
   6   2   5   15.74    0.52
   6   2   5   14.42    0.58
   6   2   5   14.41    0.59
  -6   2  -5   14.58    0.52
  -7  -2  -5   23.37    0.88
   7  -2   5   23.34    0.87
   7  -2   5   23.79    0.82
   7   2   5   23.95    0.88
   7   2   5   21.51    0.85
  -7   2  -5   22.53    0.91
  -7   2  -5   23.72    0.80
   8  -2   5   10.63    0.50
  -8  -2  -5   10.84    0.50
   8   2   5   10.39    0.49
   8   2   5   11.21    0.48
  -8   2  -5   10.04    0.52
   9  -2   5    2.08    0.24
  -9  -2  -5    2.40    0.23
  -9   2  -5    2.70    0.27
   9   2   5    2.29    0.22
   9   2   5    2.40    0.23
  10  -2   5    6.33    0.40
 -10  -2  -5    6.06    0.38
  10   2   5    5.99    0.36
  10   2   5    5.99    0.37
 -10   2  -5    6.09    0.42
  11  -2   5    3.53    0.31
 -11  -2  -5    3.32    0.31
  11   2   5    3.40    0.31
 -11   2  -5    3.19    0.33
  11   2   5    3.72    0.32
  12  -2   5    0.28    0.16
 -12   2  -5    0.02    0.13
  13  -2   5    0.15    0.18
  13   2   5    0.21    0.15
 -13   2  -5    0.24    0.17
  14  -2   5    2.46    0.32
 -14   2  -5    1.78    0.36
  15  -3  -5    2.97    0.47
 -15   3   5    3.19    0.31
  14  -3  -5    1.52    0.31
 -14  -3   5    2.18    0.26
 -14   3   5    1.64    0.23
 -13  -3   5    2.57    0.33
  13  -3  -5    1.98    0.32
 -13   3   5    2.27    0.24
  13   3  -5    2.56    0.28
 -12  -3   5   13.35    0.60
  12  -3  -5   12.95    0.71
 -12   3   5   12.85    0.58
  12   3  -5   13.05    0.59
  11  -3  -5    0.15    0.16
 -11  -3   5    0.32    0.11
  11   3  -5    0.38    0.14
 -11   3   5    0.49    0.13
  11   3  -5    0.53    0.14
  10  -3  -5    2.77    0.30
  10  -3  -5    2.32    0.20
 -10  -3   5    2.09    0.21
  10   3  -5    2.41    0.25
 -10   3   5    2.33    0.21
   9  -3  -5   22.17    0.93
   9  -3  -5   22.00    0.80
  -9  -3   5   20.85    0.82
  -9   3   5   21.68    0.82
   9   3  -5   22.52    0.87
   9   3  -5   20.26    0.80
  -8  -3   5    5.19    0.29
   8  -3  -5    5.47    0.36
   8  -3  -5    4.94    0.26
   8   3  -5    5.22    0.28
  -8   3   5    5.36    0.29
   8   3  -5    5.31    0.31
   7  -3  -5   38.48    1.45
   7  -3  -5   40.33    1.35
  -7  -3   5   40.87    1.39
  -7   3   5   40.87    1.32
   7   3  -5   40.49    1.40
   7   3  -5   40.88    1.37
  -7   3   5   40.06    1.38
  -6  -3   5   48.88    1.62
   6  -3  -5   47.44    1.58
   6  -3  -5   46.39    1.68
  -6   3   5   49.03    1.61
   6   3  -5   47.81    1.60
  -6   3   5   48.51    1.56
   6   3  -5   48.13    1.62
  -5  -3   5   37.14    1.27
   5  -3  -5   36.53    1.32
   5  -3  -5   38.34    1.24
   5   3  -5   37.45    1.27
   5   3  -5   36.63    1.25
  -5   3   5   37.27    1.26
  -5   3   5   38.06    1.22
  -4  -3   5    0.04    0.05
   4  -3  -5    0.16    0.07
   4  -3  -5    0.03    0.04
   4   3  -5    0.05    0.04
  -4   3   5    0.06    0.03
  -4   3   5    0.02    0.04
   4   3  -5    0.02    0.05
   3  -3  -5   57.29    2.12
  -3  -3   5   64.27    2.05
   3  -3  -5   66.69    2.07
  -3  -3   5   64.57    2.10
   3   3  -5   67.02    2.08
  -3   3   5   66.11    2.08
   3   3  -5   63.63    2.08
  -3   3   5   65.49    2.06
  -2  -3   5   14.65    0.54
   2  -3  -5   15.48    0.57
   2  -3  -5   15.53    0.53
  -2  -3   5   15.56    0.52
   2   3  -5   15.42    0.54
   2   3  -5   14.74    0.53
  -2   3   5   15.46    0.53
  -2   3   5   15.55    0.53
  -1  -3   5   21.14    0.71
  -1  -3   5   20.76    0.72
   1  -3  -5   21.13    0.74
  -1   3   5   20.89    0.72
   1   3  -5   21.82    0.73
  -1   3   5   21.51    0.71
   1   3  -5   21.30    0.71
   0  -3   5  215.27    6.69
   0  -3   5  214.16    6.70
   0  -3  -5  213.75    6.70
   0   3   5  205.59    6.70
   0   3  -5  212.37    6.68
   0   3   5  212.89    6.68
   0   3  -5  209.99    6.71
  -1  -3  -5  157.39    4.93
   1  -3   5  154.56    4.93
   1  -3   5  157.42    4.92
  -1   3  -5  150.49    4.95
   1   3   5  152.99    4.95
   1   3   5  158.76    4.90
  -1   3  -5  156.70    4.91
   2  -3   5   49.59    1.59
   2  -3   5   48.32    1.57
  -2  -3  -5   49.15    1.58
  -2   3  -5   44.50    1.61
   2   3   5   46.99    1.60
  -2   3  -5   49.58    1.55
   2   3   5   50.55    1.55
   3  -3   5    9.84    0.39
  -3  -3  -5   10.30    0.38
   3  -3   5    9.44    0.35
  -3   3  -5    9.16    0.41
  -3   3  -5    9.65    0.34
   3   3   5    9.61    0.33
   3   3   5    9.10    0.39
  -4  -3  -5   60.45    1.98
   4  -3   5   60.77    1.95
   4  -3   5   59.60    1.99
   4   3   5   62.84    1.93
  -4   3  -5   60.37    1.94
   4   3   5   58.23    2.00
  -4   3  -5   59.18    2.02
   5  -3   5    0.20    0.08
   5  -3   5    0.24    0.06
  -5  -3  -5    0.27    0.07
  -5   3  -5    0.22    0.05
   5   3   5    0.42    0.06
  -5   3  -5    0.21    0.08
   5   3   5    0.24    0.07
   5   3   5    0.30    0.08
   6  -3   5   35.33    1.17
   6  -3   5   34.33    1.23
  -6  -3  -5   35.18    1.22
  -6   3  -5   34.93    1.27
   6   3   5   35.06    1.23
   6   3   5   35.09    1.23
  -6   3  -5   34.17    1.16
   6   3   5   36.00    1.16
  -7  -3  -5    6.82    0.35
   7  -3   5    6.64    0.36
   7   3   5    7.48    0.37
  -7   3  -5    7.63    0.41
  -7   3  -5    7.39    0.30
   7   3   5    7.71    0.37
   8  -3   5    7.05    0.38
  -8  -3  -5    7.34    0.38
   8   3   5    6.77    0.37
   8   3   5    7.10    0.37
  -8   3  -5    7.01    0.42
  -9  -3  -5   25.22    0.96
   9  -3   5   25.01    0.96
   9   3   5   24.27    0.95
   9   3   5   24.34    0.95
  -9   3  -5   24.45    1.02
  10  -3   5    2.17    0.26
 -10  -3  -5    2.02    0.23
 -10   3  -5    2.31    0.28
  10   3   5    2.56    0.25
  10   3   5    2.37    0.24
  11  -3   5    0.49    0.16
 -11   3  -5    0.23    0.15
  11   3   5    0.18    0.13
  12  -3   5    7.19    0.47
 -12   3  -5    7.14    0.50
  13  -3   5    0.55    0.21
 -13   3  -5    0.47    0.20
 -15   4   5    0.03    0.14
  14  -4  -5   10.74    0.70
  14   4  -5   12.12    0.61
 -14   4   5    9.72    0.54
 -13  -4   5    0.54    0.15
  13  -4  -5    0.40    0.23
  13   4  -5    0.64    0.18
 -13   4   5    0.39    0.15
 -12  -4   5    0.09    0.11
  12  -4  -5    0.29    0.18
 -12   4   5    0.16    0.12
  12   4  -5    0.19    0.14
  11  -4  -5    9.61    0.58
 -11  -4   5    9.94    0.49
  11   4  -5   10.22    0.47
 -11   4   5    9.15    0.46
  10  -4  -5   20.43    0.93
 -10  -4   5   20.64    0.82
  10  -4  -5   20.93    0.79
 -10   4   5   20.19    0.80
  10   4  -5   20.16    0.79
  -9  -4   5    0.17    0.09
   9  -4  -5    0.17    0.13
   9  -4  -5    0.14    0.08
  -9   4   5    0.40    0.10
   9   4  -5    0.23    0.10
   9   4  -5    0.11    0.09
   8  -4  -5  119.87    3.96
   8  -4  -5  117.56    3.82
  -8  -4   5  114.95    3.85
  -8   4   5  120.59    3.84
   8   4  -5  118.44    3.83
   8   4  -5  118.27    3.86
   7  -4  -5    7.57    0.42
  -7  -4   5    7.21    0.35
   7  -4  -5    7.40    0.33
  -7   4   5    7.11    0.34
   7   4  -5    7.60    0.34
   7   4  -5    7.02    0.35
  -6  -4   5    2.77    0.19
   6  -4  -5    2.70    0.17
   6  -4  -5    2.58    0.23
  -6   4   5    3.16    0.14
  -6   4   5    2.86    0.19
   6   4  -5    2.94    0.18
   6   4  -5    3.01    0.19
   5  -4  -5    2.87    0.22
  -5  -4   5    2.79    0.18
   5  -4  -5    2.88    0.16
  -5   4   5    2.88    0.18
   5   4  -5    2.96    0.17
  -5   4   5    2.85    0.13
   5   4  -5    2.87    0.17
  -4  -4   5    1.52    0.13
   4  -4  -5    1.61    0.16
   4  -4  -5    1.55    0.11
  -4   4   5    1.57    0.09
   4   4  -5    1.58    0.12
  -4   4   5    1.61    0.12
   4   4  -5    1.55    0.12
   3  -4  -5   23.32    0.91
  -3  -4   5   27.78    0.94
  -3  -4   5   28.72    0.91
   3  -4  -5   27.30    0.97
   3   4  -5   27.11    0.92
   3   4  -5   27.95    0.92
  -3   4   5   28.09    0.90
  -3   4   5   28.76    0.93
   2  -4  -5   29.78    1.05
  -2  -4   5   29.96    1.03
  -2  -4   5   29.59    1.00
   2  -4  -5   35.08    1.03
   2   4  -5   29.39    1.02
  -2   4   5   28.94    1.01
   2   4  -5   32.10    1.02
  -2   4   5   30.12    1.01
  -1  -4   5  117.62    3.69
   1  -4  -5  110.25    3.68
  -1  -4   5  117.57    3.68
   1  -4  -5  116.62    3.70
  -1   4   5  115.25    3.69
   1   4  -5  116.06    3.68
  -1   4   5  116.39    3.68
   1   4  -5  115.73    3.69
   0  -4   5   12.10    0.44
   0  -4   5   11.52    0.44
   0  -4  -5   12.32    0.45
   0   4  -5   12.03    0.45
   0   4  -5   13.58    0.44
   0   4   5   11.72    0.43
   0   4   5   12.25    0.46
   1  -4   5    1.05    0.10
   1  -4   5    0.81    0.08
  -1  -4  -5    0.78    0.08
   1   4   5    0.72    0.07
   1   4   5    0.70    0.09
  -1   4  -5    0.76    0.07
  -1   4  -5    0.76    0.10
   2  -4   5   89.40    2.87
   2  -4   5   89.39    2.90
  -2  -4  -5   91.35    2.88
   2   4   5   92.31    2.86
  -2   4  -5   88.97    2.92
   2   4   5   88.34    2.91
  -2   4  -5   89.74    2.87
   3  -4   5    0.09    0.06
  -3  -4  -5    0.08    0.05
   3  -4   5    0.08    0.04
   3   4   5   -0.01    0.05
   3   4   5    0.05    0.04
  -3   4  -5    0.05    0.06
  -3   4  -5    0.06    0.04
  -4  -4  -5   17.91    0.63
   4  -4   5   16.29    0.60
   4  -4   5   17.43    0.66
   4   4   5   18.98    0.60
   4   4   5   17.63    0.67
  -4   4  -5   17.25    0.61
  -4   4  -5   17.07    0.68
   5  -4   5    0.16    0.08
   5  -4   5    0.09    0.04
  -5  -4  -5    0.12    0.05
   5   4   5    0.21    0.05
  -5   4  -5    0.19    0.09
   5   4   5    0.08    0.07
  -5   4  -5    0.09    0.05
  -6  -4  -5    0.67    0.10
   6  -4   5    0.63    0.12
   6   4   5    0.85    0.09
  -6   4  -5    0.79    0.09
  -6   4  -5    0.86    0.15
   6   4   5    0.40    0.10
   7  -4   5   34.40    1.22
  -7  -4  -5   33.88    1.20
   7   4   5   32.51    1.22
  -7   4  -5   34.66    1.15
  -7   4  -5   34.45    1.28
   8  -4   5   19.24    0.77
  -8  -4  -5   19.70    0.75
   8   4   5   19.48    0.77
  -8   4  -5   18.57    0.72
  -8   4  -5   18.03    0.81
   9  -4   5    0.90    0.17
  -9   4  -5    0.88    0.19
   9   4   5    0.88    0.16
  10  -4   5   30.31    1.15
  10   4   5   30.67    1.15
 -10   4  -5   28.91    1.22
  11  -4   5    9.47    0.52
 -11   4  -5    9.17    0.58
  11   4   5    9.73    0.51
  12  -4   5   -0.07    0.15
 -12   4  -5    0.01    0.15
  12   4   5    0.14    0.14
  13  -4   5   11.22    0.63
 -13   4  -5   11.63    0.70
 -15   5   5    8.90    0.51
 -14  -5   5    0.52    0.17
  14  -5  -5    0.61    0.25
  14   5  -5    0.99    0.31
 -14   5   5    0.59    0.17
  13  -5  -5   11.19    0.71
 -13  -5   5   13.00    0.62
  13   5  -5   12.26    0.59
 -13   5   5   12.22    0.59
  12  -5  -5   16.35    0.84
 -12  -5   5   16.87    0.74
 -12   5   5   16.38    0.71
  12   5  -5   16.07    0.70
  11  -5  -5    0.03    0.14
 -11  -5   5    0.28    0.12
  11   5  -5    0.16    0.12
 -11   5   5    0.16    0.11
  10  -5  -5    1.98    0.29
 -10  -5   5    1.55    0.20
  10  -5  -5    2.07    0.21
  10   5  -5    1.76    0.20
 -10   5   5    1.50    0.19
   9  -5  -5   13.83    0.69
   9  -5  -5   14.69    0.58
  -9  -5   5   13.01    0.59
  -9   5   5   14.16    0.59
   9   5  -5   13.85    0.57
  -8  -5   5    0.29    0.09
   8  -5  -5    0.29    0.13
   8  -5  -5    0.27    0.09
  -8   5   5    0.35    0.10
   8   5  -5    0.32    0.10
  -7  -5   5   16.32    0.67
   7  -5  -5   17.26    0.65
   7  -5  -5   17.56    0.75
  -7   5   5   16.79    0.66
   7   5  -5   17.17    0.65
   7   5  -5   17.23    0.65
   6  -5  -5   64.57    2.22
   6  -5  -5   56.56    2.11
  -6  -5   5   65.43    2.15
  -6   5   5   68.55    2.13
   6   5  -5   65.45    2.12
   6   5  -5   65.57    2.12
   5  -5  -5    7.43    0.38
  -5  -5   5    7.49    0.34
   5  -5  -5    7.41    0.32
  -5   5   5    7.20    0.27
   5   5  -5    7.83    0.32
  -5   5   5    7.00    0.32
   5   5  -5    7.24    0.31
  -4  -5   5    4.39    0.24
   4  -5  -5    4.60    0.23
   4  -5  -5    5.12    0.29
  -4  -5   5    4.75    0.21
   4   5  -5    4.86    0.23
   4   5  -5    4.83    0.21
  -4   5   5    4.78    0.19
  -4   5   5    4.78    0.23
   3  -5  -5   36.91    1.29
  -3  -5   5   36.54    1.26
   3  -5  -5   36.80    1.24
  -3  -5   5   37.99    1.23
   3   5  -5   38.06    1.22
  -3   5   5   36.78    1.24
   3   5  -5   36.81    1.24
  -3   5   5   37.75    1.22
  -2  -5   5   10.47    0.38
   2  -5  -5    9.71    0.39
   2  -5  -5   10.20    0.42
  -2  -5   5   10.46    0.40
  -2   5   5    9.61    0.38
  -2   5   5   10.36    0.38
   2   5  -5    9.97    0.37
   2   5  -5   10.19    0.39
   1  -5  -5    1.65    0.12
  -1  -5   5    1.78    0.12
  -1  -5   5    1.73    0.12
   1  -5  -5    1.94    0.13
   1   5  -5    1.82    0.12
  -1   5   5    1.88    0.12
  -1   5   5    1.93    0.12
   1   5  -5    1.88    0.12
   0  -5   5   17.72    0.64
   0  -5   5   18.63    0.65
   0  -5  -5   18.80    0.65
   0   5   5   18.23    0.66
   0   5   5   18.23    0.63
   0   5  -5   18.26    0.64
   0   5  -5   18.50    0.65
  -1  -5  -5    1.04    0.09
   1  -5   5    1.21    0.11
   1  -5   5    1.04    0.09
  -1   5  -5    1.11    0.11
   1   5   5    0.99    0.11
   1   5   5    1.00    0.08
  -1   5  -5    1.09    0.09
   2  -5   5    1.83    0.11
  -2  -5  -5    1.76    0.11
   2  -5   5    1.64    0.14
   2   5   5    1.64    0.10
  -2   5  -5    1.64    0.14
  -2   5  -5    1.53    0.11
   2   5   5    1.51    0.14
   3  -5   5    8.95    0.38
   3  -5   5    8.60    0.33
  -3  -5  -5    9.23    0.35
  -3   5  -5    9.19    0.41
  -3   5  -5    8.77    0.34
   3   5   5    9.18    0.34
   3   5   5    9.16    0.40
  -4  -5  -5   35.80    1.19
   4  -5   5   34.05    1.23
   4  -5   5   36.63    1.17
  -4   5  -5   35.26    1.18
   4   5   5   34.58    1.24
   4   5   5   35.82    1.17
  -4   5  -5   35.68    1.26
   5  -5   5    0.71    0.12
  -5  -5  -5    1.04    0.11
   5   5   5    0.81    0.13
  -5   5  -5    0.99    0.10
  -5   5  -5    1.12    0.16
   5   5   5    1.05    0.10
  -6  -5  -5   32.71    1.13
   6  -5   5   31.64    1.16
   6   5   5   32.63    1.09
  -6   5  -5   32.61    1.10
   6   5   5   32.04    1.18
  -6   5  -5   33.37    1.22
   7  -5   5    1.66    0.19
  -7  -5  -5    1.64    0.18
  -7   5  -5    1.61    0.22
   7   5   5    1.50    0.18
  -7   5  -5    1.89    0.14
   8  -5   5    0.14    0.11
  -8   5  -5    0.14    0.08
   8   5   5    0.20    0.11
  -8   5  -5    0.15    0.11
   9  -5   5    2.63    0.26
   9   5   5    2.87    0.26
  -9   5  -5    2.52    0.29
  10  -5   5   -0.08    0.12
  10   5   5    0.05    0.12
 -10   5  -5    0.01    0.13
  11  -5   5    0.20    0.15
  11   5   5    0.08    0.13
 -11   5  -5    0.07    0.15
  12  -5   5   25.75    1.06
  12   5   5   25.61    1.05
 -12   5  -5   24.65    1.14
  13  -5   5    0.45    0.20
 -13   5  -5    0.64    0.23
  13   5   5    0.45    0.18
  14  -6  -5   10.84    0.87
 -14  -6   5   10.40    0.57
 -14   6   5    8.68    0.52
 -13  -6   5    1.09    0.21
  13  -6  -5    1.01    0.25
 -13   6   5    1.28    0.21
  13   6  -5    1.59    0.24
  12  -6  -5   10.42    0.64
 -12  -6   5    9.10    0.52
 -12   6   5    9.75    0.50
  12   6  -5    8.93    0.48
 -11  -6   5   19.34    0.83
  11  -6  -5   19.79    0.94
 -11   6   5   19.58    0.80
  11   6  -5   19.81    0.79
  10  -6  -5    2.65    0.31
  10  -6  -5    2.68    0.23
 -10  -6   5    2.58    0.24
  10   6  -5    2.16    0.22
 -10   6   5    2.03    0.23
   9  -6  -5    0.40    0.17
   9  -6  -5    0.33    0.11
  -9  -6   5    0.68    0.14
   9   6  -5    0.37    0.11
  -9   6   5    0.44    0.12
   8  -6  -5    9.18    0.52
  -8  -6   5    9.36    0.46
   8  -6  -5    9.25    0.43
  -8   6   5    9.78    0.44
   8   6  -5    9.40    0.42
   7  -6  -5   -0.03    0.09
   7  -6  -5    0.03    0.07
  -7  -6   5    0.04    0.07
   7   6  -5    0.07    0.08
  -7   6   5    0.08    0.07
   6  -6  -5    1.36    0.14
   6  -6  -5    1.45    0.19
  -6  -6   5    1.39    0.15
   6   6  -5    1.14    0.14
  -6   6   5    1.29    0.14
   5  -6  -5   20.95    0.74
  -5  -6   5   20.05    0.77
   5  -6  -5   19.51    0.81
  -5   6   5   20.85    0.75
   5   6  -5   20.63    0.71
   5   6  -5   20.47    0.74
  -4  -6   5    5.95    0.29
   4  -6  -5    5.91    0.33
   4  -6  -5    5.75    0.28
  -4  -6   5    6.14    0.26
   4   6  -5    5.83    0.24
  -4   6   5    5.92    0.23
  -4   6   5    5.53    0.27
   4   6  -5    5.92    0.27
  -3  -6   5    1.32    0.11
   3  -6  -5    1.51    0.13
   3  -6  -5    1.52    0.16
  -3  -6   5    1.32    0.13
  -3   6   5    1.43    0.12
   3   6  -5    1.20    0.12
  -3   6   5    1.40    0.10
   3   6  -5    1.49    0.10
   2  -6  -5    1.42    0.14
  -2  -6   5    1.44    0.12
  -2  -6   5    1.58    0.13
   2  -6  -5    1.48    0.12
   2   6  -5    1.40    0.10
   2   6  -5    1.44    0.12
  -2   6   5    1.46    0.11
  -2   6   5    1.42    0.12
  -1  -6   5    1.34    0.11
   1  -6  -5    1.25    0.12
  -1  -6   5    1.22    0.11
   1  -6  -5    1.23    0.12
   1   6  -5    1.36    0.11
  -1   6   5    1.12    0.10
  -1   6   5    1.21    0.11
   1   6  -5    1.28    0.10
   0  -6  -5   18.32    0.60
   0  -6   5   15.32    0.60
   0  -6   5   16.86    0.59
   0   6  -5   16.37    0.59
   0   6  -5   16.22    0.60
   0   6   5   16.11    0.61
   0   6   5   16.34    0.58
   1  -6   5    2.83    0.15
  -1  -6  -5    3.10    0.16
   1  -6   5    2.82    0.18
  -1   6  -5    2.88    0.16
   1   6   5    3.01    0.16
  -1   6  -5    2.84    0.18
   1   6   5    3.38    0.19
   2  -6   5    5.84    0.24
   2  -6   5    5.29    0.28
  -2  -6  -5    5.91    0.24
   2   6   5    5.51    0.29
  -2   6  -5    5.61    0.29
   2   6   5    5.96    0.24
  -2   6  -5    5.95    0.25
   3  -6   5   18.58    0.68
  -3  -6  -5   17.90    0.62
   3  -6   5   17.74    0.62
   3   6   5   18.54    0.63
   3   6   5   18.32    0.70
  -3   6  -5   17.46    0.64
  -3   6  -5   17.70    0.70
   4  -6   5   13.64    0.56
  -4  -6  -5   14.48    0.51
  -4   6  -5   13.57    0.52
   4   6   5   14.72    0.58
  -4   6  -5   13.87    0.59
   4   6   5   13.86    0.51
   5  -6   5    4.00    0.26
   5   6   5    4.04    0.20
  -5   6  -5    4.15    0.21
   5   6   5    3.81    0.26
  -5   6  -5    4.36    0.29
   6  -6   5    2.89    0.23
  -6   6  -5    2.71    0.25
   6   6   5    2.88    0.24
  -6   6  -5    3.02    0.18
   6   6   5    3.05    0.18
   7  -6   5    0.97    0.16
  -7   6  -5    0.93    0.12
  -7   6  -5    0.66    0.16
   7   6   5    0.73    0.14
   8  -6   5    0.20    0.13
  -8   6  -5    0.35    0.09
   8   6   5    0.09    0.10
  -8   6  -5    0.38    0.14
   9  -6   5    2.29    0.26
  -9   6  -5    2.32    0.28
   9   6   5    1.89    0.23
  10  -6   5   17.84    0.78
  10   6   5   17.56    0.78
 -10   6  -5   17.17    0.84
  11  -6   5    2.49    0.31
  11   6   5    2.48    0.30
 -11   6  -5    2.70    0.35
  12  -6   5    0.02    0.15
  12   6   5    0.03    0.13
 -12   6  -5   -0.02    0.16
  13  -6   5    3.67    0.40
  13   6   5    4.33    0.39
 -14  -7   5    0.00    0.12
 -14   7   5   -0.21    0.10
 -13  -7   5    4.70    0.39
  13  -7  -5    5.57    0.50
  13   7  -5    5.17    0.39
 -13   7   5    5.33    0.38
  12  -7  -5    8.11    0.58
 -12  -7   5    8.55    0.49
 -12   7   5    7.32    0.45
  12   7  -5    8.46    0.45
 -11  -7   5    0.31    0.14
  11  -7  -5    0.31    0.19
 -11   7   5    0.43    0.14
  11   7  -5    0.31    0.13
  10  -7  -5    9.12    0.57
  10  -7  -5    9.52    0.46
 -10  -7   5    8.82    0.47
  10   7  -5    9.20    0.45
 -10   7   5    8.38    0.44
   9  -7  -5    6.80    0.47
   9  -7  -5    6.23    0.36
  -9  -7   5    6.43    0.38
   9   7  -5    6.20    0.35
  -9   7   5    6.60    0.36
  -8  -7   5    0.46    0.12
   8  -7  -5    0.50    0.16
   8  -7  -5    0.59    0.13
   8   7  -5    0.67    0.13
  -8   7   5    0.84    0.14
   7  -7  -5    0.06    0.11
  -7  -7   5    0.11    0.08
   7  -7  -5    0.13    0.09
   7   7  -5    0.19    0.09
  -7   7   5    0.06    0.07
   6  -7  -5    4.99    0.34
  -6  -7   5    5.02    0.29
   6  -7  -5    4.71    0.27
   6   7  -5    5.73    0.29
  -6   7   5    4.97    0.27
  -5  -7   5   17.21    0.63
   5  -7  -5   16.92    0.65
  -5  -7   5   17.70    0.68
   5  -7  -5   17.09    0.73
   5   7  -5   16.89    0.65
  -5   7   5   17.60    0.65
  -4  -7   5   15.46    0.58
   4  -7  -5   15.53    0.60
   4  -7  -5   15.91    0.66
  -4  -7   5   15.99    0.62
  -4   7   5   15.89    0.55
  -4   7   5   15.25    0.59
   4   7  -5   16.38    0.60
   3  -7  -5    0.35    0.09
  -3  -7   5    0.30    0.07
  -3  -7   5    0.21    0.08
   3  -7  -5    0.27    0.09
   3   7  -5    0.33    0.08
   3   7  -5    0.38    0.06
  -3   7   5    0.34    0.06
  -3   7   5    0.34    0.08
   2  -7  -5   14.96    0.56
  -2  -7   5   15.27    0.55
   2  -7  -5   14.58    0.59
  -2  -7   5   13.79    0.56
   2   7  -5   15.31    0.52
   2   7  -5   14.25    0.55
  -2   7   5   14.85    0.54
  -2   7   5   14.65    0.55
   1  -7  -5    2.88    0.18
  -1  -7   5    3.02    0.18
   1  -7  -5    2.65    0.18
  -1  -7   5    2.97    0.18
   1   7  -5    2.85    0.17
   1   7  -5    2.99    0.16
  -1   7   5    2.83    0.17
  -1   7   5    2.68    0.17
   0  -7  -5    2.37    0.15
   0  -7  -5    2.21    0.16
   0  -7   5    2.48    0.15
   0  -7   5    2.29    0.16
   0   7   5    2.24    0.14
   0   7   5    2.14    0.16
   0   7  -5    2.18    0.15
   0   7  -5    2.24    0.15
   1  -7   5    3.92    0.22
   1  -7   5    3.98    0.20
  -1  -7  -5    4.09    0.19
   1   7   5    3.76    0.23
  -1   7  -5    4.04    0.22
  -1   7  -5    3.95    0.20
   1   7   5    4.09    0.20
   2  -7   5   11.04    0.47
  -2  -7  -5   12.15    0.42
   2  -7   5   11.58    0.43
   2   7   5   11.51    0.44
  -2   7  -5   11.64    0.49
   2   7   5   11.28    0.48
  -2   7  -5   11.68    0.45
   3  -7   5    7.40    0.38
   3  -7   5    8.27    0.32
   3   7   5    8.51    0.40
   3   7   5    8.25    0.34
  -3   7  -5    8.85    0.40
  -3   7  -5    8.86    0.35
   4  -7   5   13.22    0.56
   4   7   5   13.96    0.50
  -4   7  -5   13.34    0.51
   4   7   5   13.40    0.57
  -4   7  -5   13.17    0.58
   5  -7   5    0.58    0.12
   5   7   5    0.62    0.09
  -5   7  -5    0.38    0.12
   5   7   5    0.54    0.12
  -5   7  -5    0.52    0.09
   6  -7   5    0.72    0.15
   6   7   5    0.58    0.13
  -6   7  -5    0.78    0.11
   6   7   5    0.79    0.10
  -6   7  -5    0.63    0.15
   7  -7   5    0.06    0.11
  -7   7  -5   -0.03    0.10
  -7   7  -5    0.07    0.07
   7   7   5    0.02    0.09
   8  -7   5    7.69    0.43
  -8   7  -5    7.68    0.36
  -8   7  -5    7.13    0.47
   8   7   5    7.06    0.42
   9  -7   5    7.76    0.46
   9   7   5    7.65    0.45
  -9   7  -5    7.99    0.51
  10  -7   5    1.91    0.25
  10   7   5    2.31    0.28
 -10   7  -5    1.80    0.29
  11  -7   5    0.84    0.21
  11   7   5    0.62    0.18
 -11   7  -5    0.47    0.21
  12  -7   5    5.15    0.44
  12   7   5    5.88    0.43
 -12   7  -5    5.17    0.50
  13  -8  -5    1.18    0.29
 -13  -8   5    1.02    0.22
 -13   8   5    0.94    0.20
  13   8  -5    0.99    0.20
  12  -8  -5    1.09    0.26
 -12  -8   5    1.19    0.22
  12   8  -5    1.34    0.21
 -12   8   5    1.23    0.20
 -11  -8   5    0.26    0.13
  11  -8  -5    0.13    0.16
  11  -8  -5    0.45    0.20
 -11   8   5    0.43    0.14
  11   8  -5    0.24    0.14
 -10  -8   5    0.19    0.12
  10  -8  -5    0.45    0.15
  10  -8  -5    0.10    0.15
  10   8  -5    0.20    0.12
 -10   8   5    0.14    0.12
   9  -8  -5    4.97    0.41
  -9  -8   5    4.77    0.34
   9  -8  -5    5.21    0.33
  -9   8   5    5.00    0.31
   9   8  -5    5.18    0.32
   8  -8  -5    1.94    0.28
  -8  -8   5    2.41    0.24
   8  -8  -5    2.48    0.23
   8   8  -5    2.63    0.23
  -8   8   5    2.34    0.21
   7  -8  -5    0.99    0.15
   7  -8  -5    0.91    0.18
  -7  -8   5    0.80    0.14
  -7   8   5    0.93    0.14
   7   8  -5    0.98    0.14
   6  -8  -5    8.75    0.41
  -6  -8   5    8.45    0.38
   6  -8  -5    8.38    0.47
  -6  -8   5    8.67    0.42
   6   8  -5    8.71    0.40
  -6   8   5    8.11    0.39
   5  -8  -5    0.25    0.11
   5  -8  -5    0.17    0.09
  -5  -8   5    0.00    0.08
  -5  -8   5    0.14    0.07
  -5   8   5    0.13    0.08
   5   8  -5    0.13    0.08
  -4  -8   5   33.95    1.23
   4  -8  -5   34.01    1.21
   4  -8  -5   34.05    1.27
  -4  -8   5   36.04    1.20
   4   8  -5   34.23    1.20
  -4   8   5   35.72    1.20
   3  -8  -5    2.37    0.19
   3  -8  -5    2.85    0.21
  -3  -8   5    2.37    0.18
  -3  -8   5    2.37    0.19
   3   8  -5    2.46    0.18
  -3   8   5    2.55    0.18
  -3   8   5    2.79    0.16
  -2  -8   5   25.05    0.86
  -2  -8   5   24.89    0.87
   2  -8  -5   23.51    0.89
   2  -8  -5   23.57    0.87
   2   8  -5   23.57    0.86
  -2   8   5   24.56    0.86
  -2   8   5   23.81    0.85
  -1  -8   5    0.28    0.07
  -1  -8   5    0.51    0.09
   1  -8  -5    0.34    0.08
   1  -8  -5    0.24    0.09
   1   8  -5    0.39    0.07
   1   8  -5    0.22    0.07
  -1   8   5    0.44    0.08
  -1   8   5    0.29    0.07
   0  -8  -5    1.00    0.13
   0  -8  -5    0.79    0.10
   0  -8   5    0.80    0.10
   0  -8   5    0.73    0.11
   0   8   5    0.95    0.11
   0   8  -5    0.75    0.10
   0   8   5    0.89    0.12
   0   8  -5    0.81    0.11
   1  -8   5    1.16    0.11
  -1  -8  -5    1.37    0.17
   1  -8   5    1.25    0.14
  -1   8  -5    1.26    0.13
  -1   8  -5    1.34    0.13
   1   8   5    1.26    0.12
   1   8   5    1.26    0.14
   2  -8   5    1.10    0.14
   2  -8   5    0.96    0.10
   2   8   5    0.72    0.12
  -2   8  -5    0.92    0.14
  -2   8  -5    1.11    0.13
   2   8   5    0.91    0.11
   3  -8   5    0.86    0.13
  -3   8  -5    0.75    0.13
   3   8   5    0.95    0.11
  -3   8  -5    0.87    0.11
   3   8   5    0.96    0.14
   4  -8   5    0.49    0.11
  -4   8  -5    0.68    0.13
   4   8   5    0.45    0.12
   4   8   5    0.61    0.09
  -4   8  -5    0.43    0.09
   5  -8   5   27.99    1.03
   5   8   5   27.06    0.95
  -5   8  -5   26.83    1.05
  -5   8  -5   27.38    0.97
   5   8   5   27.36    1.04
   6  -8   5   18.44    0.77
  -6   8  -5   18.91    0.71
   6   8   5   19.29    0.69
   6   8   5   18.86    0.78
  -6   8  -5   18.66    0.81
   7  -8   5    2.54    0.25
   7   8   5    2.59    0.26
  -7   8  -5    2.19    0.19
  -7   8  -5    2.30    0.27
   8  -8   5    1.71    0.23
  -8   8  -5    2.05    0.19
   8   8   5    1.67    0.22
  -8   8  -5    2.24    0.28
   9  -8   5    1.43    0.23
   9   8   5    1.42    0.22
  -9   8  -5    1.30    0.24
  10  -8   5    1.56    0.25
 -10   8  -5    2.05    0.31
  10   8   5    1.96    0.26
  11  -8   5    0.38    0.18
  11   8   5    0.40    0.17
 -11   8  -5    0.30    0.20
  12  -8   5    1.41    0.27
  12   8   5    1.50    0.25
  13   9  -5    1.57    0.25
 -13   9   5    1.39    0.23
 -12  -9   5    0.18    0.15
  12  -9  -5    0.19    0.19
 -12   9   5    0.31    0.14
  12   9  -5    0.00    0.14
 -11  -9   5    0.18    0.14
  11  -9  -5    0.20    0.18
  11  -9  -5    0.01    0.15
  11   9  -5    0.33    0.15
 -11   9   5    0.19    0.12
  10  -9  -5    0.19    0.14
 -10  -9   5    0.45    0.15
  10  -9  -5    0.59    0.20
 -10   9   5    0.80    0.16
  10   9  -5    0.51    0.15
   9  -9  -5    4.51    0.39
   9  -9  -5    4.96    0.34
  -9  -9   5    3.94    0.32
   9   9  -5    4.88    0.32
  -9   9   5    3.89    0.30
  -8  -9   5   16.78    0.73
   8  -9  -5   16.77    0.81
   8  -9  -5   16.78    0.71
   8   9  -5   16.52    0.69
  -8   9   5   17.97    0.71
   7  -9  -5    2.22    0.27
  -7  -9   5    2.29    0.19
   7  -9  -5    2.36    0.23
  -7  -9   5    2.52    0.24
   7   9  -5    2.70    0.23
  -7   9   5    2.55    0.22
  -6  -9   5    2.80    0.24
   6  -9  -5    2.90    0.24
  -6  -9   5    2.99    0.21
   6  -9  -5    2.47    0.26
   6   9  -5    2.66    0.22
  -6   9   5    2.66    0.21
  -5  -9   5   10.37    0.44
  -5  -9   5   10.29    0.48
   5  -9  -5    9.97    0.46
   5  -9  -5    9.71    0.51
   5   9  -5   10.05    0.45
  -5   9   5    9.79    0.44
  -4  -9   5    2.07    0.20
   4  -9  -5    2.23    0.22
  -4  -9   5    2.14    0.18
   4  -9  -5    2.02    0.20
   4   9  -5    2.11    0.19
  -4   9   5    2.28    0.19
  -3  -9   5    9.36    0.42
   3  -9  -5    8.84    0.44
  -3  -9   5    9.77    0.41
   3  -9  -5    9.18    0.42
   3   9  -5    8.88    0.40
  -3   9   5    9.03    0.40
   2  -9  -5   19.60    0.76
  -2  -9   5   19.22    0.74
  -2  -9   5   19.49    0.74
   2  -9  -5   20.86    0.75
   2   9  -5   19.18    0.73
  -2   9   5   19.28    0.71
  -2   9   5   20.05    0.73
  -1  -9   5   26.47    0.93
   1  -9  -5   26.33    0.93
  -1  -9   5   25.36    0.94
   1  -9  -5   25.50    0.94
  -1   9   5   26.28    0.93
  -1   9   5   25.68    0.92
   1   9  -5   25.91    0.92
   0  -9   5   10.93    0.47
   0  -9  -5   10.71    0.47
   0  -9   5   10.79    0.44
   0   9   5   10.95    0.47
   0   9  -5   10.58    0.44
   0   9  -5   11.03    0.45
   0   9   5   11.29    0.44
   1  -9   5    0.36    0.08
   1  -9   5    0.30    0.09
  -1  -9  -5    0.23    0.09
  -1   9  -5    0.30    0.08
   1   9   5    0.33    0.08
   1   9   5    0.34    0.09
  -1   9  -5    0.29    0.08
   2  -9   5    2.53    0.22
  -2   9  -5    2.51    0.20
   2   9   5    2.48    0.18
   2   9   5    2.47    0.21
  -2   9  -5    2.57    0.18
   3  -9   5    2.95    0.23
  -3   9  -5    2.60    0.22
   3   9   5    2.60    0.22
  -3   9  -5    2.52    0.19
   3   9   5    3.01    0.19
   4  -9   5   13.25    0.58
   4   9   5   13.15    0.51
  -4   9  -5   13.02    0.52
  -4   9  -5   13.13    0.59
   4   9   5   12.89    0.59
   5  -9   5    0.83    0.15
  -5   9  -5    0.83    0.13
  -5   9  -5    1.07    0.18
   5   9   5    0.70    0.15
   5   9   5    1.09    0.13
   6  -9   5    5.66    0.36
  -6   9  -5    5.63    0.30
   6   9   5    6.06    0.37
   6   9   5    5.94    0.30
  -6   9  -5    5.44    0.37
   7  -9   5   11.72    0.58
  -7   9  -5   12.64    0.52
  -7   9  -5   12.33    0.63
   7   9   5   12.09    0.60
   8  -9   5   -0.04    0.13
  -8   9  -5    0.08    0.13
   8   9   5    0.05    0.12
  -8   9  -5    0.14    0.09
   9  -9   5    0.54    0.18
   9   9   5    0.25    0.15
  -9   9  -5    0.23    0.17
  10  -9   5    0.02    0.16
 -10   9  -5    0.08    0.17
  10   9   5    0.10    0.14
  11  -9   5    0.98    0.24
  11   9   5    1.07    0.23
 -11   9  -5    1.27    0.29
  13  10  -5    2.97    0.38
  12 -10  -5    0.00    0.18
 -12 -10   5    0.20    0.16
  12  10  -5    0.12    0.15
 -12  10   5    0.16    0.14
 -11 -10   5    0.80    0.20
  11 -10  -5    0.52    0.22
  11 -10  -5    0.29    0.16
 -11  10   5    0.51    0.15
  11  10  -5    0.45    0.16
  10 -10  -5    2.54    0.36
  10 -10  -5    2.78    0.30
 -10 -10   5    3.13    0.31
 -10  10   5    2.56    0.28
  10  10  -5    2.75    0.27
   9 -10  -5    0.64    0.19
   9 -10  -5    0.66    0.17
  -9 -10   5    0.62    0.17
   9  10  -5    0.74    0.16
  -9  10   5    0.52    0.15
   8 -10  -5    1.24    0.23
  -8 -10   5    1.07    0.18
  -8 -10   5    1.36    0.20
   8 -10  -5    1.07    0.19
  -8  10   5    1.38    0.20
   8  10  -5    1.27    0.18
  -7 -10   5    4.12    0.31
   7 -10  -5    3.97    0.31
   7 -10  -5    4.64    0.37
  -7 -10   5    4.22    0.28
   7  10  -5    5.05    0.31
  -7  10   5    4.49    0.30
  -6 -10   5    0.01    0.09
  -6 -10   5    0.16    0.09
   6 -10  -5    0.12    0.11
   6 -10  -5    0.08    0.11
   6  10  -5    0.33    0.11
  -6  10   5   -0.02    0.08
  -5 -10   5    5.78    0.35
   5 -10  -5    5.35    0.36
  -5 -10   5    5.38    0.31
   5 -10  -5    5.88    0.34
  -5  10   5    5.54    0.32
   5  10  -5    5.64    0.32
   4 -10  -5   47.40    1.68
  -4 -10   5   49.24    1.66
  -4 -10   5   50.12    1.70
   4 -10  -5   48.69    1.73
  -4  10   5   48.19    1.66
   4  10  -5   48.16    1.66
  -3 -10   5   13.72    0.57
   3 -10  -5   13.50    0.60
   3 -10  -5   13.74    0.58
  -3 -10   5   14.17    0.59
   3  10  -5   13.79    0.56
  -3  10   5   13.75    0.56
   2 -10  -5   72.46    2.38
  -2 -10   5   67.58    2.36
  -2 -10   5   70.93    2.37
  -2  10   5   70.85    2.35
   2  10  -5   72.95    2.35
   1 -10  -5   33.44    1.20
  -1 -10   5   33.41    1.20
  -1 -10   5   34.46    1.18
  -1  10   5   34.29    1.17
   1  10  -5   33.09    1.18
  -1  10   5   32.85    1.18
   0 -10   5    0.04    0.07
   0 -10   5    0.02    0.08
   0 -10  -5    0.06    0.09
   0  10   5    0.11    0.07
   0  10  -5   -0.01    0.07
   0  10   5   -0.06    0.07
   1 -10   5    7.98    0.40
  -1 -10  -5    8.40    0.41
  -1  10  -5    8.11    0.38
   1  10   5    8.62    0.37
   1  10   5    8.12    0.40
   2 -10   5    4.96    0.30
  -2 -10  -5    4.68    0.29
   2  10   5    4.44    0.29
  -2  10  -5    4.33    0.26
   2  10   5    4.95    0.26
  -2  10  -5    4.84    0.29
   3 -10   5    0.18    0.11
   3  10   5    0.28    0.10
  -3  10  -5    0.29    0.09
  -3  10  -5    0.14    0.10
   3  10   5    0.17    0.09
   4 -10   5   19.09    0.78
   4  10   5   16.58    0.69
   4  10   5   19.72    0.79
  -4  10  -5   19.56    0.72
  -4  10  -5   19.44    0.79
   5 -10   5   10.08    0.50
   5  10   5   10.19    0.52
  -5  10  -5    9.86    0.45
  -5  10  -5   10.25    0.53
   5  10   5   10.35    0.44
   6 -10   5    3.59    0.30
   6  10   5    3.43    0.30
  -6  10  -5    3.46    0.32
  -6  10  -5    4.01    0.26
   6  10   5    3.85    0.30
   7 -10   5    0.03    0.14
  -7  10  -5    0.03    0.13
   7  10   5   -0.05    0.10
  -7  10  -5    0.03    0.09
   8 -10   5    0.14    0.16
  -8  10  -5    0.01    0.10
   8  10   5    0.21    0.14
  -8  10  -5    0.23    0.16
   9 -10   5   -0.02    0.15
   9  10   5    0.11    0.14
  -9  10  -5    0.01    0.15
  10 -10   5    2.06    0.29
 -10  10  -5    1.55    0.29
  10  10   5    1.72    0.26
 -11  10  -5    0.60    0.36
  12  11  -5    0.54    0.19
  11 -11  -5    0.95    0.26
 -11 -11   5    0.79    0.21
  11 -11  -5    0.90    0.22
 -11  11   5    0.75    0.18
  11  11  -5    0.85    0.20
  10 -11  -5    0.64    0.21
  10 -11  -5    0.69    0.19
 -10 -11   5    0.66    0.19
 -10  11   5    0.73    0.18
  10  11  -5    0.79    0.18
  -9 -11   5    0.33    0.16
   9 -11  -5    0.29    0.17
   9 -11  -5    0.37    0.16
   9  11  -5    0.25    0.14
  -9  11   5    0.09    0.13
   8 -11  -5   12.84    0.61
  -8 -11   5   11.30    0.61
   8 -11  -5   12.29    0.68
  -8  11   5   13.25    0.59
   8  11  -5   12.68    0.58
   7 -11  -5    8.48    0.47
  -7 -11   5    8.62    0.43
  -7 -11   5    8.98    0.49
   7 -11  -5    8.73    0.53
  -7  11   5    9.03    0.46
   7  11  -5    8.82    0.45
   6 -11  -5   23.92    1.03
  -6 -11   5   25.00    0.95
  -6 -11   5   24.92    1.00
   6 -11  -5   25.20    0.98
   6  11  -5   25.74    0.95
  -6  11   5   24.70    0.95
   5 -11  -5    4.07    0.31
  -5 -11   5    4.59    0.28
  -5 -11   5    3.83    0.30
   5 -11  -5    4.26    0.33
   5  11  -5    3.94    0.28
  -5  11   5    4.08    0.28
   4 -11  -5    4.48    0.31
   4 -11  -5    4.63    0.31
  -4 -11   5    3.96    0.29
  -4 -11   5    3.47    0.27
  -4  11   5    4.59    0.28
   4  11  -5    4.34    0.28
  -3 -11   5   24.64    0.95
   3 -11  -5   25.34    0.95
  -3 -11   5   25.60    0.94
  -3  11   5   24.01    0.92
   3  11  -5   24.57    0.92
   2 -11  -5   25.83    0.98
  -2 -11   5   26.14    0.97
  -2 -11   5   25.03    0.96
  -2  11   5   26.35    0.95
   2  11  -5   25.48    0.95
  -1 -11   5   33.63    1.23
   1 -11  -5   35.41    1.24
  -1 -11   5   34.51    1.21
   1  11  -5   33.75    1.20
  -1  11   5   33.50    1.20
  -1  11   5   33.16    1.19
   0 -11   5   81.39    2.64
   0 -11  -5   77.47    2.64
   0  11  -5   79.54    2.61
   0  11   5   79.03    2.60
   0  11   5   77.30    2.63
  -1 -11  -5    0.93    0.16
   1 -11   5    1.17    0.17
   1  11   5    1.48    0.18
  -1  11  -5    1.13    0.15
   1  11   5    1.13    0.15
  -2 -11  -5   19.79    0.79
   2 -11   5   19.97    0.80
   2  11   5   19.54    0.79
   2  11   5   19.46    0.74
  -2  11  -5   19.20    0.75
  -3 -11  -5    8.06    0.41
   3 -11   5    7.47    0.41
   3  11   5    7.53    0.42
   3  11   5    7.29    0.36
  -3  11  -5    7.95    0.38
   4 -11   5    1.41    0.20
   4  11   5    1.64    0.17
   4  11   5    1.27    0.19
  -4  11  -5    1.84    0.22
  -4  11  -5    1.53    0.18
   5 -11   5    1.49    0.21
  -5  11  -5    1.77    0.24
  -5  11  -5    1.69    0.19
   5  11   5    2.12    0.19
   5  11   5    1.44    0.21
   6 -11   5    0.87    0.19
  -6  11  -5    1.34    0.17
   6  11   5    1.18    0.20
  -6  11  -5    1.02    0.20
   7 -11   5    2.65    0.30
  -7  11  -5    2.54    0.31
  -7  11  -5    2.12    0.22
   7  11   5    2.58    0.28
   8 -11   5    1.83    0.27
  -8  11  -5    2.06    0.22
  -8  11  -5    2.04    0.31
   8  11   5    1.78    0.25
   9 -11   5    0.36    0.20
  -9  11  -5    0.72    0.23
   9  11   5    0.42    0.17
  10 -11   5    4.39    0.42
  10  11   5    3.91    0.43
 -10  11  -5    4.12    0.44
  11 -12  -5    1.75    0.33
  11 -12  -5    1.58    0.28
  11  12  -5    1.49    0.24
 -10 -12   5    2.37    0.31
  10 -12  -5    2.68    0.37
  10 -12  -5    2.80    0.34
 -10  12   5    2.41    0.28
  10  12  -5    2.78    0.29
   9 -12  -5    0.38    0.17
   9 -12  -5    0.25    0.17
  -9 -12   5    0.33    0.16
   9  12  -5    0.19    0.15
  -9  12   5    0.25    0.14
   8 -12  -5    4.76    0.37
   8 -12  -5    4.27    0.39
  -8 -12   5    3.81    0.35
   8  12  -5    3.95    0.32
  -8  12   5    3.81    0.31
  -7 -12   5    7.93    0.42
   7 -12  -5    7.62    0.46
  -7 -12   5    7.25    0.46
   7 -12  -5    7.65    0.50
   7  12  -5    7.99    0.43
  -7  12   5    7.37    0.43
   6 -12  -5    0.75    0.18
  -6 -12   5    0.71    0.17
   6 -12  -5    1.27    0.21
  -6 -12   5    0.92    0.16
   6  12  -5    0.76    0.16
  -6  12   5    0.87    0.16
  -5 -12   5   13.50    0.60
   5 -12  -5   13.97    0.63
  -5 -12   5   13.32    0.63
   5  12  -5   13.37    0.59
  -5  12   5   13.52    0.60
  -4 -12   5   20.74    0.83
  -4 -12   5   20.51    0.81
   4 -12  -5   20.03    0.82
   4  12  -5   19.29    0.79
  -4  12   5   20.28    0.80
  -3 -12   5    0.34    0.12
   3 -12  -5    0.38    0.13
  -3 -12   5    0.25    0.11
  -3  12   5    0.43    0.12
   3  12  -5    0.28    0.12
   2 -12  -5   47.83    1.68
  -2 -12   5   49.87    1.66
  -2 -12   5   45.59    1.66
   2  12  -5   46.70    1.64
  -2  12   5   47.38    1.64
  -1 -12   5   10.46    0.48
   1 -12  -5   10.32    0.51
  -1 -12   5   10.52    0.51
  -1  12   5   11.35    0.48
   1  12  -5   10.69    0.49
   0 -12  -5    4.61    0.32
   0 -12   5    5.02    0.32
   0  12  -5    4.54    0.29
   0  12   5    5.15    0.29
   0  12   5    4.77    0.30
  -1 -12  -5   19.24    0.78
   1 -12   5   18.85    0.78
   1  12   5   18.98    0.74
  -1  12  -5   18.49    0.74
   1  12   5   19.40    0.78
  -2 -12  -5   13.26    0.60
   2 -12   5   13.79    0.61
   2  12   5   13.97    0.61
  -2  12  -5   12.76    0.56
   2  12   5   12.67    0.55
   3 -12   5    6.48    0.40
  -3 -12  -5    6.39    0.38
   3  12   5    6.29    0.33
   3  12   5    6.00    0.38
  -3  12  -5    5.81    0.33
  -4 -12  -5   31.11    1.18
   4 -12   5   32.69    1.21
   4  12   5   32.67    1.22
  -4  12  -5   31.13    1.14
   4  12   5   29.66    1.12
   5 -12   5    2.31    0.27
   5  12   5    2.40    0.21
   5  12   5    1.90    0.25
  -5  12  -5    2.09    0.21
   6 -12   5    5.50    0.41
  -6  12  -5    6.00    0.35
   6  12   5    5.88    0.41
  -6  12  -5    5.60    0.41
   7 -12   5    3.96    0.36
   7  12   5    3.81    0.35
  -7  12  -5    3.59    0.29
  -7  12  -5    3.94    0.37
   8 -12   5    0.75    0.22
   8  12   5    0.68    0.19
  -8  12  -5    0.54    0.15
  -8  12  -5    0.77    0.22
   9 -12   5    0.19    0.18
  -9  12  -5   -0.02    0.17
   9  12   5   -0.09    0.13
  10 -13  -5    3.30    0.41
  10 -13  -5    3.93    0.37
  10  13  -5    3.80    0.36
   9 -13  -5    0.23    0.18
  -9 -13   5    0.50    0.19
   9 -13  -5    0.41    0.19
   9  13  -5    0.02    0.15
  -9  13   5    0.23    0.16
   8 -13  -5    2.48    0.31
  -8 -13   5    2.85    0.32
   8  13  -5    2.94    0.29
  -8  13   5    2.58    0.28
  -7 -13   5    1.93    0.26
  -7 -13   5    1.76    0.24
   7 -13  -5    2.56    0.30
  -7  13   5    2.06    0.25
   7  13  -5    2.30    0.26
  -6 -13   5   12.34    0.64
   6 -13  -5   13.83    0.65
  -6 -13   5   13.23    0.61
   6  13  -5   14.70    0.64
  -6  13   5   13.69    0.62
   5 -13  -5    8.24    0.49
  -5 -13   5    8.83    0.49
  -5 -13   5    8.49    0.45
  -5  13   5    8.61    0.46
   5  13  -5    8.74    0.46
  -4 -13   5   21.04    0.86
   4 -13  -5   21.20    0.88
  -4 -13   5   21.42    0.88
   4  13  -5   21.84    0.86
  -4  13   5   21.33    0.85
  -3 -13   5   13.04    0.59
   3 -13  -5   12.76    0.61
  -3 -13   5   13.36    0.60
  -3  13   5   12.63    0.57
   3  13  -5   13.11    0.58
   2 -13  -5    0.32    0.14
  -2 -13   5    0.31    0.13
  -2 -13   5    0.08    0.11
   2  13  -5    0.43    0.13
  -2  13   5    0.37    0.12
  -1 -13   5    6.62    0.39
   1 -13  -5    7.16    0.41
   1  13  -5    6.92    0.37
  -1  13   5    6.61    0.37
   0 -13  -5   18.84    0.83
   0 -13   5   21.69    0.85
   0  13  -5   19.16    0.79
   0  13   5   21.26    0.80
  -1 -13  -5    3.11    0.28
   1 -13   5    3.04    0.28
  -1  13  -5    3.48    0.26
   1  13   5    3.21    0.25
   1  13   5    3.73    0.28
   2 -13   5   25.01    1.03
  -2 -13  -5   26.73    1.03
   2  13   5   26.35    0.98
   2  13   5   26.86    1.03
  -2  13  -5   25.42    0.98
   3 -13   5    3.14    0.30
  -3 -13  -5    3.49    0.30
   3  13   5    3.47    0.26
   3  13   5    4.07    0.31
  -3  13  -5    3.53    0.28
  -4 -13  -5    3.09    0.29
   4 -13   5    2.66    0.29
   4  13   5    3.06    0.25
   4  13   5    2.38    0.27
  -4  13  -5    2.67    0.25
   5 -13   5   20.17    0.88
  -5 -13  -5   20.65    0.86
   5  13   5   19.92    0.88
  -5  13  -5   20.40    0.82
   5  13   5   20.49    0.80
  -6 -13  -5    7.51    0.46
   6 -13   5    8.30    0.51
  -6  13  -5    7.66    0.43
   6  13   5    8.09    0.50
   7 -13   5   -0.12    0.15
   7  13   5    0.11    0.14
  -7  13  -5   -0.01    0.11
   8 -13   5    0.43    0.20
  -8  13  -5    0.41    0.15
   8  13   5    0.08    0.15
  -8  13  -5    0.41    0.31
  -9  13  -5    1.54    0.30
   9 -14  -5   -0.05    0.17
   8 -14  -5    0.55    0.21
  -8 -14   5    0.59    0.19
  -8  14   5    0.66    0.18
   8  14  -5    0.50    0.18
   7 -14  -5    5.37    0.42
  -7 -14   5    5.36    0.41
  -7  14   5    5.46    0.38
   7  14  -5    5.20    0.38
  -6 -14   5    5.43    0.37
   6 -14  -5    4.90    0.39
  -6 -14   5    4.83    0.39
   6  14  -5    5.26    0.36
  -6  14   5    4.73    0.36
  -5 -14   5    3.57    0.31
   5 -14  -5    4.20    0.35
  -5 -14   5    3.56    0.33
  -5  14   5    4.09    0.31
   5  14  -5    3.57    0.32
  -4 -14   5    9.82    0.51
  -4 -14   5    9.70    0.52
   4 -14  -5   10.31    0.55
  -4  14   5    9.15    0.49
   4  14  -5    9.78    0.50
   3 -14  -5    8.75    0.50
  -3 -14   5    9.17    0.49
  -3 -14   5    9.14    0.49
   3  14  -5    9.20    0.47
  -3  14   5    9.34    0.47
   2 -14  -5   27.17    1.07
  -2 -14   5   25.70    1.05
  -2  14   5   26.39    1.02
   2  14  -5   27.95    1.03
  -1 -14   5    4.94    0.35
   1 -14  -5    4.86    0.36
  -1  14   5    4.49    0.31
   1  14  -5    4.61    0.33
   0 -14  -5    0.12    0.13
   0 -14   5    0.31    0.15
   0  14   5    0.09    0.11
   0  14  -5    0.02    0.12
   1 -14   5   16.84    0.75
  -1 -14  -5   17.48    0.76
  -1  14  -5   16.80    0.71
   1  14   5   16.97    0.71
   2 -14   5    7.56    0.46
  -2 -14  -5    7.66    0.44
   2  14   5    7.44    0.44
  -2  14  -5    7.63    0.41
   2  14   5    6.46    0.38
  -3 -14  -5   16.35    0.72
   3 -14   5   14.66    0.71
  -3  14  -5   14.96    0.66
   3  14   5   15.23    0.65
   3  14   5   15.58    0.71
  -4 -14  -5    4.83    0.36
   4 -14   5    3.60    0.36
  -4  14  -5    3.89    0.31
   4  14   5    3.95    0.34
   4  14   5    4.38    0.31
  -5 -14  -5    0.11    0.15
   5 -14   5    0.54    0.19
  -5  14  -5    0.59    0.16
   5  14   5    0.50    0.15
   5  14   5    0.44    0.16
   6 -14   5    0.04    0.16
  -6 -14  -5    0.16    0.15
   6  14   5    0.13    0.14
  -6  14  -5    0.04    0.12
  -7 -14  -5   -0.03    0.13
   7  14   5    0.09    0.15
  -7  14  -5   -0.08    0.12
  -8  14  -5   -0.15    0.12
  -7 -15   5    2.92    0.34
   7 -15  -5    3.04    0.35
   7  15  -5    2.89    0.35
  -6 -15   5    5.33    0.41
   6 -15  -5    4.86    0.43
  -6 -15   5    5.49    0.39
   6  15  -5    5.29    0.38
  -6  15   5    5.16    0.38
  -5 -15   5   18.59    0.80
   5 -15  -5   18.36    0.83
  -5 -15   5   17.94    0.82
  -5  15   5   18.01    0.78
   5  15  -5   17.29    0.77
  -4 -15   5    1.11    0.22
   4 -15  -5    1.35    0.24
  -4 -15   5    0.75    0.19
   4  15  -5    0.97    0.20
  -4  15   5    0.76    0.18
   3 -15  -5    8.43    0.53
  -3 -15   5    9.22    0.50
   3  15  -5    8.81    0.48
  -3  15   5    9.08    0.48
   2 -15  -5    1.33    0.23
  -2 -15   5    1.41    0.22
  -2  15   5    1.99    0.24
   2  15  -5    1.20    0.20
  -1 -15   5   -0.05    0.13
   1 -15  -5    0.22    0.16
  -1  15   5    0.09    0.12
   1  15  -5   -0.11    0.11
   0 -15  -5    6.10    0.43
   0 -15   5    6.07    0.41
   0  15   5    5.97    0.37
   0  15  -5    6.25    0.39
  -1 -15  -5    0.30    0.15
   1 -15   5    0.19    0.15
  -1  15  -5    0.04    0.11
   1  15   5    0.00    0.11
  -2 -15  -5   20.28    0.88
   2 -15   5   19.68    0.89
  -2  15  -5   20.82    0.84
   2  15   5   20.74    0.83
  -3 -15  -5   -0.03    0.13
   3 -15   5    0.02    0.15
   3  15   5    0.08    0.12
  -3  15  -5   -0.04    0.12
   3  15   5    0.19    0.12
   4 -15   5   11.43    0.64
  -4 -15  -5   11.97    0.61
   4  15   5   11.84    0.56
  -4  15  -5   10.70    0.55
   4  15   5   12.06    0.63
  -5 -15  -5    0.14    0.14
   5 -15   5    0.24    0.18
  -5  15  -5    0.29    0.15
   5  15   5    0.09    0.14
  -6  15  -5    1.84    0.24
   6  15   5    1.94    0.29
  -6 -16   5    5.30    0.44
  -5 -16   5   -0.09    0.13
   4 -16  -5   17.57    0.83
  -4 -16   5   17.03    0.79
   4  16  -5   18.06    0.81
  -4  16   5   16.90    0.77
  -3 -16   5    0.98    0.21
   3 -16  -5    0.77    0.22
   3  16  -5    0.83    0.19
  -3  16   5    0.61    0.17
  -2 -16   5    4.03    0.35
   2 -16  -5    4.57    0.39
   2  16  -5    3.88    0.34
  -2  16   5    4.66    0.34
   1 -16  -5    0.52    0.19
  -1 -16   5    0.71    0.20
   1  16  -5    0.71    0.17
  -1  16   5    0.38    0.14
   0 -16   5    0.70    0.21
   0 -16  -5    0.65    0.20
   0  16  -5    0.69    0.17
   0  16   5    0.69    0.17
   1 -16   5    8.78    0.52
  -1 -16  -5    9.05    0.52
   1  16   5    8.39    0.47
  -1  16  -5    7.55    0.46
  -2 -16  -5    4.95    0.40
   2 -16   5    5.47    0.44
   2  16   5    4.73    0.34
  -2  16  -5    4.80    0.37
  -3 -16  -5    7.93    0.62
   3 -16   5    6.89    0.53
   3  16   5    7.19    0.43
  -3  16  -5    7.76    0.45
   4  16   5    0.83    0.19
   4  16   5    0.84    0.21
   5  16   5    5.07    0.47
  15   0  -6   43.04    1.72
 -15   0   6   41.57    1.56
 -14   0   6   11.57    0.58
  14   0  -6   11.81    0.69
 -13   0   6   10.01    0.51
  12   0  -6   33.09    1.33
 -12   0   6   33.52    1.22
 -11   0   6   51.78    1.76
  11   0  -6   49.58    1.86
  10   0  -6    4.34    0.35
 -10   0   6    4.44    0.26
 -10   0   6    5.19    0.30
   9   0  -6    1.74    0.23
  -9   0   6    1.71    0.15
  -9   0   6    1.48    0.17
  -8   0   6    0.66    0.10
   8   0  -6    0.52    0.13
   8   0  -6    0.72    0.09
   8   0  -6    0.76    0.12
   7   0  -6   10.83    0.40
   7   0  -6   10.49    0.44
   7   0  -6   10.22    0.49
  -7   0   6   11.09    0.43
  -6   0   6  127.73    4.05
   6   0  -6  131.76    4.01
   6   0  -6  123.97    4.05
   6   0  -6  121.94    4.11
   5   0  -6   15.72    0.60
   5   0  -6   16.41    0.64
  -5   0   6   16.56    0.59
   5   0  -6   16.95    0.56
   4   0  -6   17.37    0.56
  -4   0   6   17.38    0.60
   4   0  -6   16.63    0.64
  -3   0   6    3.88    0.18
   3   0  -6    3.62    0.17
   3   0  -6    3.96    0.20
  -2   0   6    1.90    0.11
   2   0  -6    1.90    0.13
   2   0  -6    1.85    0.10
  -1   0   6    4.47    0.18
   1   0  -6    4.65    0.22
  -1   0   6    5.10    0.21
   1   0  -6    5.07    0.19
   0   0  -6    3.79    0.19
   0   0   6    4.91    0.19
   0   0   6    3.61    0.16
   0   0  -6    3.90    0.15
   1   0   6   77.74    2.62
   1   0   6   86.24    2.64
   2   0   6  327.88   10.46
   2   0   6  317.79   10.46
  -2   0  -6  349.34   10.55
  -3   0  -6    6.39    0.30
   3   0   6    6.62    0.29
   3   0   6    6.53    0.28
   4   0   6  380.22   11.85
   4   0   6  367.27   11.86
  -4   0  -6  380.41   11.78
  -4   0  -6  372.80   11.88
  -5   0  -6  238.33    7.70
  -5   0  -6  244.74    7.59
   5   0   6  240.71    7.66
  -6   0  -6   39.88    1.26
   6   0   6   38.32    1.32
  -6   0  -6   37.71    1.37
   6   0   6   38.69    1.35
   7   0   6   34.99    1.23
  -7   0  -6   36.66    1.30
   7   0   6   34.94    1.26
   8   0   6   50.06    1.76
  -8   0  -6   49.45    1.79
   8   0   6   52.73    1.73
   9   0   6   94.32    3.07
   9   0   6   93.59    3.11
  -9   0  -6   90.86    3.14
 -10   0  -6   11.51    0.58
  10   0   6   11.16    0.56
 -11   0  -6    1.83    0.27
  11   0   6    1.91    0.25
 -12   0  -6    1.92    0.29
  13   0   6    1.50    0.25
 -13   0  -6    1.51    0.27
 -14   0  -6    0.18    0.18
  15  -1  -6   11.59    0.73
 -15  -1   6   10.46    0.58
 -15   1   6   11.06    0.58
  14  -1  -6    0.12    0.19
 -14  -1   6   -0.02    0.14
 -14   1   6    0.25    0.13
  14   1  -6   -0.05    0.16
  13  -1  -6   31.60    1.32
 -13  -1   6   30.18    1.17
 -13   1   6   31.73    1.18
  13   1  -6   31.28    1.29
 -12  -1   6    8.43    0.44
  12   1  -6    8.37    0.52
  11   1  -6   14.23    0.69
 -10  -1   6   28.88    1.06
  10   1  -6   31.88    1.08
 -10   1   6   27.95    1.07
   9  -1  -6    9.57    0.51
  -9  -1   6    9.57    0.43
   9  -1  -6   10.04    0.42
  -9   1   6   10.02    0.44
   9   1  -6    9.59    0.44
  -9   1   6   10.09    0.41
   9   1  -6    9.38    0.49
  -8  -1   6   12.59    0.51
   8  -1  -6   12.69    0.59
   8  -1  -6   13.17    0.48
  -8   1   6   12.89    0.49
   8   1  -6   11.64    0.47
   8   1  -6   12.65    0.51
   8   1  -6   13.29    0.58
  -8   1   6   12.25    0.51
  -7  -1   6   21.93    0.79
   7  -1  -6   22.36    0.76
   7  -1  -6   22.52    0.87
   7   1  -6   21.43    0.80
   7   1  -6   20.30    0.75
   7   1  -6   23.95    0.86
  -7   1   6   22.69    0.78
  -7   1   6   22.00    0.80
  -6  -1   6   26.25    0.89
   6  -1  -6   24.67    0.95
   6  -1  -6   25.97    0.85
   6   1  -6   25.07    0.85
   6   1  -6   25.09    0.93
  -6   1   6   25.56    0.87
  -6   1   6   26.42    0.90
   6   1  -6   24.74    0.89
   5  -1  -6   34.88    1.24
   5  -1  -6   35.86    1.14
  -5  -1   6   35.21    1.18
  -5   1   6   36.02    1.17
   5   1  -6   34.19    1.22
   5   1  -6   34.47    1.18
  -4  -1   6   17.28    0.61
   4  -1  -6   17.12    0.56
   4  -1  -6   16.53    0.64
  -4   1   6   17.34    0.60
  -4   1   6   17.05    0.59
   4   1  -6   17.25    0.63
   4   1  -6   16.82    0.60
   3  -1  -6    1.73    0.14
  -3  -1   6    2.32    0.13
   3  -1  -6    1.95    0.09
   3   1  -6    1.95    0.12
   3   1  -6    2.11    0.14
  -3   1   6    2.51    0.13
  -3   1   6    1.95    0.12
   2  -1  -6   50.82    1.72
  -2  -1   6   58.82    1.66
  -2  -1   6   50.82    1.71
   2   1  -6   51.74    1.72
  -2   1   6   52.41    1.70
   2   1  -6   51.83    1.69
  -2   1   6   50.74    1.69
  -1  -1   6    0.22    0.04
   1  -1  -6    0.09    0.05
  -1  -1   6    0.06    0.04
  -1   1   6    0.02    0.04
   1   1  -6    0.02    0.05
  -1   1   6    0.01    0.03
   1   1  -6    0.09    0.04
   0  -1   6    7.24    0.29
   0  -1   6    7.61    0.28
   0   1  -6    7.26    0.26
   0   1  -6    7.65    0.31
   0   1   6    7.53    0.26
   0   1   6    7.48    0.30
   1  -1   6  130.56    4.17
  -1  -1  -6  132.50    4.18
   1  -1   6  134.24    4.17
  -1   1  -6  130.60    4.12
   1   1   6  128.35    4.16
  -1   1  -6  130.32    4.19
   2  -1   6   18.50    0.64
  -2  -1  -6   18.38    0.66
   2  -1   6   17.94    0.64
   2   1   6   18.67    0.65
  -2   1  -6   18.44    0.67
  -2   1  -6   18.50    0.59
   2   1   6   17.51    0.65
   3  -1   6  263.44    8.17
  -3  -1  -6  257.72    8.18
   3  -1   6  251.11    8.15
  -3   1  -6  254.02    8.19
   3   1   6  255.62    8.17
   3   1   6  258.87    8.17
  -3   1  -6  265.22    8.10
   4  -1   6   57.35    1.90
  -4  -1  -6   58.90    1.93
  -4  -1  -6   59.13    1.84
   4   1   6   58.71    1.93
  -4   1  -6   58.87    1.85
   4   1   6   56.61    1.91
  -4   1  -6   56.65    1.95
  -5  -1  -6  100.41    3.14
   5  -1   6   98.95    3.20
   5  -1   6   98.19    3.23
  -5  -1  -6   98.02    3.24
   5   1   6   97.01    3.23
   5   1   6   99.91    3.22
  -5   1  -6   99.94    3.26
  -5   1  -6  101.06    3.15
  -6  -1  -6   40.42    1.31
  -6  -1  -6   40.94    1.42
   6  -1   6   40.15    1.36
   6  -1   6   41.15    1.40
   6   1   6   35.63    1.39
  -6   1  -6   40.75    1.43
  -6   1  -6   41.95    1.31
   6   1   6   41.20    1.39
   7  -1   6    5.72    0.32
  -7  -1  -6    5.71    0.32
   7  -1   6    4.94    0.27
  -7   1  -6    5.33    0.33
   7   1   6    5.59    0.29
   7   1   6    5.21    0.31
  -8  -1  -6   62.35    2.15
   8  -1   6   62.04    2.13
   8  -1   6   62.52    2.08
  -8   1  -6   61.82    2.17
   8   1   6   63.02    2.13
  -9  -1  -6   30.11    1.16
   9  -1   6   29.53    1.13
   9   1   6   29.42    1.13
  -9   1  -6   30.92    1.18
   9   1   6   30.14    1.10
  10  -1   6   14.80    0.69
 -10  -1  -6   15.46    0.72
 -10   1  -6   15.12    0.73
  10   1   6   17.02    0.68
  10   1   6   16.50    0.71
  11  -1   6   39.29    1.42
 -11  -1  -6   37.59    1.44
 -11   1  -6   35.22    1.45
  11   1   6   38.13    1.41
  12  -1   6    4.74    0.38
 -12  -1  -6    4.03    0.36
  12   1   6    3.97    0.35
 -12   1  -6    3.30    0.36
  13  -1   6    1.47    0.26
 -13  -1  -6    1.64    0.28
  13   1   6    1.75    0.26
 -13   1  -6    1.24    0.25
 -14   1  -6    3.85    0.49
  15  -2  -6   17.70    0.95
 -15  -2   6   16.94    0.78
 -15   2   6   18.23    0.79
  14  -2  -6    0.71    0.25
 -14  -2   6    1.00    0.20
 -14   2   6    1.06    0.19
  13  -2  -6    4.66    0.44
 -13  -2   6    4.16    0.33
 -13   2   6    5.30    0.36
  12  -2  -6   19.50    0.91
 -12  -2   6   18.57    0.78
  12   2  -6   19.18    0.78
  12   2  -6   18.96    0.86
 -12   2   6   19.82    0.79
 -11  -2   6   46.21    1.64
  11  -2  -6   46.50    1.77
  11   2  -6   47.90    1.64
  11   2  -6   45.57    1.72
 -11   2   6   49.17    1.65
 -10  -2   6   17.05    0.70
  10  -2  -6   17.89    0.81
  10   2  -6   18.23    0.78
 -10   2   6   18.00    0.71
   9  -2  -6   14.60    0.70
  -9  -2   6   16.07    0.63
   9  -2  -6   15.69    0.59
   9   2  -6   15.57    0.62
   9   2  -6   15.83    0.68
  -9   2   6   15.49    0.62
  -8  -2   6    0.09    0.06
   8  -2  -6    0.00    0.09
   8  -2  -6    0.04    0.06
  -8   2   6    0.09    0.08
   8   2  -6    0.13    0.09
  -8   2   6    0.07    0.05
   8   2  -6    0.08    0.08
  -7  -2   6   14.61    0.56
   7  -2  -6   14.16    0.63
   7  -2  -6   14.42    0.52
  -7   2   6   15.15    0.56
   7   2  -6   12.41    0.58
  -7   2   6   14.88    0.52
   7   2  -6   14.45    0.55
   6  -2  -6    8.03    0.41
  -6  -2   6    8.46    0.36
   6  -2  -6    8.24    0.32
   6   2  -6    8.49    0.38
   6   2  -6    8.08    0.35
  -6   2   6    8.37    0.32
  -6   2   6    7.56    0.35
   5  -2  -6  128.00    4.31
   5  -2  -6  135.58    4.21
  -5  -2   6  132.82    4.26
   5   2  -6  130.80    4.24
   5   2  -6  135.60    4.28
  -5   2   6  131.98    4.25
  -5   2   6  135.25    4.22
  -4  -2   6    0.79    0.10
   4  -2  -6    0.79    0.07
   4  -2  -6    0.65    0.11
  -4   2   6    0.72    0.07
   4   2  -6    0.79    0.10
  -4   2   6    0.90    0.10
   4   2  -6    0.94    0.10
  -3  -2   6   61.25    1.93
   3  -2  -6   59.41    2.01
  -3  -2   6   60.89    1.98
   3  -2  -6   61.86    1.94
   3   2  -6   61.75    1.97
  -3   2   6   60.62    1.96
   3   2  -6   60.42    1.98
  -3   2   6   60.80    1.97
   2  -2  -6    0.87    0.10
  -2  -2   6    0.82    0.05
  -2  -2   6    0.87    0.09
   2  -2  -6    0.91    0.07
   2   2  -6    0.68    0.08
   2   2  -6    0.75    0.08
  -2   2   6    0.83    0.08
  -2   2   6    0.71    0.07
   1  -2  -6  224.72    6.93
  -1  -2   6  205.31    6.91
  -1  -2   6  224.87    6.91
   1   2  -6  215.71    6.89
  -1   2   6  222.78    6.91
   1   2  -6  219.15    6.92
  -1   2   6  217.54    6.89
   0  -2   6   23.51    0.80
   0  -2   6   24.36    0.79
   0   2   6   22.82    0.81
   0   2  -6   23.25    0.77
   0   2   6   23.62    0.77
   0   2  -6   23.62    0.82
  -1  -2  -6    1.92    0.13
   1  -2   6    1.80    0.11
   1  -2   6    2.04    0.12
  -1   2  -6    1.95    0.14
  -1   2  -6    1.78    0.09
   1   2   6    1.73    0.08
   2  -2   6   88.26    2.78
   2  -2   6   87.34    2.77
  -2  -2  -6   73.80    2.78
  -2   2  -6   89.32    2.73
   2   2   6   91.78    2.72
  -2   2  -6   81.31    2.80
   2   2   6   95.68    2.80
   2   2   6   83.16    2.78
  -3  -2  -6    7.81    0.33
   3  -2   6    7.73    0.33
   3  -2   6    7.88    0.31
   3   2   6    7.70    0.34
  -3   2  -6    7.97    0.28
  -3   2  -6    7.80    0.36
   3   2   6    7.57    0.33
   3   2   6    8.11    0.27
  -4  -2  -6    5.46    0.26
   4  -2   6    4.86    0.26
   4  -2   6    4.88    0.23
   4   2   6    4.83    0.25
   4   2   6    5.23    0.26
  -4   2  -6    5.42    0.28
   4   2   6    4.99    0.19
  -4   2  -6    5.25    0.20
   5  -2   6   95.60    2.99
   5  -2   6   90.94    3.02
  -5  -2  -6   92.81    3.03
   5   2   6   91.05    3.02
   5   2   6   94.54    2.94
   5   2   6   91.74    3.03
  -5   2  -6   93.39    2.95
  -5   2  -6   90.67    3.06
   6  -2   6   12.65    0.48
   6  -2   6   12.25    0.52
  -6  -2  -6   12.41    0.52
  -6   2  -6   13.02    0.45
   6   2   6   12.39    0.52
  -6   2  -6   12.16    0.55
   6   2   6   12.17    0.53
  -7  -2  -6   24.71    0.92
   7  -2   6   24.56    0.87
   7  -2   6   24.24    0.92
  -7   2  -6   24.55    0.96
   7   2   6   24.18    0.91
   7   2   6   24.39    0.92
  -8  -2  -6   42.42    1.54
   8  -2   6   42.90    1.53
   8   2   6   44.65    1.52
   8   2   6   41.38    1.53
  -8   2  -6   45.23    1.59
  -9  -2  -6   54.17    1.96
   9  -2   6   55.51    1.94
   9   2   6   57.09    1.93
   9   2   6   53.01    1.93
  -9   2  -6   59.32    2.01
  10  -2   6   24.60    0.99
 -10  -2  -6   25.49    1.01
 -10   2  -6   23.13    1.03
  10   2   6   24.34    0.98
  10   2   6   25.52    0.96
 -11  -2  -6    8.91    0.51
  11  -2   6    9.17    0.51
  11   2   6    9.02    0.51
 -11   2  -6    8.95    0.54
  12  -2   6    0.09    0.15
 -12  -2  -6   -0.10    0.13
  12   2   6    0.04    0.13
 -12   2  -6    0.15    0.15
  13  -2   6    0.48    0.21
  13   2   6    0.83    0.20
 -13   2  -6    0.83    0.23
 -15  -3   6    2.00    0.27
  15  -3  -6    1.74    0.37
 -15   3   6    1.77    0.26
  14  -3  -6    0.12    0.21
 -14  -3   6    0.54    0.16
 -14   3   6    0.56    0.17
  13  -3  -6   15.36    0.82
 -13  -3   6   16.19    0.73
  13   3  -6   15.24    0.67
 -13   3   6   14.61    0.67
 -12  -3   6    1.01    0.16
  12  -3  -6    0.74    0.22
  12   3  -6    1.28    0.20
  11  -3  -6   11.11    0.62
 -11  -3   6    9.69    0.49
  11   3  -6   10.43    0.55
  11   3  -6   10.94    0.50
  10  -3  -6   47.74    1.82
 -10  -3   6   47.07    1.71
  10   3  -6   56.86    1.72
  10   3  -6   48.37    1.75
 -10   3   6   46.33    1.69
   9  -3  -6   72.91    2.35
  -9  -3   6   70.59    2.39
   9  -3  -6   71.35    2.50
   9   3  -6   72.16    2.38
  -9   3   6   70.54    2.38
   9   3  -6   70.88    2.43
   8  -3  -6   17.92    0.66
   8  -3  -6   17.73    0.78
  -8  -3   6   18.29    0.70
  -8   3   6   17.85    0.69
   8   3  -6   17.62    0.68
   8   3  -6   18.40    0.73
   7  -3  -6    4.42    0.22
  -7  -3   6    4.93    0.26
   7  -3  -6    4.22    0.31
   7   3  -6    4.48    0.25
   7   3  -6    4.75    0.27
  -7   3   6    4.51    0.20
  -7   3   6    5.05    0.26
   6  -3  -6   27.35    0.92
   6  -3  -6   26.89    1.02
  -6  -3   6   26.58    0.96
   6   3  -6   26.69    0.94
  -6   3   6   27.68    0.91
  -6   3   6   26.71    0.95
   6   3  -6   27.01    0.97
  -5  -3   6   29.08    1.00
   5  -3  -6   28.42    1.05
   5  -3  -6   29.32    0.96
  -5   3   6   27.55    0.98
   5   3  -6   28.44    0.98
  -5   3   6   29.21    0.95
   5   3  -6   28.39    1.00
   4  -3  -6   29.78    0.99
   4  -3  -6   29.28    1.07
  -4  -3   6   31.25    0.98
  -4  -3   6   29.06    1.03
   4   3  -6   29.87    1.03
   4   3  -6   30.04    1.01
  -4   3   6   29.69    1.02
  -4   3   6   30.94    0.99
  -3  -3   6   31.07    1.09
   3  -3  -6   32.01    1.12
  -3  -3   6   34.08    1.05
   3  -3  -6   32.25    1.06
   3   3  -6   32.99    1.09
   3   3  -6   30.96    1.08
  -3   3   6   32.29    1.08
  -3   3   6   33.12    1.07
  -2  -3   6  249.11    7.76
   2  -3  -6  242.26    7.82
   2  -3  -6  238.78    7.77
  -2  -3   6  252.10    7.80
  -2   3   6  240.92    7.78
   2   3  -6  247.51    7.78
  -2   3   6  255.56    7.83
   2   3  -6  245.86    7.79
  -1  -3   6    2.43    0.12
   1  -3  -6    2.53    0.15
  -1  -3   6    2.27    0.14
  -1   3   6    2.48    0.14
   1   3  -6    2.40    0.14
  -1   3   6    2.33    0.12
   1   3  -6    2.23    0.12
   0  -3   6  127.30    3.98
   0  -3  -6  120.75    3.99
   0  -3   6  126.70    3.99
   0   3   6  122.09    3.99
   0   3  -6  126.63    4.00
   0   3  -6  126.14    3.96
   0   3   6  125.53    3.96
   1  -3   6    0.24    0.05
   1  -3   6    0.24    0.06
  -1  -3  -6    0.15    0.05
   1   3   6    0.19    0.03
  -1   3  -6    0.19    0.06
   1   3   6    0.09    0.05
  -1   3  -6    0.15    0.04
   2  -3   6    3.89    0.19
   2  -3   6    4.03    0.20
  -2  -3  -6    3.91    0.20
   2   3   6    4.10    0.22
  -2   3  -6    4.06    0.17
   2   3   6    4.35    0.16
  -2   3  -6    4.01    0.22
  -3  -3  -6   77.49    2.48
   3  -3   6   77.34    2.46
   3  -3   6   75.33    2.48
   3   3   6   74.59    2.49
  -3   3  -6   76.19    2.43
  -3   3  -6   74.89    2.51
   3   3   6   77.97    2.42
  -4  -3  -6    9.22    0.39
   4  -3   6    9.08    0.36
   4  -3   6    9.03    0.40
   4   3   6    9.12    0.40
  -4   3  -6    9.12    0.43
  -4   3  -6   10.84    0.35
   4   3   6    9.79    0.33
   5  -3   6   10.42    0.40
   5  -3   6    9.87    0.44
  -5  -3  -6   10.20    0.43
  -5   3  -6   10.84    0.38
   5   3   6    9.87    0.44
   5   3   6   10.05    0.44
   5   3   6   10.72    0.37
  -5   3  -6   10.20    0.47
   6  -3   6    3.48    0.24
  -6  -3  -6    4.09    0.24
   6  -3   6    4.13    0.21
   6   3   6    4.28    0.26
  -6   3  -6    3.93    0.19
   6   3   6    3.99    0.25
  -6   3  -6    4.41    0.28
  -7  -3  -6    6.29    0.34
   7  -3   6    6.54    0.35
  -7   3  -6    6.25    0.38
   7   3   6    6.41    0.35
  -7   3  -6    6.71    0.32
   7   3   6    6.69    0.35
   8  -3   6   25.88    1.01
  -8  -3  -6   26.33    1.01
   8   3   6   26.80    1.01
   8   3   6   27.50    1.01
  -8   3  -6   27.06    1.07
   9  -3   6   39.12    1.44
  -9  -3  -6   39.86    1.43
   9   3   6   40.43    1.43
   9   3   6   38.14    1.42
  -9   3  -6   39.34    1.49
 -10  -3  -6    3.98    0.31
  10  -3   6    3.89    0.31
  10   3   6    3.90    0.30
 -10   3  -6    3.70    0.35
  10   3   6    3.52    0.30
  11  -3   6   13.48    0.67
  11   3   6   14.86    0.65
 -11   3  -6   12.79    0.70
  12  -3   6    0.23    0.17
 -12   3  -6    0.56    0.19
  13  -3   6    1.41    0.25
 -13   3  -6    1.13    0.26
 -15  -4   6    3.73    0.34
 -15   4   6    4.42    0.35
  14  -4  -6    2.00    0.34
 -14   4   6    2.30    0.27
  14   4  -6    2.90    0.31
  13  -4  -6    2.71    0.37
 -13  -4   6    2.68    0.26
 -13   4   6    3.20    0.28
  13   4  -6    2.52    0.29
  12  -4  -6   24.48    1.07
 -12  -4   6   23.68    0.94
 -12   4   6   23.66    0.92
  12   4  -6   20.60    0.90
  11  -4  -6   10.42    0.63
 -11  -4   6   10.98    0.53
  11   4  -6   11.33    0.52
 -11   4   6   11.26    0.53
 -10  -4   6   74.80    2.51
  10  -4  -6   75.43    2.63
  10   4  -6   72.98    2.48
 -10   4   6   73.71    2.49
   9  -4  -6   16.46    0.65
   9  -4  -6   16.53    0.78
  -9  -4   6   18.13    0.70
  -9   4   6   16.77    0.68
   9   4  -6   17.72    0.71
   9   4  -6   16.65    0.67
   8  -4  -6   31.90    1.28
   8  -4  -6   34.71    1.16
  -8  -4   6   34.69    1.21
   8   4  -6   30.47    1.19
   8   4  -6   34.71    1.18
  -8   4   6   35.26    1.19
   7  -4  -6   16.23    0.61
  -7  -4   6   16.96    0.65
   7  -4  -6   16.41    0.72
  -7   4   6   16.86    0.64
   7   4  -6   15.78    0.64
   7   4  -6   16.71    0.63
  -6  -4   6    3.52    0.21
   6  -4  -6    3.35    0.25
   6  -4  -6    3.46    0.19
   6   4  -6    3.12    0.20
   6   4  -6    2.91    0.19
  -6   4   6    3.38    0.15
  -6   4   6    3.08    0.20
   5  -4  -6   16.86    0.60
  -5  -4   6   16.49    0.63
   5  -4  -6   15.58    0.67
  -5   4   6   16.86    0.57
   5   4  -6   17.38    0.62
   5   4  -6   16.51    0.61
  -5   4   6   16.36    0.61
   4  -4  -6    1.18    0.14
  -4  -4   6    1.28    0.12
   4  -4  -6    1.30    0.10
  -4  -4   6    1.17    0.08
   4   4  -6    1.39    0.11
  -4   4   6    1.21    0.09
   4   4  -6    1.19    0.11
  -4   4   6    1.16    0.11
   3  -4  -6   61.89    1.98
  -3  -4   6   62.26    1.97
  -3  -4   6   58.16    2.01
   3  -4  -6   60.13    2.04
  -3   4   6   64.66    1.98
  -3   4   6   61.03    1.99
   3   4  -6   60.07    1.99
   3   4  -6   62.46    1.99
   2  -4  -6   21.23    0.78
  -2  -4   6   21.19    0.76
   2  -4  -6   22.70    0.74
  -2  -4   6   22.18    0.73
  -2   4   6   22.27    0.74
   2   4  -6   21.72    0.74
  -2   4   6   21.03    0.74
   2   4  -6   21.52    0.75
  -1  -4   6   37.26    1.22
  -1  -4   6   36.77    1.23
   1  -4  -6   37.36    1.25
   1   4  -6   36.52    1.22
  -1   4   6   37.55    1.21
   1   4  -6   37.83    1.24
  -1   4   6   36.15    1.23
   0  -4  -6   14.22    0.52
   0  -4   6   14.09    0.51
   0  -4   6   13.49    0.51
   0   4   6   13.95    0.49
   0   4   6   14.10    0.52
   0   4  -6   14.16    0.53
   0   4  -6   13.40    0.49
  -1  -4  -6    1.77    0.12
   1  -4   6    1.73    0.13
   1  -4   6    1.74    0.12
  -1   4  -6    2.00    0.14
   1   4   6    1.83    0.10
  -1   4  -6    1.73    0.11
   1   4   6    1.85    0.14
   2  -4   6   34.76    1.20
   2  -4   6   36.23    1.18
  -2  -4  -6   35.53    1.19
  -2   4  -6   35.06    1.23
   2   4   6   35.04    1.22
   2   4   6   36.63    1.16
  -2   4  -6   36.30    1.17
   3  -4   6    1.55    0.11
  -3  -4  -6    1.35    0.11
   3  -4   6    1.39    0.13
  -3   4  -6    1.48    0.15
  -3   4  -6    1.36    0.10
   3   4   6    1.37    0.09
   3   4   6    1.63    0.14
   4  -4   6   17.14    0.66
   4  -4   6   17.13    0.60
  -4  -4  -6   17.63    0.63
  -4   4  -6   16.94    0.68
  -4   4  -6   17.44    0.60
   4   4   6   17.32    0.66
  -5  -4  -6   32.79    1.11
   5  -4   6   30.88    1.13
   5  -4   6   27.83    1.06
   5   4   6   33.85    1.05
  -5   4  -6   32.60    1.17
  -5   4  -6   33.41    1.06
   5   4   6   32.17    1.14
  -6  -4  -6   11.19    0.46
   6   4   6   10.97    0.49
  -6   4  -6   10.04    0.51
  -6   4  -6   10.96    0.41
   7  -4   6    0.58    0.13
  -7  -4  -6    0.71    0.12
   7   4   6    0.54    0.12
  -7   4  -6    0.88    0.10
  -7   4  -6    0.67    0.15
   8  -4   6    7.78    0.41
  -8  -4  -6    7.09    0.37
  -8   4  -6    6.86    0.43
   8   4   6    6.55    0.38
   9  -4   6   16.38    0.70
  -9   4  -6   15.25    0.75
  10  -4   6   26.72    1.05
  10   4   6   27.04    1.04
 -10   4  -6   24.95    1.10
  11  -4   6   11.96    0.62
 -11   4  -6   12.44    0.69
  11   4   6   13.03    0.62
  12  -4   6    0.13    0.17
  12   4   6    0.08    0.14
 -12   4  -6   -0.03    0.15
  13  -4   6    0.03    0.17
 -13   4  -6   -0.06    0.16
 -15   5   6    0.37    0.19
  14  -5  -6    0.76    0.25
 -14  -5   6    0.80    0.18
  14   5  -6    0.43    0.19
 -14   5   6    1.07    0.20
  13  -5  -6    3.75    0.43
 -13  -5   6    3.91    0.33
  13   5  -6    3.60    0.34
 -13   5   6    3.61    0.31
 -12  -5   6    2.52    0.26
  12  -5  -6    2.42    0.35
 -12   5   6    1.87    0.23
  12   5  -6    2.50    0.27
 -11  -5   6   22.29    0.88
  11  -5  -6   20.65    0.98
  11   5  -6   20.72    0.84
 -11   5   6   21.82    0.86
 -10  -5   6   15.17    0.67
  10  -5  -6   16.40    0.79
  10   5  -6   16.55    0.66
 -10   5   6   14.73    0.65
   9  -5  -6   69.89    2.34
  -9  -5   6   70.67    2.39
   9   5  -6   68.99    2.35
  -9   5   6   71.89    2.37
   8  -5  -6   -0.03    0.11
  -8  -5   6    0.20    0.10
   8  -5  -6    0.12    0.08
   8   5  -6    0.09    0.09
  -8   5   6    0.11    0.08
   7  -5  -6   29.66    1.01
   7  -5  -6   27.92    1.12
  -7  -5   6   28.80    1.05
   7   5  -6   28.87    1.03
  -7   5   6   28.66    1.03
   7   5  -6   28.69    1.02
  -6  -5   6    0.17    0.08
   6  -5  -6    0.29    0.08
   6  -5  -6    0.23    0.10
   6   5  -6    0.18    0.07
  -6   5   6    0.26    0.08
   6   5  -6    0.17    0.07
  -5  -5   6    9.56    0.36
  -5  -5   6    9.65    0.42
   5  -5  -6    9.55    0.38
   5  -5  -6   10.52    0.47
   5   5  -6    9.46    0.38
  -5   5   6    9.22    0.35
   5   5  -6    9.35    0.39
  -5   5   6    9.38    0.40
   4  -5  -6   15.30    0.56
  -4  -5   6   15.05    0.58
   4  -5  -6   14.42    0.61
  -4  -5   6   15.49    0.53
  -4   5   6   15.55    0.57
   4   5  -6   14.72    0.56
  -4   5   6   14.53    0.53
   4   5  -6   15.78    0.55
   3  -5  -6   87.35    2.81
  -3  -5   6   88.92    2.80
   3  -5  -6   84.98    2.87
  -3  -5   6   85.60    2.84
  -3   5   6   86.40    2.81
   3   5  -6   87.52    2.81
  -3   5   6   88.17    2.80
   3   5  -6   89.08    2.81
   2  -5  -6   18.25    0.67
  -2  -5   6   17.89    0.65
   2  -5  -6   18.00    0.63
  -2  -5   6   17.97    0.62
  -2   5   6   17.31    0.63
   2   5  -6   17.73    0.63
  -2   5   6   17.88    0.63
   2   5  -6   18.22    0.63
  -1  -5   6   83.03    2.66
   1  -5  -6   83.91    2.67
  -1  -5   6   80.72    2.68
   1  -5  -6   81.45    2.69
   1   5  -6   84.07    2.68
   1   5  -6   84.95    2.66
  -1   5   6   82.77    2.68
  -1   5   6   81.83    2.66
   0  -5   6    0.34    0.07
   0  -5  -6    0.31    0.07
   0  -5   6    0.34    0.07
   0   5  -6    0.26    0.06
   0   5   6    0.41    0.08
   0   5  -6    0.43    0.08
   0   5   6    0.39    0.06
  -1  -5  -6   25.32    0.92
   1  -5   6   27.25    0.94
   1  -5   6   27.44    0.92
   1   5   6   27.43    0.90
   1   5   6   26.42    0.95
  -1   5  -6   28.36    0.96
  -1   5  -6   28.25    0.92
   2  -5   6   84.62    2.80
  -2  -5  -6   86.61    2.77
   2  -5   6   88.31    2.76
  -2   5  -6   87.23    2.76
  -2   5  -6   84.94    2.82
   2   5   6   88.03    2.75
   2   5   6   82.73    2.81
   3  -5   6   13.03    0.52
   3  -5   6   13.25    0.48
  -3  -5  -6   13.64    0.49
  -3   5  -6   13.44    0.48
  -3   5  -6   13.22    0.55
   3   5   6   12.77    0.53
   3   5   6   13.82    0.47
   4  -5   6    3.93    0.24
  -4  -5  -6    3.89    0.20
   4  -5   6    3.80    0.18
  -4   5  -6    3.81    0.19
   4   5   6    3.71    0.24
   4   5   6    3.94    0.18
  -4   5  -6    3.95    0.26
  -5  -5  -6  101.47    3.24
   5  -5   6  100.40    3.28
  -5   5  -6   99.70    3.21
   5   5   6  103.68    3.20
   5   5   6   98.10    3.29
  -5   5  -6   97.59    3.32
   6  -5   6    0.18    0.10
  -6  -5  -6    0.43    0.09
   6   5   6    0.23    0.10
  -6   5  -6    0.50    0.08
  -6   5  -6    0.21    0.11
   7  -5   6    0.82    0.15
  -7   5  -6    0.99    0.18
   7   5   6    0.75    0.14
  -7   5  -6    1.04    0.12
   8  -5   6    6.17    0.38
   8   5   6    6.40    0.38
  -8   5  -6    6.30    0.42
   9  -5   6    2.87    0.28
   9   5   6    2.26    0.24
  -9   5  -6    2.23    0.28
  10  -5   6    5.91    0.39
 -10   5  -6    5.09    0.42
  10   5   6    5.41    0.38
  11  -5   6    5.37    0.41
  11   5   6    6.15    0.41
 -11   5  -6    6.17    0.48
  12  -5   6    9.27    0.55
  12   5   6    9.81    0.55
 -12   5  -6    9.38    0.63
  13  -5   6   12.06    0.68
 -14  -6   6    2.16    0.29
  14  -6  -6    1.98    0.40
  14   6  -6    3.03    0.32
 -14   6   6    2.94    0.30
  13  -6  -6    2.40    0.37
 -13  -6   6    2.22    0.28
 -13   6   6    1.94    0.25
  13   6  -6    2.14    0.28
 -12  -6   6    2.80    0.29
  12  -6  -6    3.13    0.38
  12   6  -6    2.58    0.28
 -12   6   6    2.57    0.26
  11  -6  -6    2.18    0.33
 -11  -6   6    2.29    0.25
 -11   6   6    2.20    0.24
  11   6  -6    2.07    0.24
  10  -6  -6   43.05    1.67
  10  -6  -6   41.75    1.51
 -10  -6   6   42.81    1.56
 -10   6   6   43.24    1.52
  10   6  -6   44.07    1.51
   9  -6  -6    2.82    0.23
   9  -6  -6    2.75    0.30
  -9  -6   6    2.41    0.24
  -9   6   6    2.73    0.23
   9   6  -6    2.29    0.22
   8  -6  -6   23.38    0.98
   8  -6  -6   22.74    0.85
  -8  -6   6   23.96    0.90
  -8   6   6   23.06    0.87
   8   6  -6   21.72    0.85
   7  -6  -6    8.60    0.48
   7  -6  -6    8.36    0.38
  -7  -6   6    8.40    0.42
   7   6  -6    8.36    0.39
  -7   6   6    8.55    0.39
  -6  -6   6    7.33    0.36
   6  -6  -6    6.35    0.39
   6  -6  -6    7.14    0.32
  -6   6   6    6.56    0.33
   6   6  -6    6.82    0.32
   5  -6  -6   27.79    1.04
  -5  -6   6   27.57    0.93
   5  -6  -6   26.52    0.95
  -5  -6   6   27.96    0.99
   5   6  -6   27.79    0.96
  -5   6   6   26.57    0.96
   5   6  -6   27.05    0.93
  -5   6   6   26.92    0.91
  -4  -6   6   29.99    1.00
   4  -6  -6   27.98    1.08
  -4  -6   6   29.72    1.05
   4  -6  -6   29.10    1.02
  -4   6   6   30.12    1.03
  -4   6   6   29.14    0.99
   4   6  -6   30.54    1.03
   4   6  -6   30.40    1.00
   3  -6  -6  101.59    3.29
   3  -6  -6  100.27    3.35
  -3  -6   6   98.22    3.31
  -3  -6   6  101.75    3.28
  -3   6   6  101.62    3.29
   3   6  -6  102.00    3.29
  -3   6   6  111.15    3.28
   3   6  -6  101.25    3.27
  -2  -6   6   33.66    1.16
  -2  -6   6   32.86    1.13
   2  -6  -6   34.00    1.18
   2   6  -6   33.29    1.14
  -2   6   6   34.06    1.14
   2   6  -6   35.03    1.13
  -2   6   6   33.90    1.14
   1  -6  -6    2.03    0.15
  -1  -6   6    2.24    0.15
   1  -6  -6    2.07    0.15
  -1  -6   6    2.16    0.14
  -1   6   6    2.24    0.13
   1   6  -6    1.96    0.14
   1   6  -6    2.21    0.14
  -1   6   6    2.19    0.15
   0  -6   6   62.39    1.99
   0  -6  -6   60.39    1.99
   0  -6   6   60.67    1.99
   0   6   6   61.31    1.97
   0   6   6   59.44    2.00
   0   6  -6   61.00    2.00
   0   6  -6   59.88    1.97
   1  -6   6  176.06    5.62
  -1  -6  -6  181.65    5.60
   1  -6   6  175.26    5.60
  -1   6  -6  175.06    5.60
   1   6   6  176.21    5.59
   1   6   6  172.79    5.64
  -1   6  -6  177.23    5.64
  -2  -6  -6   14.00    0.49
   2  -6   6   13.18    0.48
   2  -6   6   12.96    0.52
  -2   6  -6   13.03    0.48
  -2   6  -6   13.08    0.54
   2   6   6   13.06    0.53
   2   6   6   12.85    0.47
  -3  -6  -6   19.86    0.73
   3  -6   6   21.44    0.78
   3  -6   6   21.22    0.73
  -3   6  -6   20.79    0.81
   3   6   6   21.29    0.80
   3   6   6   21.97    0.73
  -3   6  -6   21.87    0.74
   4  -6   6    4.82    0.28
   4  -6   6    4.67    0.28
  -4  -6  -6    5.05    0.23
  -4   6  -6    5.19    0.23
  -4   6  -6    4.61    0.29
   4   6   6    4.93    0.29
   4   6   6    4.85    0.22
   5  -6   6    2.71    0.22
   5   6   6    2.83    0.16
  -5   6  -6    3.19    0.25
  -5   6  -6    2.72    0.17
   5   6   6    2.88    0.23
   6  -6   6    9.38    0.45
  -6   6  -6    8.80    0.47
   6   6   6    8.56    0.44
  -6   6  -6    9.66    0.38
   7  -6   6    6.01    0.36
  -7   6  -6    5.82    0.39
  -7   6  -6    6.05    0.29
   7   6   6    5.84    0.36
   8  -6   6    6.18    0.37
   8   6   6    4.17    0.34
  -8   6  -6    5.99    0.40
   9  -6   6   12.30    0.59
  -9   6  -6   11.98    0.64
   9   6   6   11.51    0.58
  10  -6   6    0.02    0.14
 -10   6  -6   -0.01    0.15
  10   6   6    0.02    0.12
  11  -6   6   41.11    1.54
  11   6   6   40.60    1.54
 -11   6  -6   40.74    1.63
  12  -6   6    1.87    0.27
 -12   6  -6    1.46    0.29
  12   6   6    1.39    0.24
  13   6   6    4.29    0.40
 -14  -7   6    0.56    0.18
 -14   7   6    0.67    0.18
  14   7  -6    0.78    0.22
  13  -7  -6    6.30    0.55
 -13  -7   6    6.84    0.46
  13   7  -6    7.58    0.44
 -13   7   6    6.58    0.42
 -12  -7   6    0.14    0.13
  12  -7  -6   -0.13    0.14
  12   7  -6    0.09    0.14
 -12   7   6    0.04    0.11
 -11  -7   6   12.00    0.61
  11  -7  -6   12.75    0.71
  11   7  -6   12.69    0.57
 -11   7   6   12.63    0.58
  10  -7  -6    3.01    0.26
  10  -7  -6    2.72    0.33
 -10  -7   6    2.83    0.27
  10   7  -6    2.12    0.24
 -10   7   6    3.00    0.25
   9  -7  -6   25.35    1.07
   9  -7  -6   25.12    0.93
  -9  -7   6   24.33    0.97
   9   7  -6   24.15    0.92
  -9   7   6   23.94    0.93
  -8  -7   6    1.06    0.16
   8  -7  -6    0.87    0.19
   8  -7  -6    1.26    0.16
   8   7  -6    0.90    0.14
  -8   7   6    0.77    0.14
  -7  -7   6    2.19    0.21
   7  -7  -6    2.29    0.20
   7  -7  -6    2.12    0.25
  -7   7   6    2.29    0.19
   7   7  -6    2.06    0.19
   6  -7  -6   25.83    0.94
  -6  -7   6   26.19    0.97
  -6  -7   6   25.76    0.91
   6  -7  -6   26.07    1.03
   6   7  -6   26.25    0.94
  -6   7   6   25.24    0.94
  -5  -7   6   23.34    0.82
   5  -7  -6   23.43    0.85
  -5  -7   6   22.49    0.87
   5  -7  -6   22.84    0.92
  -5   7   6   23.59    0.85
   5   7  -6   23.75    0.84
   4  -7  -6  183.12    5.92
  -4  -7   6  186.26    5.83
   4  -7  -6  186.28    5.85
  -4  -7   6  183.08    5.87
   4   7  -6  181.18    5.84
  -4   7   6  180.42    5.84
  -4   7   6  181.23    5.80
  -3  -7   6   79.16    2.57
  -3  -7   6   80.32    2.61
   3  -7  -6   78.54    2.59
   3  -7  -6   79.42    2.64
  -3   7   6   77.92    2.58
   3   7  -6   76.69    2.55
   3   7  -6   85.21    2.59
  -3   7   6   77.64    2.56
   2  -7  -6   42.82    1.48
  -2  -7   6   43.87    1.44
   2  -7  -6   44.23    1.46
  -2  -7   6   41.64    1.46
   2   7  -6   43.49    1.45
  -2   7   6   43.95    1.44
  -2   7   6   43.35    1.44
   2   7  -6   42.06    1.42
  -1  -7   6   89.60    2.94
   1  -7  -6   89.84    2.95
   1  -7  -6   92.18    2.96
  -1  -7   6   90.56    2.94
  -1   7   6   88.66    2.92
   1   7  -6   90.14    2.93
   1   7  -6   92.13    2.93
  -1   7   6   92.23    2.95
   0  -7  -6   43.47    1.42
   0  -7   6   41.37    1.41
   0  -7   6   41.37    1.42
   0   7   6   40.75    1.43
   0   7  -6   42.64    1.42
   0   7   6   42.84    1.40
   0   7  -6   42.68    1.41
   1  -7   6    0.14    0.07
   1  -7   6    0.10    0.05
  -1  -7  -6    0.10    0.05
   1   7   6    0.15    0.07
   1   7   6    0.07    0.05
  -1   7  -6    0.15    0.07
  -1   7  -6    0.14    0.06
  -2  -7  -6   81.85    2.56
   2  -7   6   78.70    2.57
   2  -7   6   79.65    2.62
  -2   7  -6   78.00    2.63
   2   7   6   80.05    2.63
  -2   7  -6   77.56    2.58
   2   7   6   80.90    2.57
   3  -7   6    0.90    0.13
   3  -7   6    0.93    0.09
   3   7   6    0.89    0.10
  -3   7  -6    0.87    0.14
   3   7   6    0.83    0.13
  -3   7  -6    1.02    0.11
   4  -7   6   31.86    1.15
   4   7   6   31.80    1.17
  -4   7  -6   32.13    1.18
  -4   7  -6   31.88    1.09
   4   7   6   32.43    1.08
   5  -7   6   10.84    0.50
   5   7   6   10.65    0.50
  -5   7  -6   11.29    0.44
  -5   7  -6   10.43    0.52
   5   7   6   10.89    0.42
   6  -7   6    0.35    0.12
   6   7   6    0.53    0.13
  -6   7  -6    0.44    0.13
  -6   7  -6    0.53    0.10
   7  -7   6    2.18    0.23
  -7   7  -6    1.76    0.16
  -7   7  -6    1.90    0.24
   7   7   6    1.64    0.21
   8  -7   6    1.71    0.22
   8   7   6    1.94    0.24
  -8   7  -6    1.20    0.22
   9  -7   6    0.03    0.14
  -9   7  -6    0.15    0.15
   9   7   6    0.08    0.12
  10  -7   6   11.79    0.62
 -10   7  -6   12.82    0.70
  10   7   6   11.96    0.62
  11  -7   6   -0.06    0.15
 -11   7  -6    0.12    0.17
  11   7   6    0.06    0.14
  12  -7   6   20.33    0.93
 -12   7  -6   19.75    1.01
  12   7   6   20.38    0.91
  14   8  -6    0.30    0.19
  13  -8  -6    0.04    0.18
 -13  -8   6    0.35    0.17
 -13   8   6    0.57    0.16
  13   8  -6    0.25    0.16
 -12  -8   6    0.41    0.17
  12  -8  -6    0.54    0.23
 -12   8   6    0.68    0.17
  12   8  -6    0.38    0.15
  11  -8  -6    1.70    0.29
 -11  -8   6    1.89    0.25
 -11   8   6    1.66    0.22
  11   8  -6    1.44    0.20
  10  -8  -6   18.09    0.75
  10  -8  -6   17.36    0.88
 -10  -8   6   18.31    0.80
  10   8  -6   17.87    0.75
 -10   8   6   18.48    0.76
  -9  -8   6    1.26    0.20
   9  -8  -6    1.27    0.25
   9  -8  -6    1.25    0.18
   9   8  -6    1.25    0.17
  -9   8   6    1.35    0.18
   8  -8  -6    3.71    0.27
   8  -8  -6    3.81    0.35
  -8  -8   6    3.64    0.29
   8   8  -6    4.36    0.28
  -8   8   6    3.83    0.27
   7  -8  -6    1.22    0.16
  -7  -8   6    1.09    0.14
  -7  -8   6    1.01    0.16
   7  -8  -6    1.56    0.24
   7   8  -6    1.08    0.15
  -7   8   6    1.39    0.17
  -6  -8   6    1.33    0.14
  -6  -8   6    1.26    0.17
   6  -8  -6    1.22    0.19
   6  -8  -6    1.30    0.16
  -6   8   6    1.20    0.16
   6   8  -6    1.33    0.16
  -5  -8   6  239.40    7.73
   5  -8  -6  240.38    7.70
  -5  -8   6  240.44    7.67
   5  -8  -6  238.31    7.78
  -5   8   6  242.23    7.69
   5   8  -6  247.99    7.70
   4  -8  -6   55.00    1.96
  -4  -8   6   56.65    1.87
   4  -8  -6   56.01    1.89
  -4  -8   6   56.64    1.92
  -4   8   6   57.62    1.89
   4   8  -6   56.57    1.88
   3  -8  -6  105.08    3.44
   3  -8  -6  108.05    3.49
  -3  -8   6  105.74    3.46
  -3  -8   6  107.55    3.43
  -3   8   6  103.44    3.41
  -3   8   6  108.43    3.43
   3   8  -6  104.22    3.43
   2  -8  -6   35.68    1.23
  -2  -8   6   34.99    1.22
   2  -8  -6   34.24    1.25
  -2  -8   6   36.62    1.24
  -2   8   6   35.30    1.21
   2   8  -6   36.04    1.22
  -2   8   6   35.64    1.21
  -1  -8   6    7.21    0.33
   1  -8  -6    6.80    0.33
  -1  -8   6    7.16    0.33
   1  -8  -6    6.96    0.33
   1   8  -6    7.04    0.31
  -1   8   6    7.73    0.32
  -1   8   6    7.25    0.33
   1   8  -6    7.16    0.32
   0  -8   6   22.12    0.81
   0  -8   6   22.78    0.79
   0  -8  -6   20.98    0.80
[truncated: 655,218 more chars]
