# Supplementary material for: Crystal structure of NiFe(CO)5[tris(pyridyl­meth­yl)aza­phosphatrane]: a synthetic mimic of the NiFe hydrogenase active site incorporating a pendant pyridine base
Source: Acta Crystallogr E Crystallogr Commun. 2019 Mar 11;75(Pt 4):438–42. doi: 10.1107/S2056989019003256 (PMC6509684; doi:10.1107/S2056989019003256)
Supplement: Supplementary file 2 [file e-75-00438-Isup2.hkl]

data_I                                                                          
_shelx_title ' JYY144 IN P2(1)/C'                                               
_shelx_refln_list_code          4                                               
_shelx_F_calc_maximum      351.73                                               
_exptl_crystal_F_000      1448.00                                               
_reflns_d_resolution_high  0.7306                                               
                                                                                
loop_                                                                           
 _space_group_symop_operation_xyz                                               
 'x, y, z'                                                                      
 '-x, y+1/2, -z+1/2'                                                            
 '-x, -y, -z'                                                                   
 'x, -y-1/2, z-1/2'                                                             
                                                                                
_cell_length_a    11.5584                                                       
_cell_length_b    12.9709                                                       
_cell_length_c    20.7610                                                       
_cell_angle_alpha  90.000                                                       
_cell_angle_beta  103.161                                                       
_cell_angle_gamma  90.000                                                       
                                                                                
_shelx_F_squared_multiplier     1.000                                           
                                                                                
loop_                                                                           
 _refln_index_h                                                                 
 _refln_index_k                                                                 
 _refln_index_l                                                                 
 _refln_F_squared_calc                                                          
 _refln_F_squared_meas                                                          
 _refln_F_squared_sigma                                                         
 _refln_observed_status                                                         
   1   0   0        188.87        204.30         5.24 o                         
   2   0   0       2638.65       2990.81        48.95 o                         
   3   0   0        203.31        216.56         8.69 o                         
   4   0   0        212.34        209.56         9.74 o                         
   5   0   0         38.93        116.67         6.13 o                         
   6   0   0       3792.27       3604.86        62.19 o                         
   7   0   0       5408.16       5716.12        96.30 o                         
   8   0   0        426.44        470.09        14.26 o                         
   9   0   0        121.63        124.26         8.76 o                         
  10   0   0       3188.50       3081.80        68.16 o                         
  11   0   0         19.38         24.23        11.91 o                         
  12   0   0         69.42         80.01        29.41 o                         
  13   0   0         10.75          7.51        16.27 o                         
  14   0   0       1393.69       1322.73        78.84 o                         
  15   0   0        186.07        188.96        35.04 o                         
   1   1   0      77539.38      80618.87      1154.27 o                         
   2   1   0      33105.71      35471.37       646.03 o                         
   3   1   0      22479.12      23406.80       279.40 o                         
   4   1   0       1978.00       1869.13        23.46 o                         
   5   1   0       8202.76       8764.47       100.58 o                         
   6   1   0      13427.57      13470.15       163.77 o                         
   7   1   0        319.53        245.09         6.89 o                         
   8   1   0       2711.99       2889.62        37.54 o                         
   9   1   0       2273.56       2300.49        31.78 o                         
  10   1   0        488.58        446.88        12.21 o                         
  11   1   0        113.36        142.58         8.66 o                         
  12   1   0         34.51         53.34         8.87 o                         
  13   1   0        781.01        813.73        32.37 o                         
  14   1   0        388.28        378.72        30.97 o                         
  15   1   0       1699.61       1758.22        97.61 o                         
   0   2   0     123716.85     119947.61      2883.49 o                         
   1   2   0      18973.76      19377.94       290.92 o                         
   2   2   0       3725.97       3744.06        50.05 o                         
   3   2   0       2983.62       3098.83        41.79 o                         
   4   2   0       2825.61       2789.22        33.70 o                         
   5   2   0       9296.48       9191.44       105.33 o                         
   6   2   0       6478.95       6631.37        77.66 o                         
   7   2   0      10313.11      10504.44       129.24 o                         
   8   2   0          5.21         15.37         4.29 o                         
   9   2   0       2614.20       2718.12        46.58 o                         
  10   2   0        359.87        353.01        11.01 o                         
  11   2   0        323.60        347.55        11.46 o                         
  12   2   0         54.42         49.76         9.03 o                         
  13   2   0        105.28        100.11        26.28 o                         
  14   2   0       2280.86       2318.85       113.88 o                         
   1   3   0        387.26        391.11         7.44 o                         
   2   3   0      11261.71      11826.18       153.59 o                         
   3   3   0       1190.30       1164.28        19.73 o                         
   4   3   0       6791.91       6590.15        88.18 o                         
   5   3   0       1958.99       1953.22        38.77 o                         
   6   3   0      18398.58      18524.45       223.97 o                         
   7   3   0         49.60         46.40         4.59 o                         
   8   3   0       5382.41       5285.43        74.75 o                         
   9   3   0        633.06        616.23        15.05 o                         
  10   3   0        276.50        268.74        12.48 o                         
  11   3   0        671.10        631.70        22.30 o                         
  12   3   0         53.99         58.11        17.52 o                         
  13   3   0       2218.65       2159.62        71.79 o                         
  14   3   0         26.22         35.04        21.27 o                         
   0   4   0        147.52        196.37         5.92 o                         
   1   4   0       4352.76       4539.16        60.62 o                         
   2   4   0       7011.01       7016.59        92.53 o                         
   3   4   0       1259.17       1275.97        30.45 o                         
   4   4   0       1420.08       1678.69        27.75 o                         
   5   4   0       7454.71       7507.65       111.09 o                         
   6   4   0        327.74        368.93        10.75 o                         
   7   4   0       3584.54       3341.13        51.64 o                         
   8   4   0         28.21         34.13         4.64 o                         
   9   4   0        429.72        414.72        12.40 o                         
  10   4   0       2384.70       2165.12        40.05 o                         
  11   4   0        659.15        634.36        35.22 o                         
  12   4   0       2097.44       2165.98        56.38 o                         
  13   4   0        457.21        408.64        30.96 o                         
  14   4   0       3978.49       3640.33       160.18 o                         
   1   5   0       6788.54       6737.49        82.63 o                         
   2   5   0        499.04        473.45         9.23 o                         
   3   5   0       6896.05       7563.82       110.90 o                         
   4   5   0       2092.43       2079.21        33.51 o                         
   5   5   0       3008.45       3140.76        45.26 o                         
   6   5   0       2120.30       2001.98        31.42 o                         
   7   5   0        337.34        336.34         9.92 o                         
   8   5   0       5722.51       5728.05        89.07 o                         
   9   5   0       1355.00       1384.89        47.80 o                         
  10   5   0         63.08         74.09         7.52 o                         
  11   5   0       2097.64       1979.07        44.21 o                         
  12   5   0          3.71         -3.71         9.17 o                         
  13   5   0       1787.99       1956.59        54.74 o                         
  14   5   0          9.54         13.77        27.53 o                         
   0   6   0      13397.28      14055.96       224.63 o                         
   1   6   0         57.60         54.73         2.74 o                         
   2   6   0       1122.39       1083.60        17.66 o                         
   3   6   0        279.19        393.36        11.68 o                         
   4   6   0       4735.05       4918.13        74.96 o                         
   5   6   0       1605.75       1580.36        37.28 o                         
   6   6   0       5135.88       5202.94        80.62 o                         
   7   6   0      12070.50      11862.67       174.88 o                         
   8   6   0        253.38        259.46        11.37 o                         
   9   6   0        180.93        184.95        10.48 o                         
  10   6   0         14.33         22.25         6.31 o                         
  11   6   0        628.25        616.53        22.47 o                         
  12   6   0       4400.79       4407.70        86.38 o                         
  13   6   0         15.67          4.11        11.13 o                         
  14   6   0       3441.45       3590.28       147.67 o                         
   1   7   0       2938.17       2955.24        39.05 o                         
   2   7   0        620.16        498.30         9.74 o                         
   3   7   0       2773.05       2891.49        51.60 o                         
   4   7   0         49.15         57.03         6.94 o                         
   5   7   0        965.79        941.47        20.12 o                         
   6   7   0       5146.47       4975.36        78.13 o                         
   7   7   0       1284.92       1276.54        26.45 o                         
   8   7   0       8240.57       8075.70       172.45 o                         
   9   7   0        838.45        756.84        20.47 o                         
  10   7   0       9910.86       9777.72       149.17 o                         
  11   7   0       3236.37       3048.23       132.09 o                         
  12   7   0         56.03         34.09        10.39 o                         
  13   7   0       2398.50       2569.56        67.72 o                         
   0   8   0          1.72         -2.55         2.55 o                         
   1   8   0       5160.73       5445.84        69.11 o                         
   2   8   0       1663.44       1690.99        24.67 o                         
   3   8   0        580.57        534.38        12.37 o                         
   4   8   0        488.56        468.52        13.13 o                         
   5   8   0       3111.56       3058.50        50.82 o                         
   6   8   0       1815.82       1771.19        33.40 o                         
   7   8   0      10258.18      10126.42       151.81 o                         
   8   8   0       2255.28       2196.80        41.05 o                         
   9   8   0       4679.48       4668.90        77.02 o                         
  10   8   0       1278.69       1376.05        28.77 o                         
  11   8   0        290.33        276.79        17.15 o                         
  12   8   0       3624.26       3732.98        76.84 o                         
  13   8   0        327.17        389.47        31.33 o                         
   1   9   0       1714.43       1686.20        26.79 o                         
   2   9   0       2404.21       2224.47        32.01 o                         
   3   9   0       1339.79       1294.73        22.96 o                         
   4   9   0       1059.25       1135.20        25.30 o                         
   5   9   0         14.97         18.35         5.20 o                         
   6   9   0       4868.24       4772.34        76.57 o                         
   7   9   0         72.68         78.14         7.90 o                         
   8   9   0       6200.10       6092.20        96.68 o                         
   9   9   0        636.43        626.23        25.10 o                         
  10   9   0       1771.02       1769.92        42.45 o                         
  11   9   0       2019.71       2093.85        48.66 o                         
  12   9   0        158.26        169.72        15.99 o                         
  13   9   0       3096.68       3019.64       132.65 o                         
   0  10   0        556.52        514.94        17.78 o                         
   1  10   0       1628.90       1604.91        26.70 o                         
   2  10   0       1471.22       1461.83        27.73 o                         
   3  10   0        978.49        969.72        19.29 o                         
   4  10   0        273.88        257.10         9.53 o                         
   5  10   0       1356.50       1373.55        28.37 o                         
   6  10   0         25.64         28.05         6.00 o                         
   7  10   0       4249.51       4262.96        65.10 o                         
   8  10   0         32.84         31.28         7.07 o                         
   9  10   0       2329.77       2248.54        43.99 o                         
  10  10   0       1473.73       1512.90        39.90 o                         
  11  10   0        152.96        138.52        13.84 o                         
  12  10   0       2139.32       2106.11       102.62 o                         
   1  11   0        350.76        349.93        12.06 o                         
   2  11   0        528.60        494.89        14.63 o                         
   3  11   0          8.68         13.00         5.00 o                         
   4  11   0          5.38          4.71         4.70 o                         
   5  11   0        354.17        369.85        12.74 o                         
   6  11   0       4912.58       4967.22        73.52 o                         
   7  11   0        646.93        594.88        18.85 o                         
   8  11   0       4143.54       4163.90        70.82 o                         
   9  11   0        290.26        255.04        14.95 o                         
  10  11   0         62.79         70.13        11.54 o                         
  11  11   0        874.16        868.84        30.75 o                         
   0  12   0       2725.74       2717.30        85.72 o                         
   1  12   0          1.48         -4.20         4.20 o                         
   2  12   0        294.90        273.70        12.08 o                         
   3  12   0         28.87         17.03         5.64 o                         
   4  12   0        252.79        276.66        13.38 o                         
   5  12   0       1484.06       1490.02        31.14 o                         
   6  12   0        426.02        449.47        15.17 o                         
   7  12   0       4507.94       4662.72        70.94 o                         
   8  12   0        219.20        219.88        13.56 o                         
   9  12   0        639.28        607.40        21.39 o                         
  10  12   0         55.43         46.00        11.33 o                         
  11  12   0         17.43        -10.01        16.27 o                         
   1  13   0       2275.10       2295.55        46.88 o                         
   2  13   0        609.27        595.68        17.74 o                         
   3  13   0        587.00        563.54        19.94 o                         
   4  13   0       1263.19       1230.50        27.91 o                         
   5  13   0        106.35        110.74         9.58 o                         
   6  13   0        989.61       1004.38        25.37 o                         
   7  13   0          2.21          2.82         7.05 o                         
   8  13   0        668.26        637.32        21.16 o                         
   9  13   0        583.01        626.68        20.61 o                         
  10  13   0          5.08         -8.42        14.42 o                         
   0  14   0      11490.56      11298.99       268.10 o                         
   1  14   0        353.81        288.68        16.00 o                         
   2  14   0       1906.00       1818.65        40.92 o                         
   3  14   0        325.13        303.70        14.35 o                         
   4  14   0        814.26        783.75        21.75 o                         
   5  14   0       1813.43       1892.00        35.42 o                         
   6  14   0        490.84        540.13        19.25 o                         
   7  14   0        305.30        314.00        14.85 o                         
   8  14   0        271.46        257.27        13.95 o                         
   9  14   0         11.71         13.77        17.52 o                         
   1  15   0       3499.26       3690.04       138.54 o                         
   2  15   0       1107.43       1037.98        29.32 o                         
   3  15   0        230.82        274.95        16.30 o                         
   4  15   0       1168.17       1227.83        29.71 o                         
   5  15   0       1520.04       1571.34        34.94 o                         
   6  15   0        672.23        648.55        21.96 o                         
   7  15   0        390.57        438.41        29.98 o                         
   8  15   0         25.62         22.53        21.27 o                         
   0  16   0       6169.99       6243.69       160.10 o                         
   1  16   0         32.81         22.18        10.84 o                         
   2  16   0        767.76        823.67        27.02 o                         
   3  16   0        326.15        343.71        18.47 o                         
   4  16   0       1099.40       1183.14        33.18 o                         
   5  16   0       1247.18       1282.78        40.80 o                         
   6  16   0       1848.64       1894.63        95.11 o                         
 -15   1   1        101.27        101.36        30.03 o                         
 -14   1   1        465.99        467.44        33.17 o                         
 -13   1   1        668.53        704.63        37.54 o                         
 -12   1   1          5.17          5.25         5.58 o                         
 -11   1   1         32.17         44.93         6.12 o                         
 -10   1   1        703.34        725.74        15.60 o                         
  -9   1   1        117.01        121.61         6.11 o                         
  -8   1   1        171.41        148.66         6.02 o                         
  -7   1   1         92.19        120.02         5.05 o                         
  -6   1   1        181.63        268.74        11.94 o                         
  -5   1   1        302.58        272.15         6.06 o                         
  -4   1   1       4582.51       4840.28        56.50 o                         
  -3   1   1      23475.40      25032.06       279.18 o                         
  -2   1   1        386.20        345.80         5.58 o                         
  -1   1   1         44.06         51.80         1.51 o                         
   0   1   1        482.57        502.60         6.62 o                         
   1   1   1       3425.08       3519.95        46.32 o                         
   2   1   1        357.71        320.16         5.39 o                         
   3   1   1       4498.14       4818.86        55.62 o                         
   4   1   1       1488.98       1552.15        19.96 o                         
   5   1   1       1389.99       1499.91        20.10 o                         
   6   1   1       5411.72       6013.29        71.03 o                         
   7   1   1        132.43        144.33         6.44 o                         
   8   1   1        272.19        255.81         7.53 o                         
   9   1   1         43.05         32.94         4.41 o                         
  10   1   1         24.27         21.69         4.48 o                         
  11   1   1          6.75          8.72         6.67 o                         
  12   1   1        237.01        226.14        16.62 o                         
  13   1   1         71.77         82.87        15.99 o                         
  14   1   1        413.54        435.80        33.17 o                         
  15   1   1         11.13          8.76        21.27 o                         
 -15   2   1        388.94        349.14        51.31 o                         
 -14   2   1        512.98        510.57        51.31 o                         
 -13   2   1        596.70        620.19        38.81 o                         
 -12   2   1         74.13         89.98         8.83 o                         
 -11   2   1         11.02         20.18         5.41 o                         
 -10   2   1        291.44        271.85        11.07 o                         
  -9   2   1        289.62        276.90         9.23 o                         
  -8   2   1        209.85        219.73         7.12 o                         
  -7   2   1       2005.26       1879.08        27.60 o                         
  -6   2   1          7.89          6.55         2.29 o                         
  -5   2   1       2278.61       2416.60        32.59 o                         
  -4   2   1       1566.19       1730.95        23.51 o                         
  -3   2   1      11649.88      12237.30       147.29 o                         
  -2   2   1        550.76        592.14        10.79 o                         
  -1   2   1       1039.04       1138.25        15.90 o                         
   0   2   1      15486.51      15850.57       257.47 o                         
   1   2   1         90.42        109.83         2.60 o                         
   2   2   1       3946.41       4052.67        60.03 o                         
   3   2   1       1812.20       1832.97        24.28 o                         
   4   2   1         68.56         70.06         4.02 o                         
   5   2   1       1686.78       1608.71        21.31 o                         
   6   2   1         69.59         76.04         3.96 o                         
   7   2   1        271.49        286.08         7.12 o                         
   8   2   1        104.73         93.84         5.46 o                         
   9   2   1       1939.50       1952.27        29.93 o                         
  10   2   1        265.64        286.09         9.53 o                         
  11   2   1         78.87         73.78         9.23 o                         
  12   2   1         35.56         25.31         8.21 o                         
  13   2   1        577.53        566.59        26.85 o                         
  14   2   1         44.96         23.78        21.27 o                         
 -14   3   1        623.38        636.96        55.06 o                         
 -13   3   1        365.79        379.36        33.10 o                         
 -12   3   1        566.10        579.83        21.01 o                         
 -11   3   1        560.62        575.80        16.04 o                         
 -10   3   1       1060.58       1129.61        45.46 o                         
  -9   3   1          1.12          1.77         4.07 o                         
  -8   3   1       1282.81       1289.78        23.22 o                         
  -7   3   1        620.13        607.73        21.38 o                         
  -6   3   1        397.93        567.24        10.63 o                         
  -5   3   1       6904.77       6696.10        83.26 o                         
  -4   3   1       1670.38       1599.50        24.46 o                         
  -3   3   1        930.23        962.79        16.44 o                         
  -2   3   1       4301.25       4244.23       146.28 o                         
  -1   3   1       4275.61       4593.22        76.85 o                         
   0   3   1      20645.01      22574.66       269.67 o                         
   1   3   1      11564.63      12230.96       158.54 o                         
   2   3   1      29597.57      31132.11       371.42 o                         
   3   3   1       3835.96       4065.36        55.39 o                         
   4   3   1      15053.98      15132.47       262.22 o                         
   5   3   1        476.00        437.98         8.54 o                         
   6   3   1       2133.62       2090.66        29.24 o                         
   7   3   1         13.82         10.48         3.33 o                         
   8   3   1       1517.83       1448.52        23.40 o                         
   9   3   1        112.78        122.38         7.36 o                         
  10   3   1         11.42         10.48         4.58 o                         
  11   3   1       1465.44       1409.95        30.34 o                         
  12   3   1        130.39        122.11        17.99 o                         
  13   3   1         96.90         95.76        26.91 o                         
  14   3   1        371.00        349.63        32.70 o                         
 -14   4   1        225.74        229.01        38.79 o                         
 -13   4   1        734.97        769.61        28.20 o                         
 -12   4   1         87.02         70.90         9.87 o                         
 -11   4   1        156.47        156.01        10.22 o                         
 -10   4   1       1383.00       1379.07        28.75 o                         
  -9   4   1        938.84        938.67        19.98 o                         
  -8   4   1       5058.17       5225.01        74.43 o                         
  -7   4   1       6648.49       6835.68        94.11 o                         
  -6   4   1       3165.57       2992.22        43.84 o                         
  -5   4   1        648.40        624.98        17.44 o                         
  -4   4   1      13980.98      14333.79       187.65 o                         
  -3   4   1      15145.96      15703.38       204.34 o                         
  -2   4   1        996.90       1107.84        17.09 o                         
  -1   4   1      10474.57      10879.89       122.55 o                         
   0   4   1       3221.57       3351.60        39.26 o                         
   1   4   1        434.85        437.66         9.05 o                         
   2   4   1       2901.54       2914.73        40.22 o                         
   3   4   1      22001.96      22146.73       286.77 o                         
   4   4   1        832.80        787.39        13.99 o                         
   5   4   1       7336.80       7330.71        98.73 o                         
   6   4   1       1191.70       1195.68        20.69 o                         
   7   4   1        174.43        201.03         7.85 o                         
   8   4   1        265.84        271.28         9.62 o                         
   9   4   1         20.33         27.21         4.84 o                         
  10   4   1         13.58          2.56         5.55 o                         
  11   4   1        796.98        750.33        23.21 o                         
  12   4   1       1069.31       1063.27        35.69 o                         
  13   4   1        624.08        631.80        65.07 o                         
  14   4   1        440.37        540.75        51.31 o                         
 -14   5   1        274.87        277.06        56.94 o                         
 -13   5   1         52.15         41.24        12.01 o                         
 -12   5   1       1143.86       1124.80        31.24 o                         
 -11   5   1        356.32        326.70        14.49 o                         
 -10   5   1       1917.11       1885.88        36.50 o                         
  -9   5   1        451.02        433.71        14.44 o                         
  -8   5   1       1009.22        989.07        21.93 o                         
  -7   5   1       3848.45       3749.16        67.39 o                         
  -6   5   1       2238.98       2159.16        33.47 o                         
  -5   5   1       7179.79       7156.43        96.85 o                         
  -4   5   1        988.14        867.91        17.47 o                         
  -3   5   1       3073.23       2955.73        51.44 o                         
  -2   5   1       5830.59       5984.07        80.02 o                         
  -1   5   1       2648.84       2860.44        34.16 o                         
   0   5   1      10249.12      10853.30       122.77 o                         
   1   5   1       4510.38       4291.79        53.78 o                         
   2   5   1       2498.71       2449.40        38.09 o                         
   3   5   1        414.36        381.48         9.84 o                         
   4   5   1       4440.93       4222.15        58.41 o                         
   5   5   1       4285.42       4535.65        63.26 o                         
   6   5   1       1509.30       1510.64        28.98 o                         
   7   5   1         63.55         54.60         4.87 o                         
   8   5   1       2145.06       2087.93        37.70 o                         
   9   5   1        684.54        708.39        18.66 o                         
  10   5   1         77.28        103.16         9.31 o                         
  11   5   1        546.78        602.53        21.80 o                         
  12   5   1        369.84        400.69        23.87 o                         
  13   5   1          3.95          4.26        10.74 o                         
  14   5   1        328.81        419.22        46.30 o                         
 -14   6   1        118.90        116.38        26.28 o                         
 -13   6   1        115.52        112.60        15.08 o                         
 -12   6   1         40.65         50.25         9.96 o                         
 -11   6   1         47.03         47.78         8.03 o                         
 -10   6   1          4.76         -5.43         5.43 o                         
  -9   6   1        173.24        178.45        10.25 o                         
  -8   6   1       3744.73       3718.49        61.20 o                         
  -7   6   1       3352.51       3428.55        56.35 o                         
  -6   6   1       2069.03       1966.52        34.96 o                         
  -5   6   1          2.32          7.34         2.90 o                         
  -4   6   1       2168.35       1980.81        33.62 o                         
  -3   6   1       1292.91       1077.97        17.71 o                         
  -2   6   1       3423.61       3696.01        51.07 o                         
  -1   6   1      17705.44      18819.68       211.43 o                         
   0   6   1        503.85        479.52         8.32 o                         
   1   6   1       1052.76       1100.24        14.96 o                         
   2   6   1        791.27        644.74        11.95 o                         
   3   6   1       1475.05       1523.25        23.66 o                         
   4   6   1        381.62        417.75        11.11 o                         
   5   6   1        772.64        803.15        35.01 o                         
   6   6   1       3084.19       3210.49        52.59 o                         
   7   6   1        922.73        960.38        21.28 o                         
   8   6   1        655.63        658.35        17.49 o                         
   9   6   1         23.56         13.89         7.40 o                         
  10   6   1         46.03         36.31         9.03 o                         
  11   6   1         34.80         26.93         8.39 o                         
  12   6   1          1.47         -5.88         9.74 o                         
  13   6   1       1640.76       1739.62        51.84 o                         
  14   6   1          0.09         -7.39        13.69 o                         
 -14   7   1         30.93         13.77        21.27 o                         
 -13   7   1        263.27        251.42        20.80 o                         
 -12   7   1          3.92          3.42         8.42 o                         
 -11   7   1        869.91        847.03        24.19 o                         
 -10   7   1         18.10         13.97         7.36 o                         
  -9   7   1          2.34          1.40         5.63 o                         
  -8   7   1        108.62        117.78         8.51 o                         
  -7   7   1       4753.98       4735.55        98.56 o                         
  -6   7   1       2661.45       2803.63        47.65 o                         
  -5   7   1       7215.21       7665.68       115.02 o                         
  -4   7   1       2919.53       2913.95        47.50 o                         
  -3   7   1       1918.74       2127.14        29.47 o                         
  -2   7   1         11.54          9.21         2.43 o                         
  -1   7   1        908.23        866.06        12.97 o                         
   0   7   1         69.87         50.12         3.01 o                         
   1   7   1       2587.59       2362.55        32.28 o                         
   2   7   1       1671.26       1870.63        28.38 o                         
   3   7   1       1232.40       1135.81        19.19 o                         
   4   7   1         92.75         64.96         5.36 o                         
   5   7   1        241.82        263.10         9.98 o                         
   6   7   1         51.01         78.01         6.50 o                         
   7   7   1        198.89        177.46        12.36 o                         
   8   7   1        336.91        324.31        12.93 o                         
   9   7   1        355.04        374.29        13.61 o                         
  10   7   1        649.07        632.79        33.48 o                         
  11   7   1         10.03         11.06         7.95 o                         
  12   7   1        107.49        125.86        15.83 o                         
  13   7   1        102.72         98.45        16.17 o                         
 -13   8   1        111.17        135.98        19.78 o                         
 -12   8   1         10.55          5.76         8.49 o                         
 -11   8   1         41.47         51.07         9.99 o                         
 -10   8   1         80.67         83.22        12.20 o                         
  -9   8   1          0.98          6.90         8.82 o                         
  -8   8   1        567.05        543.64        16.89 o                         
  -7   8   1        159.59        122.25         8.79 o                         
  -6   8   1        209.30        194.53         9.95 o                         
  -5   8   1       2410.33       2334.31        40.44 o                         
  -4   8   1       1440.83       1359.46        26.00 o                         
  -3   8   1        336.55        288.35         8.97 o                         
  -2   8   1         68.80         64.93         4.21 o                         
  -1   8   1        440.80        437.95         9.44 o                         
   0   8   1          1.02          3.06         1.94 o                         
   1   8   1        453.13        495.43         9.95 o                         
   2   8   1          6.59          4.94         2.59 o                         
   3   8   1         50.38         79.99         5.85 o                         
   4   8   1       3389.81       3467.23        55.90 o                         
   5   8   1        419.43        424.89        13.08 o                         
   6   8   1        321.37        315.55        11.93 o                         
   7   8   1        652.34        620.44        17.46 o                         
   8   8   1        220.14        250.85        11.96 o                         
   9   8   1       1218.71       1209.20        27.54 o                         
  10   8   1        136.71        130.23        12.30 o                         
  11   8   1        521.01        476.66        25.47 o                         
  12   8   1          2.11         -9.33        15.50 o                         
  13   8   1        476.06        593.46        37.13 o                         
 -13   9   1        250.20        246.53        37.54 o                         
 -12   9   1        536.21        571.84        36.31 o                         
 -11   9   1        682.62        705.54        23.89 o                         
 -10   9   1        169.03        172.61        11.90 o                         
  -9   9   1         98.38        102.28         9.53 o                         
  -8   9   1        594.84        566.26        17.77 o                         
  -7   9   1        691.32        671.97        18.57 o                         
  -6   9   1        956.48        884.77        21.18 o                         
  -5   9   1          7.64          5.08         4.60 o                         
  -4   9   1         81.22         87.35         6.25 o                         
  -3   9   1        123.55        127.25         6.87 o                         
  -2   9   1        168.44        153.45         6.25 o                         
  -1   9   1        176.73        203.07         6.95 o                         
   0   9   1          3.27          1.85         2.92 o                         
   1   9   1        322.98        378.82         9.11 o                         
   2   9   1        251.62        253.87         8.65 o                         
   3   9   1       2951.40       2870.59        43.40 o                         
   4   9   1       2527.67       2464.06        42.36 o                         
   5   9   1       3727.90       3710.18        60.80 o                         
   6   9   1       2861.84       2973.15        50.94 o                         
   7   9   1       1374.69       1348.54        28.67 o                         
   8   9   1        168.72        191.25        16.16 o                         
   9   9   1         50.69         55.54         8.19 o                         
  10   9   1       1220.84       1202.38        33.40 o                         
  11   9   1        281.70        258.13        17.02 o                         
  12   9   1        126.04        101.67        16.09 o                         
 -12  10   1        579.18        598.22        30.38 o                         
 -11  10   1        947.05        938.20        36.31 o                         
 -10  10   1        902.35        918.15        23.76 o                         
  -9  10   1        120.32        120.37        13.62 o                         
  -8  10   1        170.15        164.66        11.26 o                         
  -7  10   1       1027.55        998.96        26.94 o                         
  -6  10   1        867.01        885.06        21.91 o                         
  -5  10   1       6508.56       6318.61        89.37 o                         
  -4  10   1         38.46         33.76         5.03 o                         
  -3  10   1          0.20          2.45         3.87 o                         
  -2  10   1        651.34        618.13        14.19 o                         
  -1  10   1         70.04         69.78         4.86 o                         
   0  10   1         11.19         20.66         3.96 o                         
   1  10   1        772.89        786.19        16.19 o                         
   2  10   1         66.32         77.95         6.10 o                         
   3  10   1       2343.15       2317.64        36.93 o                         
   4  10   1       6718.76       6704.43        93.81 o                         
   5  10   1        334.18        303.31        12.43 o                         
   6  10   1       1063.21       1015.81        23.78 o                         
   7  10   1        490.74        449.03        16.02 o                         
   8  10   1       1075.04       1099.05        26.58 o                         
   9  10   1       1890.77       1920.84        39.58 o                         
  10  10   1        282.46        270.06        17.42 o                         
  11  10   1       2454.37       2357.69        69.00 o                         
  12  10   1        201.93        236.52        37.54 o                         
 -12  11   1        580.04        593.17        46.30 o                         
 -11  11   1       2030.92       2146.79        51.10 o                         
 -10  11   1          5.97         -2.99         7.42 o                         
  -9  11   1        692.93        683.99        21.31 o                         
  -8  11   1        393.70        400.51        16.67 o                         
  -7  11   1        296.47        293.47        14.19 o                         
  -6  11   1       1878.45       1848.92        33.23 o                         
  -5  11   1        619.70        648.26        17.82 o                         
  -4  11   1         75.44         73.49         6.63 o                         
  -3  11   1         30.90         12.47         5.39 o                         
  -2  11   1         42.80         45.65         6.00 o                         
  -1  11   1         20.90         30.89         5.35 o                         
   0  11   1        251.33        239.33         9.22 o                         
   1  11   1        810.69        834.11        19.31 o                         
   2  11   1       2021.78       2010.19        36.46 o                         
   3  11   1       1669.64       1703.41        32.52 o                         
   4  11   1       7067.38       7116.09        99.77 o                         
   5  11   1       1684.40       1631.08        29.74 o                         
   6  11   1        181.70        164.30        10.86 o                         
   7  11   1       3324.03       3390.18        59.19 o                         
   8  11   1        591.93        603.76        19.76 o                         
   9  11   1        341.56        340.80        18.66 o                         
  10  11   1       1250.60       1249.03        35.73 o                         
  11  11   1        257.05        245.82        26.12 o                         
 -11  12   1        233.81        213.26        27.49 o                         
 -10  12   1       1833.94       1923.26        47.52 o                         
  -9  12   1        383.07        389.32        16.90 o                         
  -8  12   1         86.85         65.18         8.33 o                         
  -7  12   1       2301.98       2318.91        40.73 o                         
  -6  12   1          0.98         -5.56         5.56 o                         
  -5  12   1        371.34        365.31        14.27 o                         
  -4  12   1          7.86          6.99         5.89 o                         
  -3  12   1        133.57        110.83         7.93 o                         
  -2  12   1        592.21        532.24        16.18 o                         
  -1  12   1        678.95        644.70        17.42 o                         
   0  12   1        551.41        578.59        18.39 o                         
   1  12   1       1411.68       1395.35        28.50 o                         
   2  12   1         15.88         23.87         5.80 o                         
   3  12   1       1976.49       1896.10        35.99 o                         
   4  12   1       1697.85       1593.63        32.28 o                         
   5  12   1        426.37        443.22        15.58 o                         
   6  12   1       2004.83       2075.96        43.28 o                         
   7  12   1          4.71          3.45         7.07 o                         
   8  12   1         36.89         21.52         7.84 o                         
   9  12   1       3277.44       3345.29        69.25 o                         
  10  12   1        307.75        291.96        19.20 o                         
  11  12   1       1044.56        972.34        58.82 o                         
 -10  13   1         55.03         49.60        17.99 o                         
  -9  13   1        870.02        902.84        24.01 o                         
  -8  13   1        678.77        714.83        22.49 o                         
  -7  13   1        268.77        286.37        13.87 o                         
  -6  13   1         31.58         21.24         6.54 o                         
  -5  13   1         19.84         19.14         6.74 o                         
  -4  13   1        213.92        249.78        12.88 o                         
  -3  13   1          0.28          3.66         6.03 o                         
  -2  13   1        139.88        155.40        10.25 o                         
  -1  13   1        172.40        171.28        18.42 o                         
   0  13   1        581.42        537.94        21.08 o                         
   1  13   1        527.77        548.78        18.70 o                         
   2  13   1       2898.55       2830.40        49.89 o                         
   3  13   1       1057.47       1047.98        24.67 o                         
   4  13   1        424.56        449.72        21.32 o                         
   5  13   1        223.73        215.80        12.33 o                         
   6  13   1        151.92        152.76        11.45 o                         
   7  13   1       2336.46       2310.99        93.46 o                         
   8  13   1        808.03        787.99        23.46 o                         
   9  13   1        506.61        513.57        24.00 o                         
  10  13   1        437.97        561.28        71.96 o                         
  -9  14   1         74.48         70.75        15.93 o                         
  -8  14   1        162.33        185.46        13.67 o                         
  -7  14   1        260.08        263.73        14.91 o                         
  -6  14   1        724.80        678.75        21.38 o                         
  -5  14   1        234.91        229.79        13.26 o                         
  -4  14   1        673.83        651.84        23.14 o                         
  -3  14   1        293.12        283.79        19.12 o                         
  -2  14   1         31.03         17.64         7.80 o                         
  -1  14   1         55.93         50.34        12.81 o                         
   0  14   1         29.60         30.56         8.36 o                         
   1  14   1       2182.42       2197.56        46.85 o                         
   2  14   1        101.69         98.68        14.50 o                         
   3  14   1        530.68        546.94        18.26 o                         
   4  14   1        150.36        178.51        13.68 o                         
   5  14   1        464.34        470.96        34.00 o                         
   6  14   1       3493.17       3482.67        62.06 o                         
   7  14   1        533.42        520.06        19.54 o                         
   8  14   1         11.83          9.83         8.38 o                         
   9  14   1       2460.09       2587.90       123.89 o                         
  -8  15   1         59.66         90.03        20.82 o                         
  -7  15   1        307.26        345.63        27.27 o                         
  -6  15   1        407.10        425.32        18.17 o                         
  -5  15   1        346.43        361.98        16.92 o                         
  -4  15   1         15.84         -3.14         7.07 o                         
  -3  15   1        107.90         84.74        10.75 o                         
  -2  15   1        169.91        217.35        19.08 o                         
  -1  15   1        704.76        688.27        53.68 o                         
   0  15   1       2638.06       2857.22        95.81 o                         
   1  15   1          0.93         -3.54         9.38 o                         
   2  15   1        646.23        704.18        23.73 o                         
   3  15   1       1331.98       1258.45        33.05 o                         
   4  15   1         27.08         22.42         7.07 o                         
   5  15   1        148.56        180.28        12.83 o                         
   6  15   1        120.68        130.51        12.17 o                         
   7  15   1       1893.84       2016.03        50.08 o                         
  -6  16   1        104.69        131.52        21.65 o                         
  -5  16   1        258.12        272.22        20.20 o                         
  -4  16   1        129.45        123.84        13.12 o                         
  -3  16   1        649.71        583.45        29.08 o                         
  -2  16   1         56.18         59.41        10.60 o                         
  -1  16   1        276.21        349.27        22.32 o                         
   0  16   1        572.66        676.28        37.57 o                         
   1  16   1        872.34        828.90        27.50 o                         
   2  16   1        738.16        717.08        25.30 o                         
   3  16   1         28.72         28.05         9.10 o                         
   4  16   1       1000.91       1000.98        30.84 o                         
   5  16   1          2.58          3.75        10.11 o                         
   6  16   1        519.64        593.17        58.82 o                         
 -15   0   2        315.28        322.86        43.80 o                         
 -14   0   2        902.98        872.23        61.32 o                         
 -13   0   2        234.10        314.21        26.75 o                         
 -12   0   2        771.82        835.47        56.94 o                         
 -11   0   2          9.69         11.62         7.31 o                         
 -10   0   2          2.79          0.63         6.86 o                         
  -9   0   2       9318.84       8884.91       148.07 o                         
  -8   0   2       4618.12       4613.89        79.97 o                         
  -7   0   2      15978.51      16039.07       258.07 o                         
  -6   0   2       6023.36       5685.42       109.98 o                         
  -5   0   2        240.36        164.62         8.31 o                         
  -4   0   2       1027.24        999.86        19.48 o                         
  -3   0   2       1717.36       1839.11        36.55 o                         
  -2   0   2      40501.25      41289.60       653.07 o                         
  -1   0   2      22853.62      24917.39       699.21 o                         
   0   0   2      38918.81      39524.95       992.09 o                         
   1   0   2       6557.69       6806.71       153.30 o                         
   2   0   2      41606.90      44335.06       703.12 o                         
   3   0   2      15194.55      15532.95       471.52 o                         
   4   0   2      24199.13      25386.25       401.85 o                         
   5   0   2       1564.77       1657.70        30.91 o                         
   6   0   2         67.12         65.40         5.41 o                         
   7   0   2       7494.09       7791.35       129.17 o                         
   8   0   2       3910.59       3792.28        67.34 o                         
   9   0   2       1913.82       2016.77        40.38 o                         
  10   0   2         23.69         17.35         7.36 o                         
  11   0   2        278.40        277.81        32.54 o                         
  12   0   2       3891.33       4197.36       224.00 o                         
  13   0   2       2637.32       2870.72       127.64 o                         
  14   0   2       3052.62       3053.70        93.68 o                         
  15   0   2       1748.56       1835.81        98.86 o                         
 -15   1   2        427.69        412.96        47.55 o                         
 -14   1   2        136.65        148.51        21.24 o                         
 -13   1   2       1834.62       1921.86        53.54 o                         
 -12   1   2         93.91         82.01        17.70 o                         
 -11   1   2          9.55         10.52         4.63 o                         
 -10   1   2       3081.96       3089.37        50.44 o                         
  -9   1   2        343.86        341.34        11.53 o                         
  -8   1   2      21918.72      22298.31       252.56 o                         
  -7   1   2        945.65        782.11        14.72 o                         
  -6   1   2       4025.89       3593.22        43.86 o                         
  -5   1   2       2502.67       2188.80        27.65 o                         
  -4   1   2       2287.83       2344.47        28.89 o                         
  -3   1   2      26090.01      27338.65       305.06 o                         
  -2   1   2      79408.46      83495.53       996.03 o                         
  -1   1   2      21058.38      21482.76       240.68 o                         
   0   1   2      21378.29      22947.12       373.01 o                         
   1   1   2       2822.11       2876.11        35.40 o                         
   2   1   2       5098.67       5385.13        61.27 o                         
   3   1   2        335.64        300.07         5.68 o                         
   4   1   2        418.02        456.27         7.47 o                         
   5   1   2       7129.33       7818.57        90.29 o                         
   6   1   2       4130.51       4227.06        51.15 o                         
   7   1   2       3484.85       3624.99        42.85 o                         
   8   1   2       2298.94       2173.66        29.54 o                         
   9   1   2         37.39         38.21         4.68 o                         
  10   1   2        442.85        405.99        12.96 o                         
  11   1   2       3502.57       3603.21        70.18 o                         
  12   1   2        479.89        601.87        43.80 o                         
  13   1   2       7023.29       7529.79       146.85 o                         
  14   1   2        305.94        377.92        46.30 o                         
 -15   2   2        158.81        142.66        32.54 o                         
 -14   2   2        843.47        878.99        46.30 o                         
 -13   2   2          1.46          7.51         9.16 o                         
 -12   2   2       1098.03       1044.07        23.33 o                         
 -11   2   2         40.70         53.42         6.57 o                         
 -10   2   2        769.20        766.48        17.75 o                         
  -9   2   2       6307.52       6295.53        81.67 o                         
  -8   2   2       3755.50       3831.49        47.91 o                         
  -7   2   2      12054.99      11536.26       132.59 o                         
  -6   2   2       4820.95       4547.50        54.53 o                         
  -5   2   2       1153.53       1054.03        14.97 o                         
  -4   2   2      21434.81      22348.03       289.58 o                         
  -3   2   2      20473.71      21452.03       277.15 o                         
  -2   2   2       4084.37       4312.66        52.89 o                         
  -1   2   2      25427.79      26756.13       313.00 o                         
   0   2   2       1274.75       1272.42        16.42 o                         
   1   2   2        861.20        942.20        13.26 o                         
   2   2   2      12019.35      12864.76       154.19 o                         
   3   2   2         31.42         24.99         2.09 o                         
   4   2   2      15909.86      16353.91       196.82 o                         
   5   2   2       3241.47       3302.46        40.26 o                         
   6   2   2        967.71        998.04        15.14 o                         
   7   2   2       9815.97      10138.48       117.59 o                         
   8   2   2        330.98        370.99         9.82 o                         
   9   2   2       1208.47       1282.54        21.89 o                         
  10   2   2       1936.28       1779.97        31.44 o                         
  11   2   2          8.18         22.14         8.78 o                         
  12   2   2       2629.54       2858.00        64.30 o                         
  13   2   2       2439.22       2775.57        76.97 o                         
  14   2   2       1500.64       1461.84        62.57 o                         
 -14   3   2        247.55        261.54        42.55 o                         
 -13   3   2       2168.22       2040.87        67.94 o                         
 -12   3   2        136.59        116.95         9.60 o                         
 -11   3   2        252.34        241.07        20.26 o                         
 -10   3   2       2785.08       2824.95        72.65 o                         
  -9   3   2          1.13          5.35         4.18 o                         
  -8   3   2       6312.91       6401.57        89.09 o                         
  -7   3   2       1496.27       1449.82        22.21 o                         
  -6   3   2       1938.38       1737.65        24.90 o                         
  -5   3   2       1873.13       1723.95        26.22 o                         
  -4   3   2       9884.54      10704.17       140.99 o                         
  -3   3   2      20387.88      21072.17       298.29 o                         
  -2   3   2      16135.92      16615.79       198.92 o                         
  -1   3   2       4094.44       4200.72        51.75 o                         
   0   3   2      11228.62      11785.28       141.15 o                         
   1   3   2        461.83        516.92         8.10 o                         
   2   3   2         69.91         61.09         2.63 o                         
   3   3   2        262.70        214.59         4.75 o                         
   4   3   2       2160.80       2110.73        42.40 o                         
   5   3   2       5046.94       5195.76        65.54 o                         
   6   3   2       3441.30       3382.38        48.51 o                         
   7   3   2        795.06        764.59        14.38 o                         
   8   3   2       1515.41       1477.64        23.72 o                         
   9   3   2       1383.60       1376.63        23.30 o                         
  10   3   2         76.22         74.60         6.96 o                         
  11   3   2       2302.25       2267.40        49.91 o                         
  12   3   2       1558.22       1571.70        49.27 o                         
  13   3   2       2970.23       3080.84        93.99 o                         
  14   3   2         15.21         35.51        17.52 o                         
 -14   4   2        389.11        397.72        35.76 o                         
 -13   4   2       1013.44       1047.66        35.63 o                         
 -12   4   2       1827.99       1786.94        39.16 o                         
 -11   4   2        765.30        790.45        21.26 o                         
 -10   4   2         73.73        107.25        10.60 o                         
  -9   4   2        353.98        371.41        12.01 o                         
  -8   4   2       2839.59       2721.88        46.81 o                         
  -7   4   2       3184.17       2990.33        44.85 o                         
  -6   4   2        494.31        502.60        11.63 o                         
  -5   4   2       3030.19       3059.81        44.11 o                         
  -4   4   2      15112.71      16108.96       210.39 o                         
  -3   4   2       5178.54       5080.53        68.59 o                         
  -2   4   2       1098.49       1020.21        14.64 o                         
  -1   4   2      17823.29      18878.34       225.68 o                         
   0   4   2       3182.95       3158.79        37.22 o                         
   1   4   2         68.17         68.61         3.10 o                         
   2   4   2       1585.44       1720.35        23.10 o                         
   3   4   2       1712.54       1743.75        22.16 o                         
   4   4   2        285.68        201.25        10.50 o                         
   5   4   2       7931.23       7891.14       105.17 o                         
   6   4   2       9686.68      10073.21       134.66 o                         
   7   4   2       2390.12       2339.57        36.43 o                         
   8   4   2       1176.33       1147.18        21.36 o                         
   9   4   2          3.03          4.26         4.06 o                         
  10   4   2       1552.42       1417.30        33.69 o                         
  11   4   2        374.16        412.85        25.98 o                         
  12   4   2          7.43         -0.20         9.56 o                         
  13   4   2       2190.53       2216.91        74.96 o                         
  14   4   2        325.22        301.32        29.74 o                         
 -14   5   2       2433.98       2528.85        69.88 o                         
 -13   5   2        855.82        893.72        33.07 o                         
 -12   5   2        167.31        178.41        12.37 o                         
 -11   5   2        499.75        524.65        17.40 o                         
 -10   5   2       1420.23       1431.77        29.79 o                         
  -9   5   2        415.69        405.84        14.08 o                         
  -8   5   2        374.14        389.66        12.97 o                         
  -7   5   2       1242.54       1140.65        21.12 o                         
  -6   5   2       1964.99       2094.10        32.56 o                         
  -5   5   2       4631.13       4891.89        68.05 o                         
  -4   5   2         42.31         46.84         4.03 o                         
  -3   5   2       1535.28       1536.67        23.34 o                         
  -2   5   2       1758.94       1871.52        27.30 o                         
  -1   5   2      13339.55      13356.09       150.59 o                         
   0   5   2        308.98        265.70         5.46 o                         
   1   5   2       4178.98       4133.73        51.74 o                         
   2   5   2       6361.08       6672.44        88.96 o                         
   3   5   2          0.85          5.10         1.47 o                         
   4   5   2       7482.86       7227.72       106.04 o                         
   5   5   2        798.25        693.47        13.56 o                         
   6   5   2      12026.13      12050.90       160.37 o                         
   7   5   2       6917.71       6802.94        87.55 o                         
   8   5   2          3.96          7.22         4.53 o                         
   9   5   2         50.18         50.01         8.13 o                         
  10   5   2       3692.90       3762.00        71.76 o                         
  11   5   2        434.62        420.58        30.41 o                         
  12   5   2       1882.73       1842.96        51.76 o                         
  13   5   2        113.78        127.92        21.30 o                         
  14   5   2        688.89        739.58        58.82 o                         
 -14   6   2       1354.57       1379.05        76.34 o                         
 -13   6   2       2615.18       2699.97        68.40 o                         
 -12   6   2        179.21        180.52        14.05 o                         
 -11   6   2        781.29        770.86        21.60 o                         
 -10   6   2       6109.05       6018.88        96.32 o                         
  -9   6   2         50.81         52.44         6.91 o                         
  -8   6   2      11756.34      11582.71       171.85 o                         
  -7   6   2       3470.70       3330.12        55.04 o                         
  -6   6   2         68.87         71.64         7.48 o                         
  -5   6   2       2192.82       2291.82        38.73 o                         
  -4   6   2        555.50        663.96        14.79 o                         
  -3   6   2       1591.69       1870.56        28.14 o                         
  -2   6   2       2659.51       2507.65        33.55 o                         
  -1   6   2       1489.39       1597.85        20.77 o                         
   0   6   2      13361.40      13657.22       154.02 o                         
   1   6   2       2959.81       2986.72        38.55 o                         
   2   6   2       4513.00       4531.87        62.41 o                         
   3   6   2       6532.95       6305.43        85.10 o                         
   4   6   2         70.37         41.48         3.55 o                         
   5   6   2       5741.34       5542.71        85.06 o                         
   6   6   2      12962.18      13008.93       174.16 o                         
   7   6   2        466.67        550.43        15.08 o                         
   8   6   2       4801.78       5015.23        79.22 o                         
   9   6   2        945.20        921.76        25.51 o                         
  10   6   2        124.47        121.41        11.12 o                         
  11   6   2        138.25        166.22        16.06 o                         
  12   6   2         43.26         28.59        11.59 o                         
  13   6   2       1363.35       1356.06        44.58 o                         
  14   6   2        477.60        531.85        51.31 o                         
 -14   7   2        717.83        713.30        55.06 o                         
 -13   7   2       1906.51       1929.50        54.72 o                         
 -12   7   2        809.16        839.68        37.39 o                         
 -11   7   2       1343.67       1273.09        29.55 o                         
 -10   7   2       2964.51       2706.70       154.18 o                         
  -9   7   2       7875.57       7775.41       120.07 o                         
  -8   7   2        220.52        247.10        11.80 o                         
  -7   7   2        977.54        941.22        21.50 o                         
  -6   7   2         39.68         36.63         5.92 o                         
  -5   7   2        207.53        244.71         9.51 o                         
  -4   7   2       1712.18       1727.90        30.58 o                         
  -3   7   2        400.65        466.24         9.52 o                         
  -2   7   2          1.35          3.50         2.37 o                         
  -1   7   2      14391.12      14579.93       165.02 o                         
   0   7   2         93.42         97.09         4.68 o                         
   1   7   2       9379.91       9519.29       121.06 o                         
   2   7   2       2240.97       2341.37        34.44 o                         
   3   7   2          0.73          5.66         2.70 o                         
   4   7   2      13857.24      13467.59       195.63 o                         
   5   7   2      14963.32      15179.83       220.14 o                         
   6   7   2       3550.26       3567.37        58.08 o                         
   7   7   2       2844.64       2953.03        74.30 o                         
   8   7   2        115.50        111.28         8.34 o                         
   9   7   2         34.16         22.34         7.19 o                         
  10   7   2       2517.41       2448.27        52.13 o                         
  11   7   2       3354.00       3278.90        79.04 o                         
  12   7   2       1355.62       1371.78        45.03 o                         
  13   7   2        382.90        359.47        30.05 o                         
 -13   8   2        867.64        878.92        32.32 o                         
 -12   8   2         31.71         33.52         9.96 o                         
 -11   8   2       1070.23       1071.06        24.84 o                         
 -10   8   2       3860.56       3696.94        64.02 o                         
  -9   8   2        976.51        943.08        29.96 o                         
  -8   8   2       7620.02       7726.78       178.26 o                         
  -7   8   2       6409.57       6170.14        96.16 o                         
  -6   8   2        573.04        516.64        15.00 o                         
  -5   8   2        293.34        318.53        11.51 o                         
  -4   8   2       2518.10       2443.55        37.83 o                         
  -3   8   2        125.92        150.29         5.85 o                         
  -2   8   2       1468.40       1426.76        21.59 o                         
  -1   8   2       1954.74       2092.88        27.17 o                         
   0   8   2       9704.33       9401.73       110.13 o                         
   1   8   2       2908.11       2659.20        36.13 o                         
   2   8   2       5438.90       5355.56        68.35 o                         
   3   8   2       4068.45       4084.32        63.87 o                         
   4   8   2        425.99        440.90        13.05 o                         
   5   8   2       7938.90       7941.94       119.49 o                         
   6   8   2       8225.73       8017.15       151.54 o                         
   7   8   2        138.40        137.23         9.01 o                         
   8   8   2       6000.58       6155.83        96.91 o                         
   9   8   2        214.28        194.05        13.46 o                         
  10   8   2        891.94        887.95        27.68 o                         
  11   8   2       1369.85       1308.74        60.52 o                         
  12   8   2        193.70        175.70        18.96 o                         
  13   8   2        485.69        463.59        39.12 o                         
 -13   9   2        850.83        971.09        57.56 o                         
 -12   9   2        241.72        253.95        17.75 o                         
 -11   9   2        631.74        631.39        21.31 o                         
 -10   9   2        319.02        327.42        15.29 o                         
  -9   9   2       2564.00       2545.67        47.51 o                         
  -8   9   2        155.74        155.56        10.17 o                         
  -7   9   2         40.24         42.77         6.66 o                         
  -6   9   2         40.93         41.85         6.41 o                         
  -5   9   2       1300.55       1294.24        24.01 o                         
  -4   9   2          2.75          4.35         3.66 o                         
  -3   9   2         59.08         48.80         4.96 o                         
  -2   9   2        831.39        871.90        15.47 o                         
  -1   9   2       3630.28       3428.71        45.80 o                         
   0   9   2        866.84        956.67        17.78 o                         
   1   9   2      12485.48      12639.21       154.80 o                         
   2   9   2       1283.45       1217.79        21.59 o                         
   3   9   2        150.40        182.54        11.65 o                         
   4   9   2      10258.33      10206.89       151.31 o                         
   5   9   2       5690.97       5477.90       134.57 o                         
   6   9   2       6582.54       6418.89        99.54 o                         
   7   9   2       3934.83       4099.57        67.68 o                         
   8   9   2          1.36         -5.27         5.27 o                         
   9   9   2         31.59         48.36         8.93 o                         
  10   9   2       3783.83       3716.71        80.91 o                         
  11   9   2        814.05        821.75        33.90 o                         
  12   9   2       2497.97       2397.64        66.00 o                         
 -12  10   2          6.38          3.22         9.27 o                         
 -11  10   2        361.46        376.02        17.96 o                         
 -10  10   2        964.97        984.45        26.50 o                         
  -9  10   2          5.97          3.87         6.52 o                         
  -8  10   2       4409.74       4275.69        72.03 o                         
  -7  10   2       1676.73       1667.32        34.17 o                         
  -6  10   2         43.51         32.45         5.75 o                         
  -5  10   2        363.74        336.06        11.55 o                         
  -4  10   2        774.04        734.67        16.57 o                         
  -3  10   2          3.99          3.95         3.61 o                         
  -2  10   2       1539.86       1476.72        25.53 o                         
  -1  10   2       1155.48       1201.19        21.61 o                         
   0  10   2       6754.56       6434.65        88.72 o                         
   1  10   2          7.25          8.00         3.66 o                         
   2  10   2       2531.61       2546.24        39.48 o                         
   3  10   2       4198.64       4125.08        60.18 o                         
   4  10   2       1808.87       1841.91        34.28 o                         
   5  10   2       3159.55       3265.85        86.75 o                         
   6  10   2       6206.41       6102.91        95.96 o                         
   7  10   2        866.06        831.89        21.80 o                         
   8  10   2        740.04        741.60        20.99 o                         
   9  10   2        392.78        461.73        28.90 o                         
  10  10   2        604.92        626.61        24.35 o                         
  11  10   2       2978.43       3048.29        77.39 o                         
 -12  11   2         34.75         27.11        15.85 o                         
 -11  11   2        795.84        788.84        28.73 o                         
 -10  11   2        127.71        152.85        12.28 o                         
  -9  11   2       1446.47       1466.37        46.08 o                         
  -8  11   2       2896.23       2893.14        48.63 o                         
  -7  11   2        438.47        457.50        15.39 o                         
  -6  11   2       1218.31       1262.61        25.53 o                         
  -5  11   2        933.51        941.45        20.52 o                         
  -4  11   2        273.76        230.98        12.14 o                         
  -3  11   2       1125.07       1149.64        24.46 o                         
  -2  11   2         60.35         50.12         7.26 o                         
  -1  11   2       4128.45       4088.33        65.24 o                         
   0  11   2         34.34         35.90         5.06 o                         
   1  11   2       1949.45       1959.22        35.57 o                         
   2  11   2        290.17        276.72        11.49 o                         
   3  11   2        857.09        876.52        20.53 o                         
   4  11   2        360.70        376.49        12.70 o                         
   5  11   2        218.02        199.06        11.34 o                         
   6  11   2       4976.41       5002.43        81.39 o                         
   7  11   2       5536.02       5684.81        91.68 o                         
   8  11   2         71.55         82.42         9.70 o                         
   9  11   2         16.74         16.56         8.88 o                         
  10  11   2       2572.02       2674.35        59.12 o                         
  11  11   2          3.13         21.90        16.81 o                         
 -11  12   2        197.73        165.02        19.33 o                         
 -10  12   2          1.47         -0.85         7.86 o                         
  -9  12   2       1399.29       1352.33        27.56 o                         
  -8  12   2       1926.93       1885.97        35.69 o                         
  -7  12   2       1373.56       1399.73        28.69 o                         
  -6  12   2       2598.48       2423.26        41.28 o                         
  -5  12   2        595.37        566.19        17.52 o                         
  -4  12   2       1035.30       1027.93        23.79 o                         
  -3  12   2        598.70        540.11        16.30 o                         
  -2  12   2       1408.35       1425.36        28.95 o                         
  -1  12   2        488.19        487.81        15.37 o                         
   0  12   2       4184.08       4177.72        67.91 o                         
   1  12   2        526.81        443.93        14.62 o                         
   2  12   2          3.97          1.45         5.03 o                         
   3  12   2          7.19          3.97         5.32 o                         
   4  12   2        925.59        930.58        22.75 o                         
   5  12   2          5.24          6.30         5.85 o                         
   6  12   2        499.48        488.36        15.71 o                         
   7  12   2       3124.17       3091.95        55.91 o                         
   8  12   2        120.67        116.01        12.45 o                         
   9  12   2        141.05        177.44        14.98 o                         
  10  12   2         78.47         91.60        18.53 o                         
 -10  13   2       1192.60       1173.62        36.77 o                         
  -9  13   2        869.47        851.75        23.65 o                         
  -8  13   2       1832.80       1903.53        39.66 o                         
  -7  13   2        215.82        226.54        13.47 o                         
  -6  13   2        342.41        300.81        14.93 o                         
  -5  13   2        288.09        311.57        14.35 o                         
  -4  13   2        326.44        296.45        13.90 o                         
  -3  13   2       3616.13       3389.64        57.95 o                         
  -2  13   2       2266.28       2311.98        42.49 o                         
  -1  13   2        871.10        935.83        25.29 o                         
   0  13   2        333.39        302.41        15.55 o                         
   1  13   2       1466.12       1305.65        27.83 o                         
   2  13   2         87.06         75.93         8.17 o                         
   3  13   2        804.10        844.29        22.12 o                         
   4  13   2         94.46        100.49         9.25 o                         
   5  13   2        522.39        519.20        18.01 o                         
   6  13   2        112.05        109.57        10.14 o                         
   7  13   2         12.83         13.70         7.54 o                         
   8  13   2        885.77        871.03        42.19 o                         
   9  13   2          2.29         -4.57        11.01 o                         
  10  13   2         49.14          8.53        15.78 o                         
  -9  14   2        240.25        284.07        35.04 o                         
  -8  14   2         95.57         97.05        11.15 o                         
  -7  14   2       2593.42       2721.10        51.65 o                         
  -6  14   2        962.18        932.73        28.83 o                         
  -5  14   2        271.70        306.73        15.27 o                         
  -4  14   2         57.92         74.52         9.00 o                         
  -3  14   2        980.03       1009.64        25.12 o                         
  -2  14   2       1638.40       1617.24        37.64 o                         
  -1  14   2       1944.04       1986.33        43.40 o                         
   0  14   2       1397.59       1413.60        36.67 o                         
   1  14   2       1231.36       1217.66        31.61 o                         
   2  14   2        716.62        716.80        20.76 o                         
   3  14   2          2.04          1.30         6.31 o                         
   4  14   2       2045.03       2002.22        39.91 o                         
   5  14   2        152.05        182.82        12.46 o                         
   6  14   2         61.07         83.87        11.89 o                         
   7  14   2        366.32        395.81        17.65 o                         
   8  14   2         56.76         45.60        14.08 o                         
  -8  15   2       2541.53       2527.84       112.63 o                         
  -7  15   2        258.49        263.87        16.66 o                         
  -6  15   2        714.97        768.36        23.32 o                         
  -5  15   2        121.97        128.28        11.43 o                         
  -4  15   2        162.19        169.82        12.21 o                         
  -3  15   2        584.30        604.17        22.75 o                         
  -2  15   2       2533.11       2588.92        81.10 o                         
  -1  15   2        423.78        457.27        23.05 o                         
   0  15   2       2305.41       2320.06        57.25 o                         
   1  15   2        264.67        325.39        41.00 o                         
   2  15   2         31.78         47.92         9.58 o                         
   3  15   2        577.10        590.43        20.01 o                         
   4  15   2          2.85          0.33         7.03 o                         
   5  15   2       1938.00       1927.22        40.43 o                         
   6  15   2        125.67        134.08        15.50 o                         
   7  15   2        300.15        246.78        22.85 o                         
  -6  16   2        247.91        243.27        24.32 o                         
  -5  16   2        307.63        356.42        22.63 o                         
  -4  16   2        295.02        308.74        18.26 o                         
  -3  16   2       1386.66       1365.05        36.17 o                         
  -2  16   2        734.77        779.91        34.32 o                         
  -1  16   2       2038.66       1986.43        45.59 o                         
   0  16   2          0.67         -4.69         8.10 o                         
   1  16   2         21.13         24.58         9.54 o                         
   2  16   2       1148.93       1116.89        37.75 o                         
   3  16   2          3.04          4.58         8.76 o                         
   4  16   2       1497.92       1594.76        45.70 o                         
   5  16   2         67.17         83.94        29.41 o                         
   6  16   2          8.32        -17.52        17.52 o                         
 -15   1   3        126.33         92.60        27.53 o                         
 -14   1   3          6.63          4.03        19.54 o                         
 -13   1   3        127.37        134.74        12.70 o                         
 -12   1   3         53.86         36.31        10.46 o                         
 -11   1   3        114.56        115.27        10.28 o                         
 -10   1   3       1185.37       1197.05        26.18 o                         
  -9   1   3       2161.75       2150.42        42.39 o                         
  -8   1   3       1212.23       1168.19        18.07 o                         
  -7   1   3        215.02        196.26         6.11 o                         
  -6   1   3       1249.33       1304.82        18.27 o                         
  -5   1   3       7490.73       7925.72        91.01 o                         
  -4   1   3       2442.88       2565.20        32.95 o                         
  -3   1   3       6906.67       7415.22        84.22 o                         
  -2   1   3       9306.52       9906.10       128.57 o                         
  -1   1   3        576.24        596.39        10.26 o                         
   0   1   3       2031.90       2068.81        27.83 o                         
   1   1   3       1114.27       1180.20        15.63 o                         
   2   1   3       2472.19       2517.15        29.62 o                         
   3   1   3        951.10        958.86        13.09 o                         
   4   1   3         82.68         80.76         6.39 o                         
   5   1   3        822.31        944.45        13.93 o                         
   6   1   3        436.96        499.29         9.44 o                         
   7   1   3       1271.41       1349.83        19.79 o                         
   8   1   3       1151.54       1189.05        18.59 o                         
   9   1   3        108.82        101.60         6.24 o                         
  10   1   3        406.99        419.70        15.37 o                         
  11   1   3         93.71        115.76        11.38 o                         
  12   1   3         30.22         36.66        10.16 o                         
  13   1   3        180.66        188.72        18.43 o                         
  14   1   3          1.15         -0.18        11.26 o                         
 -15   2   3       1142.28       1202.15        57.83 o                         
 -14   2   3        341.82        382.93        52.56 o                         
 -13   2   3        613.39        606.86        30.07 o                         
 -12   2   3       1169.42       1159.61        27.18 o                         
 -11   2   3        807.64        833.88        21.12 o                         
 -10   2   3       2268.02       2215.90        33.86 o                         
  -9   2   3          4.23          5.02         3.77 o                         
  -8   2   3          8.46          7.86         3.52 o                         
  -7   2   3       4577.41       4698.45        56.85 o                         
  -6   2   3       5069.15       5424.41        64.27 o                         
  -5   2   3       3022.15       3140.83        41.08 o                         
  -4   2   3      21204.98      22228.83       266.42 o                         
  -3   2   3        158.71        188.20         4.60 o                         
  -2   2   3          3.48          6.72         1.36 o                         
  -1   2   3       3373.05       3556.59        43.71 o                         
   0   2   3       7498.64       7885.25        95.00 o                         
   1   2   3         10.29         15.71         1.67 o                         
   2   2   3      10970.28      11554.39       150.02 o                         
   3   2   3        675.25        723.41        10.51 o                         
   4   2   3         14.68         32.19         2.39 o                         
   5   2   3        101.89         84.18         3.91 o                         
   6   2   3         56.30         29.88         2.83 o                         
   7   2   3          4.32          1.01         2.48 o                         
   8   2   3       1415.04       1397.83        22.67 o                         
   9   2   3       4290.54       4331.47        63.87 o                         
  10   2   3         13.21         18.57         6.13 o                         
  11   2   3        121.00         94.79         9.32 o                         
  12   2   3        162.06        189.06        14.79 o                         
  13   2   3        741.24        847.77        44.67 o                         
  14   2   3        576.52        592.89        37.41 o                         
 -14   3   3         40.05          8.76        23.78 o                         
 -13   3   3        369.30        354.15        21.13 o                         
 -12   3   3          7.54         -6.68         6.68 o                         
 -11   3   3        933.59        920.63        21.00 o                         
 -10   3   3        388.87        391.18        14.09 o                         
  -9   3   3       5142.90       5010.12        72.19 o                         
  -8   3   3       2485.17       2420.55        37.99 o                         
  -7   3   3         51.62         60.59         4.03 o                         
  -6   3   3      10110.33      10151.01       134.82 o                         
  -5   3   3      12094.88      12645.89       153.83 o                         
  -4   3   3       1375.28       1484.02        19.44 o                         
  -3   3   3        302.05        246.56         5.43 o                         
  -2   3   3        466.92        480.16         7.45 o                         
  -1   3   3         84.98         87.54         3.67 o                         
   0   3   3       1545.89       1517.40        20.13 o                         
   1   3   3        149.64        152.16         3.75 o                         
   2   3   3       1727.40       1759.04        27.78 o                         
   3   3   3       1134.60       1025.96        14.90 o                         
   4   3   3       1126.22       1058.92        21.88 o                         
   5   3   3       1314.46       1496.86        21.57 o                         
   6   3   3        600.81        532.27         9.86 o                         
   7   3   3       1382.44       1359.00        21.73 o                         
   8   3   3        951.94        954.62        17.46 o                         
   9   3   3         81.93         72.54         6.37 o                         
  10   3   3       2616.87       2582.26        47.48 o                         
  11   3   3        220.07        222.92        16.87 o                         
  12   3   3        341.86        370.94        30.05 o                         
  13   3   3        560.21        567.30        51.93 o                         
  14   3   3         58.51         59.95        18.52 o                         
 -14   4   3        294.02        236.52        41.30 o                         
 -13   4   3        121.08        111.26        13.84 o                         
 -12   4   3        213.75        227.75        17.16 o                         
 -11   4   3         77.37        126.99        14.08 o                         
 -10   4   3       2096.18       2147.45        39.83 o                         
  -9   4   3         49.02         53.22         5.89 o                         
  -8   4   3       3042.61       2974.55        45.35 o                         
  -7   4   3       5562.96       5442.55        76.32 o                         
  -6   4   3       4664.47       4758.85        73.14 o                         
  -5   4   3       1436.67       1334.80        29.38 o                         
  -4   4   3       3517.25       3344.50        47.79 o                         
  -3   4   3       1602.52       1895.23        25.34 o                         
  -2   4   3        593.62        574.34         8.78 o                         
  -1   4   3        232.40        262.98         5.30 o                         
   0   4   3         14.78         10.06         1.97 o                         
   1   4   3      32352.12      33878.41       404.06 o                         
   2   4   3      12652.35      13260.75       159.72 o                         
   3   4   3       5640.87       5741.16        70.98 o                         
   4   4   3        866.23        993.95        15.09 o                         
   5   4   3       1772.76       1637.50        23.43 o                         
   6   4   3       2435.48       2339.41        35.57 o                         
   7   4   3         71.45         73.22         5.26 o                         
   8   4   3       1585.10       1496.08        27.89 o                         
   9   4   3        739.08        711.30        18.57 o                         
  10   4   3         99.55         91.83        11.94 o                         
  11   4   3        621.15        631.08        26.85 o                         
  12   4   3       1608.14       1627.00        72.31 o                         
  13   4   3         53.62         45.12        16.35 o                         
  14   4   3        155.43        146.41        30.03 o                         
 -14   5   3        625.68        600.24        37.58 o                         
 -13   5   3          0.34         -8.49         8.49 o                         
 -12   5   3          4.18          9.00         7.09 o                         
 -11   5   3       1195.80       1229.65        29.99 o                         
 -10   5   3         11.49         18.30         6.13 o                         
  -9   5   3       3001.04       3006.03        51.63 o                         
  -8   5   3       2266.55       2205.96        39.11 o                         
  -7   5   3          0.37         13.64         6.53 o                         
  -6   5   3       5059.55       4936.42        69.24 o                         
  -5   5   3        917.77        787.51        14.97 o                         
  -4   5   3          2.87          3.79         2.61 o                         
  -3   5   3       3904.66       3800.22        48.52 o                         
  -2   5   3        149.09        127.34         3.93 o                         
  -1   5   3       1529.28       1669.99        22.35 o                         
   0   5   3        868.20        810.43        11.66 o                         
   1   5   3        761.34        875.66        13.19 o                         
   2   5   3         73.54         73.28         3.90 o                         
   3   5   3       3822.37       4081.56        62.97 o                         
   4   5   3       4473.75       4293.44        54.65 o                         
   5   5   3       2340.49       2396.21        35.97 o                         
   6   5   3       5063.90       5228.85        73.14 o                         
   7   5   3        986.24        990.33        19.04 o                         
   8   5   3         20.25         12.40         4.65 o                         
   9   5   3         75.62         85.23        15.89 o                         
  10   5   3       1771.93       1718.98        54.38 o                         
  11   5   3        208.08        174.01        16.30 o                         
  12   5   3        476.84        519.97        27.06 o                         
  13   5   3       1565.64       1602.27        48.94 o                         
  14   5   3        846.46        949.82        66.32 o                         
 -14   6   3          2.83          0.17        12.92 o                         
 -13   6   3        963.72        920.39        34.43 o                         
 -12   6   3        961.54        979.12        25.65 o                         
 -11   6   3         62.93         55.75         7.97 o                         
 -10   6   3       1114.60       1107.33        25.92 o                         
  -9   6   3       1262.78       1271.90        27.32 o                         
  -8   6   3        673.80        694.63        21.39 o                         
  -7   6   3       2356.57       2337.66        48.80 o                         
  -6   6   3        275.42        283.34        10.37 o                         
  -5   6   3       4070.41       4077.10        63.95 o                         
  -4   6   3       6126.02       6349.58        86.19 o                         
  -3   6   3        697.92        795.09        12.08 o                         
  -2   6   3         17.06         50.00         3.55 o                         
  -1   6   3         46.91         97.88         3.92 o                         
   0   6   3        258.19        272.79         6.05 o                         
   1   6   3       8656.51       9254.17       112.97 o                         
   2   6   3        228.20        199.20         5.34 o                         
   3   6   3        110.03        123.03         4.96 o                         
   4   6   3         44.81         39.97         3.67 o                         
   5   6   3       2325.84       2374.56        39.82 o                         
   6   6   3       1145.24       1100.65        22.46 o                         
   7   6   3       1398.72       1428.13        27.80 o                         
   8   6   3       2185.33       2172.12        39.33 o                         
   9   6   3        151.89        150.29        11.54 o                         
  10   6   3        428.80        449.67        24.97 o                         
  11   6   3        426.47        442.74        24.70 o                         
  12   6   3        720.41        698.32        38.63 o                         
  13   6   3         81.81         74.87        16.17 o                         
 -14   7   3        129.53        135.15        27.53 o                         
 -13   7   3         15.62          4.01         9.85 o                         
 -12   7   3         44.43         47.91         8.66 o                         
 -11   7   3        297.66        292.48        14.69 o                         
 -10   7   3        197.63        197.40        11.86 o                         
  -9   7   3         60.66         53.93         9.87 o                         
  -8   7   3       3653.24       3673.01        61.27 o                         
  -7   7   3          0.53          0.78         4.46 o                         
  -6   7   3       1901.41       1789.69        36.85 o                         
  -5   7   3         90.00         76.51         7.40 o                         
  -4   7   3       7736.96       7926.30       107.51 o                         
  -3   7   3       2060.48       2070.58        29.11 o                         
  -2   7   3         12.79         21.31         2.30 o                         
  -1   7   3       1342.68       1397.29        19.05 o                         
   0   7   3         49.64         30.84         2.63 o                         
   1   7   3        655.52        730.53        11.60 o                         
   2   7   3         40.05         69.01         4.28 o                         
   3   7   3        901.67        948.33        22.48 o                         
   4   7   3         39.93         28.29         4.29 o                         
   5   7   3        597.45        667.49        16.21 o                         
   6   7   3        547.30        563.20        15.06 o                         
   7   7   3         58.41         61.86         6.37 o                         
   8   7   3       1740.60       1771.78        35.17 o                         
   9   7   3         42.81         40.14         8.12 o                         
  10   7   3        759.08        752.19        30.69 o                         
  11   7   3        609.35        661.81        29.95 o                         
  12   7   3        172.61        198.17        18.96 o                         
  13   7   3        422.07        441.18        33.17 o                         
 -13   8   3        133.95        114.87        15.60 o                         
 -12   8   3         84.20         56.45         9.58 o                         
 -11   8   3         83.57         95.68        13.08 o                         
 -10   8   3        244.63        208.50        12.73 o                         
  -9   8   3        870.93        872.77        22.56 o                         
  -8   8   3         15.18          4.50         5.51 o                         
  -7   8   3       2590.01       2604.72        46.06 o                         
  -6   8   3        664.87        688.02        17.47 o                         
  -5   8   3        720.77        668.48        16.69 o                         
  -4   8   3        522.84        523.07        11.61 o                         
  -3   8   3        768.18        819.58        14.45 o                         
  -2   8   3         69.86         47.39         3.85 o                         
  -1   8   3        236.34        262.26         6.60 o                         
   0   8   3         15.67          6.65         2.33 o                         
   1   8   3        430.45        490.96        10.15 o                         
   2   8   3       2454.81       2540.94        37.75 o                         
   3   8   3        703.42        684.53        15.91 o                         
   4   8   3         28.75         39.38         5.20 o                         
   5   8   3        835.63        818.55        25.32 o                         
   6   8   3        329.12        327.29        12.10 o                         
   7   8   3       1250.11       1247.93        26.58 o                         
   8   8   3       1050.00       1035.95        27.70 o                         
   9   8   3        620.98        569.49        20.96 o                         
  10   8   3        703.33        741.38        39.98 o                         
  11   8   3        210.53        233.48        19.82 o                         
  12   8   3         21.33         19.21        12.11 o                         
 -13   9   3        341.76        355.40        36.29 o                         
 -12   9   3         20.33         16.64         8.95 o                         
 -11   9   3          0.78         -3.45         6.84 o                         
 -10   9   3        136.35         95.12         9.86 o                         
  -9   9   3         14.22         18.38         7.03 o                         
  -8   9   3        170.00        177.18        11.04 o                         
  -7   9   3        298.53        293.82        11.90 o                         
  -6   9   3         55.41         68.88         9.24 o                         
  -5   9   3         27.01         37.28         4.96 o                         
  -4   9   3       1203.99       1186.22        22.00 o                         
  -3   9   3        101.48        143.26         9.32 o                         
  -2   9   3         46.47         41.76         4.10 o                         
  -1   9   3       2930.24       2970.93        40.60 o                         
   0   9   3       1703.90       1732.18        27.91 o                         
   1   9   3       1957.87       1906.22        27.80 o                         
   2   9   3        137.81        112.77         7.37 o                         
   3   9   3       4595.52       4358.84        68.68 o                         
   4   9   3        166.53        182.50         9.46 o                         
   5   9   3        134.20        134.35         8.43 o                         
   6   9   3       5677.60       5836.52        91.46 o                         
   7   9   3        874.37        850.30        21.31 o                         
   8   9   3       2617.73       2661.85        55.02 o                         
   9   9   3       1227.13       1199.57        32.76 o                         
  10   9   3        195.90        190.28        18.24 o                         
  11   9   3         47.71         53.24        13.33 o                         
  12   9   3          5.92          3.88        13.69 o                         
 -12  10   3         15.58         24.67        11.38 o                         
 -11  10   3        133.19        139.79        11.90 o                         
 -10  10   3         85.29         73.59         9.84 o                         
  -9  10   3         74.06         78.00         9.18 o                         
  -8  10   3         33.91         32.55         7.32 o                         
  -7  10   3        546.18        507.21        14.97 o                         
  -6  10   3        147.44        135.99         8.37 o                         
  -5  10   3       1342.65       1307.14        24.88 o                         
  -4  10   3        676.89        685.72        16.02 o                         
  -3  10   3        170.93        158.54         8.16 o                         
  -2  10   3       1576.80       1669.66        33.25 o                         
  -1  10   3        306.52        300.97         9.66 o                         
   0  10   3       6369.59       6340.25       101.58 o                         
   1  10   3         57.29         61.32         5.85 o                         
   2  10   3       4528.56       4296.57        62.05 o                         
   3  10   3         15.28         13.77         4.50 o                         
   4  10   3       2170.56       2164.27        38.97 o                         
   5  10   3       7045.20       7076.03       108.96 o                         
   6  10   3          4.22          4.55         5.44 o                         
   7  10   3        668.94        690.00        19.72 o                         
   8  10   3       1786.09       1821.56        60.19 o                         
   9  10   3          1.72         -6.98         7.31 o                         
  10  10   3          3.13         15.42        10.97 o                         
  11  10   3          7.27          3.97        11.21 o                         
 -12  11   3         83.75        101.36        27.53 o                         
 -11  11   3         16.82          5.50         8.24 o                         
 -10  11   3          3.16          3.06         7.39 o                         
  -9  11   3        245.57        265.27        14.93 o                         
  -8  11   3        120.15        104.18         8.80 o                         
  -7  11   3         16.38         16.19         5.95 o                         
  -6  11   3          9.27         11.61         5.38 o                         
  -5  11   3        208.92        234.39        11.38 o                         
  -4  11   3       1173.57       1140.34        24.95 o                         
  -3  11   3        130.98        158.12         9.47 o                         
  -2  11   3       1890.01       1946.49        35.58 o                         
  -1  11   3       3823.32       3825.92        68.81 o                         
   0  11   3       1741.52       1711.55        28.91 o                         
   1  11   3       2297.61       2306.60        40.47 o                         
   2  11   3        965.03        917.84        22.46 o                         
   3  11   3       2555.82       2302.60        41.11 o                         
   4  11   3         22.23         21.47         5.26 o                         
   5  11   3        158.15        155.55        10.07 o                         
   6  11   3       5696.62       5664.67        90.67 o                         
   7  11   3        376.76        407.39        16.12 o                         
   8  11   3        576.61        565.54        24.38 o                         
   9  11   3        405.49        420.71        20.49 o                         
  10  11   3        256.19        207.99        20.04 o                         
 -11  12   3        608.12        663.54        25.71 o                         
 -10  12   3         47.58         45.91        12.48 o                         
  -9  12   3       1528.97       1484.14        34.45 o                         
  -8  12   3         11.40          9.92         8.49 o                         
  -7  12   3        401.79        360.43        14.30 o                         
  -6  12   3       1296.76       1231.14        25.74 o                         
  -5  12   3        125.11        117.52        14.40 o                         
  -4  12   3        673.88        653.01        18.33 o                         
  -3  12   3       2927.81       2854.59        49.55 o                         
  -2  12   3         24.38         12.16         5.39 o                         
  -1  12   3       2062.05       2153.07        49.12 o                         
   0  12   3       3420.49       3352.54        56.05 o                         
   1  12   3       1376.10       1327.30        27.49 o                         
   2  12   3       3742.14       3758.43        80.60 o                         
   3  12   3       3369.25       3423.50        57.71 o                         
   4  12   3        122.81        104.26         8.82 o                         
   5  12   3       2361.68       2308.85        43.01 o                         
   6  12   3          1.12          1.73         6.11 o                         
   7  12   3        935.25        962.44        25.21 o                         
   8  12   3       1045.90       1062.52        32.15 o                         
   9  12   3          0.20         -4.66         8.25 o                         
  10  12   3         22.47         -3.75        20.02 o                         
 -10  13   3        385.99        352.62        23.88 o                         
  -9  13   3        985.52        999.03        26.31 o                         
  -8  13   3         72.01         53.27         8.44 o                         
  -7  13   3          7.11         -4.83         6.54 o                         
  -6  13   3         26.70         28.94         7.51 o                         
  -5  13   3        841.19        844.83        22.47 o                         
  -4  13   3       1195.89       1138.51        26.49 o                         
  -3  13   3        838.64        792.25        21.28 o                         
  -2  13   3       3725.05       3829.60        64.00 o                         
  -1  13   3       1715.65       1670.50        37.34 o                         
   0  13   3       2690.06       2580.75        51.74 o                         
   1  13   3       1305.46       1279.07        27.59 o                         
   2  13   3        867.23        824.87        21.28 o                         
   3  13   3       2248.28       2186.66        41.31 o                         
   4  13   3       2411.44       2444.12        45.36 o                         
   5  13   3         90.03         67.99        10.05 o                         
   6  13   3       2074.56       2019.18        40.27 o                         
   7  13   3        517.90        541.41        33.23 o                         
   8  13   3         21.56         15.94        10.86 o                         
   9  13   3        294.54        329.12        27.94 o                         
  -9  14   3        667.45        647.26        41.05 o                         
  -8  14   3        394.46        338.50        17.81 o                         
  -7  14   3        255.46        296.84        15.86 o                         
  -6  14   3        225.50        255.61        14.67 o                         
  -5  14   3          3.39         -6.69         6.69 o                         
  -4  14   3          0.31         -0.50         6.41 o                         
  -3  14   3       1340.70       1354.78        30.08 o                         
  -2  14   3        101.51         95.82        10.61 o                         
  -1  14   3       1192.87       1135.86        29.67 o                         
   0  14   3       3141.81       3083.86        60.78 o                         
   1  14   3         20.85         26.28         8.28 o                         
   2  14   3       1781.69       1747.44        35.53 o                         
   3  14   3       1857.19       1862.79        37.65 o                         
   4  14   3        510.89        551.23        18.91 o                         
   5  14   3       1308.81       1284.67        35.24 o                         
   6  14   3        823.16        827.03        23.88 o                         
   7  14   3       1228.23       1217.26        34.60 o                         
   8  14   3        498.13        503.75        30.09 o                         
  -7  15   3         14.88         23.95         9.86 o                         
  -6  15   3        237.92        215.75        13.77 o                         
  -5  15   3        246.56        239.18        14.29 o                         
  -4  15   3          4.49         -3.93         6.94 o                         
  -3  15   3         28.64         17.81         8.73 o                         
  -2  15   3         12.89         17.21         8.56 o                         
  -1  15   3       1821.65       1833.16        41.89 o                         
   0  15   3        620.55        649.23        22.85 o                         
   1  15   3       1288.72       1290.25        33.36 o                         
   2  15   3       1640.87       1626.37        39.01 o                         
   3  15   3       3242.15       3234.58        57.92 o                         
   4  15   3        834.09        899.57        24.96 o                         
   5  15   3         53.85         82.51        10.23 o                         
   6  15   3       1436.55       1482.41        35.89 o                         
  -6  16   3        409.63        479.42        32.29 o                         
  -5  16   3        105.65        109.94        15.99 o                         
  -4  16   3        732.24        736.46        26.30 o                         
  -3  16   3        193.07        211.78        15.15 o                         
  -2  16   3        830.75        859.23        27.38 o                         
  -1  16   3         82.98         84.04        11.38 o                         
   0  16   3        390.79        383.92        25.94 o                         
   1  16   3        623.64        629.74        23.65 o                         
   2  16   3        392.16        408.53        19.99 o                         
   3  16   3        453.36        391.05        19.96 o                         
   4  16   3        644.21        669.26        25.99 o                         
   5  16   3       1653.03       1680.66        99.49 o                         
 -15   0   4       4977.34       5309.71       213.99 o                         
 -14   0   4       1146.32       1258.04        50.50 o                         
 -13   0   4       4285.28       4096.40       112.76 o                         
 -12   0   4       3958.33       3960.39       108.07 o                         
 -11   0   4       2639.29       2843.46       397.95 o                         
 -10   0   4       2352.59       2373.99        93.92 o                         
  -9   0   4       3211.70       3161.62        58.32 o                         
  -8   0   4      14432.87      14008.01       227.09 o                         
  -7   0   4       3138.52       2945.00        52.60 o                         
  -6   0   4       1123.77        957.68        20.33 o                         
  -5   0   4      17370.67      17990.42       286.55 o                         
  -4   0   4      23739.45      25297.24       400.13 o                         
  -3   0   4       1214.42       1349.68        28.54 o                         
  -2   0   4       1487.15       1567.40        38.93 o                         
  -1   0   4      11821.69      12140.20       213.50 o                         
   0   0   4        158.06        170.26        15.91 o                         
   1   0   4      14889.88      15673.12       368.54 o                         
   2   0   4       4943.74       5581.60       214.86 o                         
   3   0   4       6429.58       7030.96       114.00 o                         
   4   0   4       2017.21       2028.45        36.33 o                         
   5   0   4       2239.06       1921.80        35.20 o                         
   6   0   4       7580.33       7330.29       121.33 o                         
   7   0   4       1824.48       1874.31        36.59 o                         
   8   0   4         30.99         32.11         5.29 o                         
   9   0   4      16190.94      16176.24       305.59 o                         
  10   0   4        610.32        619.59        84.47 o                         
  11   0   4       9085.02       9360.25       228.71 o                         
  12   0   4        499.58        646.98        51.31 o                         
  13   0   4       3483.04       3497.98       102.13 o                         
  14   0   4       1169.40       1126.01        49.94 o                         
 -15   1   4        556.79        591.91        62.57 o                         
 -14   1   4       2358.14       2275.19        56.35 o                         
 -13   1   4         73.94         99.67        16.74 o                         
 -12   1   4       1481.07       1541.86        44.71 o                         
 -11   1   4       2998.16       3146.67        54.86 o                         
 -10   1   4       2186.02       2153.63        56.06 o                         
  -9   1   4      17202.09      17039.71       195.08 o                         
  -8   1   4        217.32        213.75         7.03 o                         
  -7   1   4       3548.61       3165.17        39.68 o                         
  -6   1   4       4508.77       4644.00        55.49 o                         
  -5   1   4          3.92          5.13         1.87 o                         
  -4   1   4      19851.72      20167.93       226.08 o                         
  -3   1   4         21.74         25.82         2.08 o                         
  -2   1   4        118.76        137.60         3.73 o                         
  -1   1   4       1835.57       1880.14        25.95 o                         
   0   1   4       4095.30       4179.03        51.21 o                         
   1   1   4       3607.87       4004.07        62.64 o                         
   2   1   4      18361.16      19284.30       215.57 o                         
   3   1   4      28681.14      30386.52       339.35 o                         
   4   1   4       8242.84       8675.92       106.27 o                         
   5   1   4       8328.61       8184.72        94.49 o                         
   6   1   4       1881.59       1710.02        23.38 o                         
   7   1   4       4382.34       4171.64        51.48 o                         
   8   1   4         93.71        101.74         5.48 o                         
   9   1   4       3421.67       3337.82        57.04 o                         
  10   1   4      10530.49      10549.66       159.48 o                         
  11   1   4        130.99        187.10        80.09 o                         
  12   1   4       7065.12       7129.46       128.23 o                         
  13   1   4         87.39        117.63        28.78 o                         
  14   1   4         65.64         61.94        17.70 o                         
 -15   2   4       2295.61       2327.61       122.64 o                         
 -14   2   4        500.19        524.85        26.17 o                         
 -13   2   4        951.27        961.31        32.86 o                         
 -12   2   4        727.95        776.10        19.71 o                         
 -11   2   4       1510.96       1707.45       131.38 o                         
 -10   2   4       3718.41       3758.34        52.54 o                         
  -9   2   4          4.86         11.30         4.00 o                         
  -8   2   4      18119.23      17583.59       275.51 o                         
  -7   2   4        151.92        138.14         6.67 o                         
  -6   2   4       3482.93       3337.51        44.05 o                         
  -5   2   4      13474.84      13976.56       169.38 o                         
  -4   2   4          6.07          8.54         1.90 o                         
  -3   2   4      12770.10      13096.55       158.04 o                         
  -2   2   4      14856.77      15242.53       170.83 o                         
  -1   2   4        937.20       1036.92        14.30 o                         
   0   2   4          8.25         15.05         1.98 o                         
   1   2   4       3009.83       3125.20        42.04 o                         
   2   2   4      10783.51      11434.80       137.83 o                         
   3   2   4       5135.63       5310.23        71.97 o                         
   4   2   4        942.47        827.17        13.94 o                         
   5   2   4       1638.18       1446.44        19.83 o                         
   6   2   4       5431.70       5114.23        65.68 o                         
   7   2   4       2301.34       2440.23        32.24 o                         
   8   2   4       2539.46       2512.64        39.90 o                         
   9   2   4       4669.92       4740.62        87.63 o                         
  10   2   4       1299.88       1225.03        28.14 o                         
  11   2   4       8420.06       8466.65       147.44 o                         
  12   2   4         33.46         53.81        21.27 o                         
  13   2   4        799.97        861.14        51.36 o                         
  14   2   4        453.80        466.70        35.36 o                         
 -15   3   4       1256.05       1270.18        98.86 o                         
 -14   3   4        418.42        469.34        30.99 o                         
 -13   3   4        450.25        439.55        23.69 o                         
 -12   3   4        829.56        814.24        25.04 o                         
 -11   3   4       6178.24       6173.06        89.61 o                         
 -10   3   4        255.58        223.66        11.39 o                         
  -9   3   4       5422.36       5329.22        76.37 o                         
  -8   3   4       1716.51       1789.38        29.87 o                         
  -7   3   4      12608.06      12630.75       154.96 o                         
  -6   3   4       6109.15       6561.45       118.39 o                         
  -5   3   4        764.22        879.56        14.18 o                         
  -4   3   4      21119.40      21181.79       254.05 o                         
  -3   3   4      10956.97      11500.15       139.45 o                         
  -2   3   4         23.06         26.53         2.00 o                         
  -1   3   4       4932.18       4996.66        57.40 o                         
   0   3   4      41255.12      43161.43       515.40 o                         
   1   3   4        835.94        827.79        12.04 o                         
   2   3   4       7312.12       7755.10        94.58 o                         
   3   3   4       8332.39       8618.08       105.12 o                         
   4   3   4        306.76        318.13         7.38 o                         
   5   3   4      11399.99      11439.30       139.77 o                         
   6   3   4       4544.41       4662.87        56.35 o                         
   7   3   4       8022.76       7938.96       100.16 o                         
   8   3   4        637.41        637.15        15.21 o                         
   9   3   4       1276.48       1214.57        26.91 o                         
  10   3   4       1596.24       1666.13        34.50 o                         
  11   3   4         10.70         21.59         9.34 o                         
  12   3   4       2277.39       2361.87        76.35 o                         
  13   3   4        203.75        197.53        23.89 o                         
  14   3   4         13.26         23.78        23.78 o                         
 -14   4   4         56.83         57.86        16.54 o                         
 -13   4   4        926.96        948.36        29.11 o                         
 -12   4   4        102.80        118.90        11.54 o                         
 -11   4   4        961.19        995.66        24.24 o                         
 -10   4   4       2949.90       2983.12        51.62 o                         
  -9   4   4        276.55        238.72        13.39 o                         
  -8   4   4       6500.06       6440.63        90.00 o                         
  -7   4   4       2799.68       2850.38        43.13 o                         
  -6   4   4         10.84         14.22         2.51 o                         
  -5   4   4       2165.64       2105.62        29.12 o                         
  -4   4   4          3.57          6.50         2.50 o                         
  -3   4   4      15569.32      15638.96       176.08 o                         
  -2   4   4       2686.52       2803.37        33.61 o                         
  -1   4   4      28906.02      30422.78       339.41 o                         
   0   4   4        964.35       1046.52        14.99 o                         
   1   4   4       1486.88       1551.54        21.05 o                         
   2   4   4       4471.47       4473.37        55.92 o                         
   3   4   4      13039.70      13992.08       168.98 o                         
   4   4   4       3357.17       3039.74        39.65 o                         
   5   4   4        493.60        586.46        12.31 o                         
   6   4   4       7563.76       7731.60       104.92 o                         
   7   4   4          4.33          9.54         3.56 o                         
   8   4   4       1726.31       1720.09        32.62 o                         
   9   4   4        587.63        628.93        21.06 o                         
  10   4   4         64.17         42.45        10.06 o                         
  11   4   4       2916.42       2989.38        71.69 o                         
  12   4   4        289.05        277.14        20.96 o                         
  13   4   4        178.13        200.94        24.59 o                         
  14   4   4         28.43         16.27        22.53 o                         
 -14   5   4       1110.87       1172.15        40.45 o                         
 -13   5   4        215.59        210.22        15.10 o                         
 -12   5   4        695.40        677.89        23.60 o                         
 -11   5   4       1466.32       1483.44        31.82 o                         
 -10   5   4        411.72        407.02        14.92 o                         
  -9   5   4       2659.35       2582.54        45.48 o                         
  -8   5   4       1073.92       1074.48        23.27 o                         
  -7   5   4       1165.00       1109.84        25.18 o                         
  -6   5   4       1674.25       1752.61        28.29 o                         
  -5   5   4        852.83        919.20        16.73 o                         
  -4   5   4       1526.26       1318.81        19.29 o                         
  -3   5   4          7.01         30.90         2.63 o                         
  -2   5   4      43076.52      44533.41       496.79 o                         
  -1   5   4          0.01          3.00         1.73 o                         
   0   5   4      12479.78      12854.80       155.34 o                         
   1   5   4       1236.94       1556.57        21.52 o                         
   2   5   4       1279.40       1259.00        18.10 o                         
   3   5   4       3425.43       3052.68        39.80 o                         
   4   5   4       2463.67       2637.68        35.29 o                         
   5   5   4      16893.92      17312.84       227.06 o                         
   6   5   4        185.75        167.54         7.18 o                         
   7   5   4        343.88        338.66        10.56 o                         
   8   5   4       1982.14       2015.52        42.09 o                         
   9   5   4         70.23         64.90        10.53 o                         
  10   5   4       2488.73       2498.05        70.73 o                         
  11   5   4        106.82         99.08        16.76 o                         
  12   5   4       1097.54       1080.71        42.94 o                         
  13   5   4         21.14         29.68        12.96 o                         
 -14   6   4         25.83         31.62        12.76 o                         
 -13   6   4        370.54        372.41        29.08 o                         
 -12   6   4        346.98        355.08        21.58 o                         
 -11   6   4        236.74        263.50        13.73 o                         
 -10   6   4       1372.64       1344.37        29.16 o                         
  -9   6   4        162.84        178.27        10.28 o                         
  -8   6   4       3260.93       3059.85        52.09 o                         
  -7   6   4       2776.69       2689.77        45.96 o                         
  -6   6   4         92.72         78.98         6.24 o                         
  -5   6   4        122.69        178.97         6.91 o                         
  -4   6   4       2672.42       2422.58        30.57 o                         
  -3   6   4       9890.83       9748.56       111.64 o                         
  -2   6   4       9996.67       9965.03       113.86 o                         
  -1   6   4      22316.38      22211.49       249.37 o                         
   0   6   4         32.62         27.86         2.50 o                         
   1   6   4       2282.49       2207.70        29.64 o                         
   2   6   4       6991.92       6611.67        82.01 o                         
   3   6   4        124.18        122.47         4.58 o                         
   4   6   4       4998.95       4393.17        61.47 o                         
   5   6   4       5017.73       5091.55        78.15 o                         
   6   6   4       5866.75       5936.98        90.90 o                         
   7   6   4       1673.69       1670.42        35.31 o                         
   8   6   4        241.86        202.80        12.66 o                         
   9   6   4       1630.59       1549.45        36.60 o                         
  10   6   4        825.67        823.96        31.33 o                         
  11   6   4        285.84        259.46        20.25 o                         
  12   6   4         39.76         43.21        12.71 o                         
  13   6   4       2063.49       2176.75        72.56 o                         
 -14   7   4         10.57         19.40        18.15 o                         
 -13   7   4         26.73         16.85        11.74 o                         
 -12   7   4       1257.22       1197.20        33.12 o                         
 -11   7   4        814.40        805.47        22.61 o                         
 -10   7   4        114.50        129.51         9.95 o                         
  -9   7   4       3945.76       3743.01        63.07 o                         
  -8   7   4       1406.22       1275.56        27.12 o                         
  -7   7   4       1839.68       1790.50        33.69 o                         
  -6   7   4       1280.01       1294.72        25.92 o                         
  -5   7   4       3311.34       3325.98        54.20 o                         
  -4   7   4         14.15          8.47         3.35 o                         
  -3   7   4       6591.96       6071.27        71.30 o                         
  -2   7   4      32706.40      32961.11       368.93 o                         
  -1   7   4        221.74        199.52         5.65 o                         
   0   7   4       1923.12       1672.63        22.33 o                         
   1   7   4        263.68        452.55        10.01 o                         
   2   7   4        898.55        865.14        14.16 o                         
   3   7   4      30048.42      30047.03       389.62 o                         
   4   7   4       2466.22       2538.19        42.30 o                         
   5   7   4       8754.82       8885.64       132.13 o                         
   6   7   4       2568.05       2543.98        43.79 o                         
   7   7   4       2134.77       2154.38        39.02 o                         
   8   7   4        540.24        496.47        18.42 o                         
   9   7   4       1128.71       1108.95        29.33 o                         
  10   7   4       1490.74       1405.49        48.71 o                         
  11   7   4        578.66        499.52        27.13 o                         
  12   7   4        314.34        366.48        25.86 o                         
  13   7   4       1013.29       1133.66        55.02 o                         
 -14   8   4          4.63         16.27        30.03 o                         
 -13   8   4         70.08         70.16        14.14 o                         
 -12   8   4        103.49        105.94        12.11 o                         
 -11   8   4        986.87       1058.04        27.07 o                         
 -10   8   4        539.35        509.16        21.29 o                         
  -9   8   4          1.11          4.67         5.74 o                         
  -8   8   4       1255.08       1212.39        26.72 o                         
  -7   8   4       4579.39       4497.02        72.75 o                         
  -6   8   4        188.13        224.66        10.58 o                         
  -5   8   4        120.16        126.98         6.95 o                         
  -4   8   4       5923.27       5629.53        78.65 o                         
  -3   8   4      14217.09      14450.27       176.41 o                         
  -2   8   4       4657.12       4488.77        58.23 o                         
  -1   8   4      11458.72      11088.64       146.79 o                         
   0   8   4       1225.88       1257.24        18.12 o                         
   1   8   4       2373.62       2260.47        31.53 o                         
   2   8   4      13314.88      12797.23       169.09 o                         
   3   8   4         27.57         21.41         4.32 o                         
   4   8   4      15269.43      15277.20       221.82 o                         
   5   8   4       1012.26       1062.28        22.54 o                         
   6   8   4        901.28        903.86        21.05 o                         
   7   8   4        255.36        248.56        11.43 o                         
   8   8   4       1024.29        963.20        26.69 o                         
   9   8   4        281.86        273.97        15.79 o                         
  10   8   4       1210.39       1262.92        41.34 o                         
  11   8   4        192.43        175.06        18.36 o                         
  12   8   4         52.65         41.83        13.74 o                         
 -13   9   4         23.71         25.03        18.77 o                         
 -12   9   4       1110.83       1123.07        42.27 o                         
 -11   9   4        759.64        784.05        23.62 o                         
 -10   9   4        708.03        683.35        30.53 o                         
  -9   9   4        491.36        443.34        16.62 o                         
  -8   9   4       2233.41       2161.67        41.41 o                         
  -7   9   4         26.48         57.35         7.05 o                         
  -6   9   4         80.49         62.98         6.02 o                         
  -5   9   4       1723.96       1754.41        29.97 o                         
  -4   9   4       1528.85       1532.21        26.60 o                         
  -3   9   4        493.32        408.11        11.29 o                         
  -2   9   4      14928.89      15145.37       185.07 o                         
  -1   9   4       2193.58       2191.00        31.21 o                         
   0   9   4       9896.27       9751.45       121.01 o                         
   1   9   4       3666.69       3637.11        48.62 o                         
   2   9   4        387.84        362.64        10.45 o                         
   3   9   4      24602.56      24547.66       351.89 o                         
   4   9   4        129.20        130.71         8.06 o                         
   5   9   4       3007.96       2942.10        50.02 o                         
   6   9   4       1344.06       1270.41        26.84 o                         
   7   9   4          2.16         11.06         6.71 o                         
   8   9   4        728.37        758.53        24.30 o                         
   9   9   4       4087.98       4146.23        80.01 o                         
  10   9   4        384.26        396.96        25.02 o                         
  11   9   4        223.18        179.67        18.69 o                         
 -12  10   4         57.51         57.07        12.79 o                         
 -11  10   4         16.72         13.86         8.20 o                         
 -10  10   4        730.88        699.49        25.15 o                         
  -9  10   4        201.81        184.06        12.04 o                         
  -8  10   4        613.66        619.65        17.32 o                         
  -7  10   4       2272.30       2397.95        40.20 o                         
  -6  10   4         82.85         64.72         6.64 o                         
  -5  10   4       1784.70       1750.85        30.56 o                         
  -4  10   4        495.13        485.13        22.29 o                         
  -3  10   4       7884.35       7685.38       105.92 o                         
  -2  10   4       4289.29       4163.83        60.96 o                         
  -1  10   4       8596.22       8648.98       117.15 o                         
   0  10   4        130.43        123.32         6.91 o                         
   1  10   4       1996.55       1980.36        35.24 o                         
   2  10   4       4115.09       4061.47        59.24 o                         
   3  10   4        474.34        462.19        14.07 o                         
   4  10   4       8373.86       8385.83       126.76 o                         
   5  10   4         97.94        116.18         8.49 o                         
   6  10   4       1675.74       1701.28        33.71 o                         
   7  10   4         38.58         48.87         8.79 o                         
   8  10   4       1508.55       1454.98        41.07 o                         
   9  10   4        196.81        258.30        16.46 o                         
  10  10   4          4.78         -0.48        10.97 o                         
  11  10   4        841.14        884.84        37.86 o                         
 -12  11   4        579.13        584.41        47.55 o                         
 -11  11   4       1199.26       1216.23        31.10 o                         
 -10  11   4         73.45         85.94        10.43 o                         
  -9  11   4        630.77        656.31        21.39 o                         
  -8  11   4        265.90        295.05        14.69 o                         
  -7  11   4        511.34        487.82        15.55 o                         
  -6  11   4        255.37        220.75        11.09 o                         
  -5  11   4        792.41        840.04        22.01 o                         
  -4  11   4        561.69        497.78        14.19 o                         
  -3  11   4        625.50        598.62        16.55 o                         
  -2  11   4      11083.12      11251.18       166.10 o                         
  -1  11   4       2753.78       2721.42        42.30 o                         
   0  11   4       1076.21       1139.48        21.78 o                         
   1  11   4        724.11        703.80        18.34 o                         
   2  11   4         99.07         77.99         6.87 o                         
   3  11   4       1362.73       1401.44        28.80 o                         
   4  11   4        206.48        208.14        11.07 o                         
   5  11   4       3554.27       3589.00        60.89 o                         
   6  11   4        454.13        419.15        15.64 o                         
   7  11   4          2.48         -2.50         7.09 o                         
   8  11   4        306.35        333.46        18.18 o                         
   9  11   4         89.55         95.41        12.04 o                         
  10  11   4       2917.67       2964.03        76.20 o                         
 -11  12   4         14.83          5.55        11.79 o                         
 -10  12   4        893.61        894.18        26.77 o                         
  -9  12   4        127.91        126.19        11.67 o                         
  -8  12   4       2389.76       2379.89        42.20 o                         
  -7  12   4        613.96        602.05        17.63 o                         
  -6  12   4        501.50        513.62        15.95 o                         
  -5  12   4       1759.50       1611.89        32.63 o                         
  -4  12   4          1.44          3.13         5.70 o                         
  -3  12   4       2574.93       2586.53        45.76 o                         
  -2  12   4        535.25        543.23        16.20 o                         
  -1  12   4       1530.85       1500.37        30.08 o                         
   0  12   4        342.45        330.89        12.80 o                         
   1  12   4         25.11         24.83         6.19 o                         
   2  12   4        525.35        517.67        15.90 o                         
   3  12   4        394.30        379.54        13.98 o                         
   4  12   4        400.22        412.54        14.93 o                         
   5  12   4          8.80         10.90         6.31 o                         
   6  12   4       1057.03       1103.92        26.61 o                         
   7  12   4         15.03         11.16         8.49 o                         
   8  12   4         54.35         56.70        10.52 o                         
   9  12   4        619.71        639.60        25.78 o                         
  10  12   4        417.39        465.52        51.31 o                         
 -10  13   4        406.27        394.48        26.06 o                         
  -9  13   4       2855.89       2897.74        56.14 o                         
  -8  13   4         14.05         19.53         8.31 o                         
  -7  13   4        488.48        503.96        18.61 o                         
  -6  13   4         21.70         13.39         6.80 o                         
  -5  13   4         31.90         24.27         7.30 o                         
  -4  13   4       1146.16       1132.95        27.45 o                         
  -3  13   4        520.83        515.84        16.86 o                         
  -2  13   4       1658.16       1616.15        32.54 o                         
  -1  13   4        400.25        390.29        16.88 o                         
   0  13   4         24.80          8.50         6.95 o                         
   1  13   4          4.41         -5.24         5.24 o                         
   2  13   4          1.14          6.96         5.70 o                         
   3  13   4       1052.40        988.85        30.31 o                         
   4  13   4         32.24         22.41         6.74 o                         
   5  13   4       1075.35       1102.41        26.75 o                         
   6  13   4        599.63        558.40        24.43 o                         
   7  13   4        132.06        110.00        13.74 o                         
   8  13   4         15.46         17.01        10.72 o                         
   9  13   4          4.70        -25.03        25.03 o                         
  -9  14   4        172.17        155.35        23.44 o                         
  -8  14   4       1246.99       1205.05        35.78 o                         
  -7  14   4         86.85         85.54        10.34 o                         
  -6  14   4         48.86         51.61         8.95 o                         
  -5  14   4       1832.38       1842.43        37.88 o                         
  -4  14   4        951.01        968.71        24.92 o                         
  -3  14   4        121.59        135.52        12.30 o                         
  -2  14   4        399.23        380.31        17.73 o                         
  -1  14   4        342.32        329.04        19.70 o                         
   0  14   4        205.81        220.96        14.33 o                         
   1  14   4        233.45        191.57        15.46 o                         
   2  14   4         11.28         11.03         8.74 o                         
   3  14   4         64.43         68.39         8.60 o                         
   4  14   4        873.43        887.91        24.03 o                         
   5  14   4        653.88        640.96        20.88 o                         
   6  14   4        384.74        364.94        19.61 o                         
   7  14   4        242.16        228.22        15.97 o                         
   8  14   4        414.74        491.80        42.55 o                         
  -7  15   4        748.21        714.81        30.72 o                         
  -6  15   4        303.61        275.54        15.61 o                         
  -5  15   4        995.48       1013.46        26.90 o                         
  -4  15   4       2300.83       2362.04        45.99 o                         
  -3  15   4        414.00        462.06        20.13 o                         
  -2  15   4        437.19        433.74        22.76 o                         
  -1  15   4        135.95        122.23        11.51 o                         
   0  15   4          9.69         21.50         8.36 o                         
   1  15   4        227.12        272.08        22.29 o                         
   2  15   4        146.53        152.41        15.52 o                         
   3  15   4        157.66        150.24        11.39 o                         
   4  15   4       1024.21       1015.92        36.31 o                         
   5  15   4        920.64        942.89        26.18 o                         
   6  15   4        977.11       1071.34        37.44 o                         
  -6  16   4         22.49         27.53        13.69 o                         
  -5  16   4        422.53        449.25        41.30 o                         
  -4  16   4        148.64        152.97        14.15 o                         
  -3  16   4        916.21        894.69        28.71 o                         
  -2  16   4        129.39        144.01        22.58 o                         
  -1  16   4         23.67         30.31         9.47 o                         
   0  16   4        233.98        249.73        21.49 o                         
   1  16   4         96.91        109.57        17.36 o                         
   2  16   4         41.60         42.10        10.18 o                         
   3  16   4         84.00         96.94        11.90 o                         
   4  16   4        207.05        210.57        18.36 o                         
   5  16   4        943.76       1031.36        48.18 o                         
 -15   1   5          5.33          9.01        14.58 o                         
 -14   1   5        594.24        620.28        25.19 o                         
 -13   1   5          1.45         -2.12         8.15 o                         
 -12   1   5        281.71        313.70        16.89 o                         
 -11   1   5        318.57        302.74        21.01 o                         
 -10   1   5         18.81         26.70         6.04 o                         
  -9   1   5          2.33          2.09         3.31 o                         
  -8   1   5        165.76        152.76         6.09 o                         
  -7   1   5        514.20        585.43        10.58 o                         
  -6   1   5         89.43         71.89         4.72 o                         
  -5   1   5        970.97       1136.19        15.73 o                         
  -4   1   5        612.70        592.70         9.98 o                         
  -3   1   5        802.33        815.79        15.73 o                         
  -2   1   5      41941.79      44787.47       535.20 o                         
  -1   1   5       1682.86       1835.98        23.69 o                         
   0   1   5       5746.48       6189.79       110.27 o                         
   1   1   5      15514.10      16595.49       232.20 o                         
   2   1   5        236.74        242.66         5.36 o                         
   3   1   5         13.50         33.42         1.99 o                         
   4   1   5        192.12        171.64         4.75 o                         
   5   1   5       1886.69       1844.51        31.31 o                         
   6   1   5        288.20        286.35         6.99 o                         
   7   1   5         39.51         60.59         4.09 o                         
   8   1   5       1022.25        995.37        20.25 o                         
   9   1   5        711.49        761.19        20.99 o                         
  10   1   5        383.91        360.61        15.11 o                         
  11   1   5          1.01         12.62         7.61 o                         
  12   1   5         29.82         29.73         9.66 o                         
  13   1   5        182.73        206.27        16.25 o                         
  14   1   5          0.16         10.16        11.44 o                         
 -15   2   5         43.02         27.16        25.03 o                         
 -14   2   5        715.41        643.61        28.86 o                         
 -13   2   5         35.51         60.68        12.01 o                         
 -12   2   5         31.47         38.85        10.27 o                         
 -11   2   5         10.26         20.22         6.18 o                         
 -10   2   5         40.91         47.77         5.87 o                         
  -9   2   5       2771.10       2650.05        56.11 o                         
  -8   2   5       2471.65       2508.20        35.66 o                         
  -7   2   5        212.64        306.78         8.06 o                         
  -6   2   5        587.91        602.45        11.28 o                         
  -5   2   5       3852.24       3804.90        49.08 o                         
  -4   2   5       5671.47       6154.58        76.33 o                         
  -3   2   5      17087.75      17669.23       228.16 o                         
  -2   2   5        380.15        432.22         6.86 o                         
  -1   2   5          2.33          3.46         1.73 o                         
   0   2   5         65.36         63.41         2.97 o                         
   1   2   5        466.03        538.32         9.15 o                         
   2   2   5      30457.85      32137.47       382.98 o                         
   3   2   5        480.31        518.17         8.53 o                         
   4   2   5      13509.33      13898.57       157.54 o                         
   5   2   5          9.25          8.10         2.07 o                         
   6   2   5       1729.26       1853.32        25.08 o                         
   7   2   5       2953.64       2905.66        40.50 o                         
   8   2   5       1313.65       1333.17        27.84 o                         
   9   2   5        297.72        296.99        13.22 o                         
  10   2   5        832.56        761.64        21.50 o                         
  11   2   5        488.78        430.91        17.67 o                         
  12   2   5          6.33         17.09        16.27 o                         
  13   2   5         15.80         25.20        11.94 o                         
  14   2   5        219.08        276.89        42.55 o                         
 -15   3   5        334.08        391.26        32.38 o                         
 -14   3   5        243.35        229.79        25.26 o                         
 -13   3   5        281.57        295.98        17.87 o                         
 -12   3   5       1688.92       1633.91        38.42 o                         
 -11   3   5         46.65         48.87         7.44 o                         
 -10   3   5        283.43        294.15        12.68 o                         
  -9   3   5       2786.89       2698.04        42.73 o                         
  -8   3   5        676.13        653.97        15.02 o                         
  -7   3   5       5188.45       5046.77        65.20 o                         
  -6   3   5       5989.24       6014.22        76.10 o                         
  -5   3   5       4038.96       4677.32        59.62 o                         
  -4   3   5         11.61          6.15         1.98 o                         
  -3   3   5       7571.97       8077.66        92.19 o                         
  -2   3   5       1903.48       1915.59        23.70 o                         
  -1   3   5       2643.13       2656.25        34.04 o                         
   0   3   5      25248.90      26535.97       316.63 o                         
   1   3   5      18680.14      19463.97       233.04 o                         
   2   3   5       5757.88       6069.02        77.09 o                         
   3   3   5       1288.79       1202.42        17.35 o                         
   4   3   5       7267.22       7542.37        93.28 o                         
   5   3   5          7.43         35.34         2.92 o                         
   6   3   5       4500.68       4383.30        53.40 o                         
   7   3   5        980.15        911.62        20.34 o                         
   8   3   5        887.23        883.23        21.42 o                         
   9   3   5       3098.63       3086.69        54.12 o                         
  10   3   5        277.75        287.11        14.01 o                         
  11   3   5         31.53         36.47        10.96 o                         
  12   3   5        864.43        896.84        42.85 o                         
  13   3   5         65.73         63.70        18.12 o                         
 -15   4   5          0.24          3.75        17.52 o                         
 -14   4   5       1210.85       1359.61        74.47 o                         
 -13   4   5         59.46         62.93        10.63 o                         
 -12   4   5         18.68         21.27         8.18 o                         
 -11   4   5       1238.55       1219.86        30.91 o                         
 -10   4   5       2674.45       2562.33        45.97 o                         
  -9   4   5         13.07         26.27         4.86 o                         
  -8   4   5      14558.45      14803.27       197.16 o                         
  -7   4   5        966.93        915.32        17.97 o                         
  -6   4   5        272.49        364.35         8.47 o                         
  -5   4   5        216.00        359.32         7.92 o                         
  -4   4   5        179.31        196.30         5.53 o                         
  -3   4   5       3380.91       3437.61        51.02 o                         
  -2   4   5       3717.38       3844.67        72.67 o                         
  -1   4   5      13854.03      14481.96       163.09 o                         
   0   4   5       1404.07       1532.41        22.08 o                         
   1   4   5         43.02         99.41         3.87 o                         
   2   4   5      11232.71      11257.74       136.55 o                         
   3   4   5         10.27          7.16         2.20 o                         
   4   4   5       2190.22       2196.76        29.96 o                         
   5   4   5         24.42         16.81         2.60 o                         
   6   4   5         91.79         91.93         7.46 o                         
   7   4   5       4359.36       4255.46        67.82 o                         
   8   4   5       2308.70       2382.27        42.66 o                         
   9   4   5        100.92        110.99        12.43 o                         
  10   4   5       3766.57       3757.02        84.68 o                         
  11   4   5       1152.14       1187.02        38.59 o                         
  12   4   5          1.01          3.67        10.58 o                         
  13   4   5       1335.49       1427.49        58.60 o                         
 -15   5   5       1130.51       1113.75        63.82 o                         
 -14   5   5        102.07         80.23        12.80 o                         
 -13   5   5       1514.94       1534.09        38.93 o                         
 -12   5   5       2053.70       2054.24        46.42 o                         
 -11   5   5         13.05         20.29         7.58 o                         
 -10   5   5        238.93        220.75        12.56 o                         
  -9   5   5       1760.25       1744.40        33.57 o                         
  -8   5   5         41.97         38.17         5.56 o                         
  -7   5   5       2135.50       2133.73        34.18 o                         
  -6   5   5       8115.60       8077.27       138.30 o                         
  -5   5   5        783.78        921.56        15.07 o                         
  -4   5   5        369.62        595.67         9.92 o                         
  -3   5   5       4563.91       4658.59        54.95 o                         
  -2   5   5       1252.33       1267.14        17.17 o                         
  -1   5   5        282.87        228.88         5.36 o                         
   0   5   5       2317.57       2295.16        30.53 o                         
   1   5   5        148.01        133.16         4.50 o                         
   2   5   5        144.99        208.58         5.59 o                         
   3   5   5       1405.24       1126.01        17.07 o                         
   4   5   5       4488.98       4435.78        56.96 o                         
   5   5   5        125.77        122.10         6.80 o                         
   6   5   5       4237.83       4067.58        58.45 o                         
   7   5   5        177.40        213.29         9.86 o                         
   8   5   5         13.99         19.52         6.22 o                         
   9   5   5        362.37        336.87        19.43 o                         
  10   5   5          9.14         -0.89         8.89 o                         
  11   5   5          6.14         14.38        10.28 o                         
  12   5   5       3021.26       3176.02        78.11 o                         
  13   5   5         66.07         63.25        14.47 o                         
 -14   6   5       1176.97       1223.42        82.11 o                         
 -13   6   5        164.19        159.54        14.11 o                         
 -12   6   5       1209.68       1186.64        38.65 o                         
 -11   6   5       2462.32       2456.09        52.20 o                         
 -10   6   5        330.64        302.91        16.26 o                         
  -9   6   5         57.35         57.27         6.99 o                         
  -8   6   5       1139.62       1177.64        25.20 o                         
  -7   6   5          0.55          5.05         4.19 o                         
  -6   6   5        183.34        165.13         8.34 o                         
  -5   6   5       2654.32       2559.46        38.39 o                         
  -4   6   5        717.94        735.21        11.81 o                         
  -3   6   5        162.58        175.46         5.20 o                         
  -2   6   5        227.04        181.80         5.24 o                         
  -1   6   5        158.66        156.86         4.84 o                         
   0   6   5       1845.22       2071.14        32.63 o                         
   1   6   5        297.79        372.78         8.02 o                         
   2   6   5        869.71        721.68        12.23 o                         
   3   6   5       2067.32       2256.75        30.89 o                         
   4   6   5       1798.66       1755.62        27.69 o                         
   5   6   5        576.02        509.58        13.25 o                         
   6   6   5        346.51        368.70        11.72 o                         
   7   6   5         94.40        106.63         9.21 o                         
   8   6   5         40.32         32.51         7.95 o                         
   9   6   5        252.51        269.66        18.36 o                         
  10   6   5       2061.83       2195.52        57.70 o                         
  11   6   5        338.52        318.81        22.97 o                         
  12   6   5          0.64          1.45        10.48 o                         
  13   6   5        457.46        505.00        41.30 o                         
 -14   7   5          6.43        -13.14        13.14 o                         
 -13   7   5        632.87        647.27        25.50 o                         
 -12   7   5       1028.46       1016.46        30.34 o                         
 -11   7   5         40.31         42.80         9.10 o                         
 -10   7   5       1109.68       1127.40        26.42 o                         
  -9   7   5        798.57        803.98        21.14 o                         
  -8   7   5         99.62         79.74         7.51 o                         
  -7   7   5          8.99         13.64         4.76 o                         
  -6   7   5        598.96        637.94        16.69 o                         
  -5   7   5       2000.09       2157.25        33.86 o                         
  -4   7   5       1684.90       1973.85        28.26 o                         
  -3   7   5         45.27         41.11         3.26 o                         
  -2   7   5       1755.46       1844.31        24.40 o                         
  -1   7   5        353.76        358.59         7.67 o                         
   0   7   5        252.06        284.75         6.73 o                         
   1   7   5        465.38        499.07         9.80 o                         
   2   7   5       1419.69       1449.79        21.39 o                         
   3   7   5        993.64       1048.43        21.45 o                         
   4   7   5       1661.56       1683.20        30.28 o                         
   5   7   5         68.21         68.71         5.87 o                         
   6   7   5         91.71         91.19         6.88 o                         
   7   7   5          4.08          4.13         5.54 o                         
   8   7   5        935.16        930.61        25.91 o                         
   9   7   5        950.73        974.55        34.05 o                         
  10   7   5        288.35        253.51        19.63 o                         
  11   7   5         76.66         82.47        14.33 o                         
  12   7   5        597.43        681.86        32.78 o                         
 -13   8   5        127.02        127.08        13.77 o                         
 -12   8   5        160.17        154.05        13.73 o                         
 -11   8   5         27.19         37.17         8.34 o                         
 -10   8   5         27.33         26.39         7.26 o                         
  -9   8   5        619.16        630.66        18.88 o                         
  -8   8   5        314.26        300.94        13.15 o                         
  -7   8   5        130.41        115.95         8.28 o                         
  -6   8   5       1088.55       1065.55        20.89 o                         
  -5   8   5          9.58         16.36         4.22 o                         
  -4   8   5       4370.18       4343.34        62.20 o                         
  -3   8   5        297.22        319.56         8.64 o                         
  -2   8   5       2882.93       3023.08        40.94 o                         
  -1   8   5         37.35         44.31         4.01 o                         
   0   8   5        126.38        104.82         4.81 o                         
   1   8   5        110.58        158.00         6.20 o                         
   2   8   5        114.10        120.16         6.16 o                         
   3   8   5        116.48        110.93         6.84 o                         
   4   8   5         65.42         67.69         5.85 o                         
   5   8   5       3371.43       3419.50        56.27 o                         
   6   8   5       2405.16       2360.55        41.86 o                         
   7   8   5        306.21        298.20        14.73 o                         
   8   8   5        254.12        241.18        16.44 o                         
   9   8   5        160.52        173.83        16.59 o                         
  10   8   5        233.60        231.87        19.50 o                         
  11   8   5         26.53         45.40        13.16 o                         
  12   8   5        202.18        182.68        22.96 o                         
 -13   9   5        150.87        184.95        21.18 o                         
 -12   9   5         11.49         21.07         9.48 o                         
 -11   9   5         25.09         22.75         8.07 o                         
 -10   9   5         65.66         66.32         9.64 o                         
  -9   9   5        625.75        557.08        25.88 o                         
  -8   9   5       2239.34       2125.67        40.67 o                         
  -7   9   5        279.57        306.56        11.56 o                         
  -6   9   5        325.30        346.36        11.64 o                         
  -5   9   5       1223.07       1256.89        23.57 o                         
  -4   9   5        252.48        268.38         9.99 o                         
  -3   9   5       1153.10       1150.04        21.17 o                         
  -2   9   5       2601.63       2462.15        34.84 o                         
  -1   9   5       3302.36       3246.30        43.98 o                         
   0   9   5       1443.61       1364.35        21.46 o                         
   1   9   5         31.42         39.07         3.97 o                         
   2   9   5        347.63        314.59        10.97 o                         
   3   9   5        352.61        344.40        12.42 o                         
   4   9   5       1618.97       1638.13        31.03 o                         
   5   9   5        138.38        115.91         9.09 o                         
   6   9   5        716.84        720.78        18.75 o                         
   7   9   5       1560.40       1530.30        36.17 o                         
   8   9   5          3.51          8.19         7.09 o                         
   9   9   5         33.61         41.61        11.94 o                         
  10   9   5          2.71          8.50        11.21 o                         
  11   9   5        127.25        137.46        18.03 o                         
 -13  10   5        323.95        371.67        47.55 o                         
 -12  10   5         25.90         15.60         9.73 o                         
 -11  10   5         74.07         64.74         9.65 o                         
 -10  10   5        343.16        346.57        16.77 o                         
  -9  10   5         88.01         80.25         9.32 o                         
  -8  10   5        155.65        154.81         9.95 o                         
  -7  10   5        569.58        553.96        17.44 o                         
  -6  10   5         22.90         13.03         5.04 o                         
  -5  10   5        686.85        700.40        16.96 o                         
  -4  10   5       6061.78       6086.97        85.88 o                         
  -3  10   5       1709.76       1724.60        29.43 o                         
  -2  10   5       8839.40       8885.22       132.18 o                         
  -1  10   5       4332.05       4205.27        60.53 o                         
   0  10   5          2.93          3.19         3.78 o                         
   1  10   5       1087.18       1033.74        21.89 o                         
   2  10   5        597.75        588.91        14.32 o                         
   3  10   5         22.64         26.85         5.44 o                         
   4  10   5       2564.56       2359.75        58.31 o                         
   5  10   5       1283.26       1269.54        27.08 o                         
   6  10   5        442.58        464.20        16.45 o                         
   7  10   5          3.80          0.97         6.85 o                         
   8  10   5         14.19         16.52         8.27 o                         
   9  10   5         14.47          4.39        10.58 o                         
  10  10   5        262.35        224.75        20.15 o                         
  11  10   5         58.13         75.08        45.05 o                         
 -12  11   5         34.67         67.58        23.78 o                         
 -11  11   5        126.40        104.98        11.72 o                         
 -10  11   5         87.61         88.96        10.58 o                         
  -9  11   5         17.95         32.24         8.38 o                         
  -8  11   5       1593.32       1568.03        34.21 o                         
  -7  11   5       1136.87       1098.40        23.94 o                         
  -6  11   5       3134.28       3121.98        49.83 o                         
  -5  11   5        535.19        518.83        15.07 o                         
  -4  11   5        504.57        533.14        19.49 o                         
  -3  11   5       3038.33       3107.79        52.37 o                         
  -2  11   5       3407.00       3225.35        53.83 o                         
  -1  11   5       4346.83       4253.97        61.88 o                         
   0  11   5       9961.53       9882.95       146.84 o                         
   1  11   5        156.73        147.21         9.00 o                         
   2  11   5       2501.09       2450.51        43.25 o                         
   3  11   5        892.28        958.75        22.05 o                         
   4  11   5        222.19        194.20        10.62 o                         
   5  11   5        222.36        219.38        12.80 o                         
   6  11   5        133.18        143.54        11.81 o                         
   7  11   5        293.29        304.79        16.88 o                         
   8  11   5        261.50        242.68        16.05 o                         
   9  11   5         80.84         61.17        14.12 o                         
  10  11   5        514.25        519.81        31.05 o                         
 -11  12   5        244.55        198.54        19.96 o                         
 -10  12   5        294.60        326.17        17.52 o                         
  -9  12   5         28.14         34.69         8.77 o                         
  -8  12   5        501.39        514.11        19.62 o                         
  -7  12   5        896.43        958.05        22.87 o                         
  -6  12   5        103.52        111.25         8.73 o                         
  -5  12   5       1738.75       1693.69        34.10 o                         
  -4  12   5       2427.61       2524.00        45.31 o                         
  -3  12   5         33.40         42.22         6.69 o                         
  -2  12   5       5959.59       5945.44        92.67 o                         
  -1  12   5       1359.67       1338.04        27.62 o                         
   0  12   5        661.03        604.51        16.96 o                         
   1  12   5       2350.74       2375.97        42.71 o                         
   2  12   5       1682.99       1660.16        32.70 o                         
   3  12   5        753.60        773.67        20.18 o                         
   4  12   5       3999.69       3932.25        65.59 o                         
   5  12   5        258.77        275.34        14.44 o                         
   6  12   5        645.84        722.57        24.54 o                         
   7  12   5        502.39        475.78        21.13 o                         
   8  12   5         78.53         83.67        11.75 o                         
   9  12   5          4.15          1.61        11.21 o                         
 -10  13   5        515.34        465.73        27.33 o                         
  -9  13   5         28.13         32.96         9.60 o                         
  -8  13   5        311.87        340.91        18.69 o                         
  -7  13   5        263.62        265.49        15.41 o                         
  -6  13   5       1650.44       1701.24        38.23 o                         
  -5  13   5       1022.29       1074.72        26.25 o                         
  -4  13   5       2730.78       2674.28        48.45 o                         
  -3  13   5       1540.81       1624.50        32.99 o                         
  -2  13   5         49.10         37.30         6.98 o                         
  -1  13   5        880.30        853.93        24.02 o                         
   0  13   5       2600.96       2539.00        89.41 o                         
   1  13   5        403.52        417.06        15.06 o                         
   2  13   5       3338.78       3264.48        56.47 o                         
   3  13   5        401.63        444.48        16.13 o                         
   4  13   5        339.86        350.19        15.50 o                         
   5  13   5       2579.84       2545.40        47.35 o                         
   6  13   5       1000.23        984.29        29.51 o                         
   7  13   5         10.63         -0.57         9.38 o                         
   8  13   5         54.52         39.12        11.22 o                         
   9  13   5        202.17        192.72        37.54 o                         
  -9  14   5          4.09         -6.26        21.27 o                         
  -8  14   5         65.81         72.64        11.82 o                         
  -7  14   5        670.96        669.21        24.80 o                         
  -6  14   5        619.26        632.03        20.89 o                         
  -5  14   5        434.75        476.67        18.08 o                         
  -4  14   5       1179.94       1218.93        28.70 o                         
  -3  14   5       1123.86       1142.79        27.06 o                         
  -2  14   5       3360.38       3357.61        65.20 o                         
  -1  14   5        600.37        589.70        21.01 o                         
   0  14   5         15.33         15.65         7.83 o                         
   1  14   5       2205.51       2129.41        45.77 o                         
   2  14   5        962.95        917.40        23.68 o                         
   3  14   5       1951.86       1921.57        38.51 o                         
   4  14   5        516.60        521.49        24.24 o                         
   5  14   5         65.04         54.77         8.97 o                         
   6  14   5          3.79         11.36         8.76 o                         
   7  14   5          0.15         -1.64         9.51 o                         
   8  14   5         14.05        -15.02        15.02 o                         
  -7  15   5        319.41        369.27        25.04 o                         
  -6  15   5        693.75        656.38        22.20 o                         
  -5  15   5       2187.90       2256.71        44.72 o                         
  -4  15   5        149.82        124.24        12.17 o                         
  -3  15   5       1105.69       1114.92        31.05 o                         
  -2  15   5        148.19        188.80        19.28 o                         
  -1  15   5          7.82          2.95         8.49 o                         
   0  15   5        794.29        762.88        24.91 o                         
   1  15   5          9.53         14.42         8.13 o                         
   2  15   5       2586.91       2554.67        53.74 o                         
   3  15   5          1.61          5.78         7.09 o                         
   4  15   5       1462.02       1450.38        33.28 o                         
   5  15   5         13.32         23.18         9.40 o                         
   6  15   5        241.82        235.51        23.14 o                         
  -6  16   5        694.40        663.24        55.06 o                         
  -5  16   5          1.40        -11.26        16.27 o                         
  -4  16   5       2222.07       2175.32        50.00 o                         
  -3  16   5        102.75        100.42        12.18 o                         
  -2  16   5        504.28        537.78        23.84 o                         
  -1  16   5         43.60         73.00        10.64 o                         
   0  16   5         84.82         85.58        11.58 o                         
   1  16   5       1002.14       1054.21        34.14 o                         
   2  16   5        599.39        619.84        23.92 o                         
   3  16   5        886.16        930.18        30.80 o                         
   4  16   5         84.65        104.43        17.63 o                         
   5  16   5        561.41        634.46        58.82 o                         
 -15   0   6       5163.24       5286.70       144.60 o                         
 -14   0   6       1515.90       1460.46        55.56 o                         
 -13   0   6       1185.52       1252.66        63.82 o                         
 -12   0   6       4274.73       4170.29       112.51 o                         
 -11   0   6       6041.23       6352.69       159.98 o                         
 -10   0   6        517.14        586.92        32.45 o                         
  -9   0   6        233.17        205.55        12.64 o                         
  -8   0   6        109.21         85.90         6.67 o                         
  -7   0   6       1363.25       1339.21        27.32 o                         
  -6   0   6      14949.45      15832.86       253.69 o                         
  -5   0   6       2113.28       2057.74        37.26 o                         
  -4   0   6       1966.43       2148.05        43.16 o                         
  -3   0   6        367.80        476.58        13.16 o                         
  -2   0   6        234.23        235.22         8.05 o                         
  -1   0   6        621.66        603.91        18.97 o                         
   0   0   6        463.04        507.19        30.99 o                         
   1   0   6      10437.96      10283.79       531.85 o                         
   2   0   6      39808.67      41557.75      1054.74 o                         
   3   0   6        928.69        815.63        20.93 o                         
   4   0   6      46141.63      46962.38       740.98 o                         
   5   0   6      28814.80      30198.96       552.68 o                         
   6   0   6       5080.71       4844.60        82.78 o                         
   7   0   6       4603.48       4444.44        91.21 o                         
   8   0   6       6545.93       6360.21       127.12 o                         
   9   0   6      11821.82      11634.58       224.43 o                         
  10   0   6       1504.97       1418.04        50.41 o                         
  11   0   6        197.73        234.50        22.96 o                         
  12   0   6        197.06        240.27        36.29 o                         
  13   0   6        163.31        188.29        22.96 o                         
  14   0   6         41.30         22.53        22.53 o                         
 -15   1   6       1377.42       1373.64        44.74 o                         
 -14   1   6          4.94          9.97         9.41 o                         
 -13   1   6       3996.53       3901.85        77.26 o                         
 -12   1   6        860.81       1051.81        42.03 o                         
 -11   1   6       1672.66       1780.75        86.35 o                         
 -10   1   6       3639.80       3709.86       138.50 o                         
  -9   1   6       1310.55       1224.67        21.04 o                         
  -8   1   6       1580.47       1581.20        22.69 o                         
  -7   1   6       2783.78       2769.06        35.32 o                         
  -6   1   6       3054.22       3191.34        39.35 o                         
  -5   1   6       4239.65       4397.84        60.64 o                         
  -4   1   6       1982.99       2135.71        28.51 o                         
  -3   1   6        213.48        260.62        10.53 o                         
  -2   1   6       6311.89       6588.03        99.88 o                         
  -1   1   6         18.13         10.87         2.75 o                         
   0   1   6        928.65        933.27        14.38 o                         
   1   1   6      15657.21      16408.03       212.77 o                         
   2   1   6       2250.04       2288.71        30.34 o                         
   3   1   6      31957.96      32298.76       386.02 o                         
   4   1   6       7514.24       7267.17        89.88 o                         
   5   1   6      13064.52      12416.79       141.93 o                         
   6   1   6       5201.28       5052.53        60.80 o                         
   7   1   6        667.03        676.80        15.55 o                         
   8   1   6       7712.38       7803.54       119.28 o                         
   9   1   6       3807.28       3756.53        63.74 o                         
  10   1   6       2076.52       1982.97        49.88 o                         
  11   1   6       4785.06       4710.46        89.46 o                         
  12   1   6        473.07        507.17        27.92 o                         
  13   1   6        152.28        192.79        16.38 o                         
  14   1   6        392.27        481.79        61.32 o                         
 -15   2   6       2324.43       2205.71        59.97 o                         
 -14   2   6        109.99        121.90        15.10 o                         
 -13   2   6        604.02        591.73        35.65 o                         
 -12   2   6       2345.73       2403.35        45.85 o                         
 -11   2   6       5709.41       5899.93        94.11 o                         
 -10   2   6       2164.13       2223.96        46.66 o                         
  -9   2   6       2022.93       1949.75        32.53 o                         
  -8   2   6          2.74          8.88         3.22 o                         
  -7   2   6       1838.51       1799.67        27.71 o                         
  -6   2   6       1085.49       1024.96        16.66 o                         
  -5   2   6      15303.09      16635.99       201.14 o                         
  -4   2   6         77.69         99.96         4.19 o                         
  -3   2   6       7658.69       7620.66        87.03 o                         
  -2   2   6        123.08        101.44         3.23 o                         
  -1   2   6      26173.13      27375.41       326.76 o                         
   0   2   6       2853.31       2946.08        40.50 o                         
   1   2   6        226.35        230.19         5.60 o                         
   2   2   6      10815.14      10866.25       239.12 o                         
   3   2   6       1006.43        982.30        13.92 o                         
   4   2   6        966.83        639.46        10.64 o                         
   5   2   6      11405.54      11595.00       132.92 o                         
   6   2   6       1611.50       1561.75        23.98 o                         
   7   2   6       3112.40       3058.39        46.77 o                         
   8   2   6       5489.64       5423.54        86.26 o                         
   9   2   6       6771.38       6990.52       119.90 o                         
  10   2   6       3080.70       3087.55        55.58 o                         
  11   2   6       1098.07       1128.18        32.35 o                         
  12   2   6         11.77          4.96         8.69 o                         
  13   2   6        105.66         91.53        15.34 o                         
 -15   3   6        213.64        232.68        20.91 o                         
 -14   3   6         47.82         54.75        16.00 o                         
 -13   3   6       1969.43       1918.74        44.75 o                         
 -12   3   6        103.14        132.90        17.46 o                         
 -11   3   6       1225.24       1315.49        34.86 o                         
 -10   3   6       6158.04       6206.25       201.89 o                         
  -9   3   6       8995.39       8938.54       122.79 o                         
  -8   3   6       2201.17       2248.72        35.95 o                         
  -7   3   6        508.93        579.31        12.62 o                         
  -6   3   6       3318.75       3379.64        44.99 o                         
  -5   3   6       3663.42       3585.80        46.69 o                         
  -4   3   6       3836.84       3758.59        44.86 o                         
  -3   3   6       3675.53       4053.89        47.76 o                         
  -2   3   6      29930.28      30861.61       344.71 o                         
  -1   3   6        267.86        297.36         6.21 o                         
   0   3   6      14630.63      15651.10       188.31 o                         
   1   3   6         25.46         22.99         2.12 o                         
   2   3   6        440.83        510.07         9.02 o                         
   3   3   6       9719.07       9548.05       116.67 o                         
   4   3   6       1287.85       1197.14        27.44 o                         
   5   3   6       1423.08       1292.72        18.47 o                         
   6   3   6        597.94        505.32        11.03 o                         
   7   3   6        794.58        813.15        17.73 o                         
   8   3   6       3170.93       3343.54        57.15 o                         
   9   3   6       5018.74       4929.41        80.67 o                         
  10   3   6        460.23        476.47        17.49 o                         
  11   3   6       1652.05       1728.73        70.92 o                         
  12   3   6         57.33         48.28        20.65 o                         
  13   3   6        122.65        161.54        22.55 o                         
 -15   4   6        520.97        512.36        43.17 o                         
 -14   4   6        299.27        308.28        31.37 o                         
 -13   4   6        385.33        351.74        18.30 o                         
 -12   4   6       2887.19       2887.20        91.70 o                         
 -11   4   6       1382.45       1383.54        34.27 o                         
 -10   4   6       9383.99       9286.05       158.02 o                         
  -9   4   6       2243.56       2134.48        35.50 o                         
  -8   4   6       4357.23       4225.24        88.35 o                         
  -7   4   6       1978.14       2064.69        32.99 o                         
  -6   4   6        355.38        409.95         9.66 o                         
  -5   4   6       2261.50       2079.93        29.03 o                         
  -4   4   6        208.39        154.51         4.58 o                         
  -3   4   6       7897.27       7684.79        88.20 o                         
  -2   4   6       2672.96       2722.65        33.05 o                         
  -1   4   6       4473.33       4638.90        58.10 o                         
   0   4   6       1898.76       1740.92        24.09 o                         
   1   4   6        301.38        225.61         5.70 o                         
   2   4   6       4557.91       4465.87        56.39 o                         
   3   4   6         98.42        179.50         5.37 o                         
   4   4   6       2424.37       2162.32        32.50 o                         
   5   4   6       3867.65       4009.83        72.85 o                         
   6   4   6       1345.67       1357.38        28.95 o                         
   7   4   6         78.30         90.39         6.84 o                         
   8   4   6        887.73        886.49        26.37 o                         
   9   4   6       1914.88       1986.47        70.70 o                         
  10   4   6       3333.49       3292.70        76.76 o                         
  11   4   6       1514.24       1563.70        46.31 o                         
  12   4   6          7.97          7.22        10.97 o                         
  13   4   6          0.41         -2.05        14.58 o                         
 -15   5   6         84.85         46.30        23.78 o                         
 -14   5   6         95.09        101.52        12.69 o                         
 -13   5   6        475.21        465.08        21.57 o                         
 -12   5   6        264.70        290.03        16.88 o                         
 -11   5   6       2678.59       2680.20        55.40 o                         
 -10   5   6       2138.19       1963.73        55.09 o                         
  -9   5   6       8891.81       8805.63       147.81 o                         
  -8   5   6         14.90         12.70         5.03 o                         
  -7   5   6       3742.75       3604.44        53.21 o                         
  -6   5   6         23.95         27.20         4.00 o                         
  -5   5   6       1261.37       1194.94        17.23 o                         
  -4   5   6       2193.53       1893.63        24.76 o                         
  -3   5   6      10558.19      10923.91       124.70 o                         
  -2   5   6       2226.95       2240.75        28.13 o                         
  -1   5   6      10196.63      10370.13       118.24 o                         
   0   5   6         57.26         44.56         3.25 o                         
   1   5   6       3787.42       3408.80        43.96 o                         
   2   5   6      10786.72      10779.58       131.54 o                         
   3   5   6       1655.70       1669.92        23.68 o                         
   4   5   6        497.53        483.18         9.77 o                         
   5   5   6      12211.96      12544.36       166.33 o                         
   6   5   6         20.29         45.77         8.46 o                         
   7   5   6        110.21        115.59         8.94 o                         
   8   5   6        787.04        787.24        28.32 o                         
   9   5   6        317.87        308.59        24.95 o                         
  10   5   6        679.84        689.14        28.58 o                         
  11   5   6        722.12        737.60        31.14 o                         
  12   5   6       1146.36       1189.08        41.41 o                         
  13   5   6       1575.90       1509.19        85.10 o                         
 -14   6   6        354.88        331.42        33.05 o                         
 -13   6   6        271.62        268.54        17.91 o                         
 -12   6   6        331.42        341.62        18.38 o                         
 -11   6   6        308.10        273.61        16.17 o                         
 -10   6   6       5613.06       5380.64        86.78 o                         
  -9   6   6        307.02        325.59        13.42 o                         
  -8   6   6       2939.38       2872.07        49.60 o                         
  -7   6   6       1073.95       1056.79        22.82 o                         
  -6   6   6        800.61        860.19        20.20 o                         
  -5   6   6       3779.68       3411.43        42.32 o                         
  -4   6   6       3681.47       3712.21        45.30 o                         
  -3   6   6      12620.27      12811.33       145.77 o                         
  -2   6   6       4514.30       4234.80        54.17 o                         
  -1   6   6        213.06        268.37         6.34 o                         
   0   6   6       7717.40       7600.99        93.98 o                         
   1   6   6      21482.15      22070.32       265.48 o                         
   2   6   6       1807.59       1649.19        23.62 o                         
   3   6   6       2782.17       2656.76        35.85 o                         
   4   6   6        729.69        614.37        12.06 o                         
   5   6   6        354.09        355.52        11.01 o                         
   6   6   6       1141.43       1148.04        30.34 o                         
   7   6   6        764.52        744.61        21.49 o                         
   8   6   6        760.96        689.40        73.48 o                         
   9   6   6       1484.09       1493.14        43.47 o                         
  10   6   6          0.94          1.37         9.74 o                         
  11   6   6       5116.80       5108.32       113.31 o                         
  12   6   6        169.20        199.16        19.09 o                         
  13   6   6        477.43        536.85        50.06 o                         
 -14   7   6         83.00         83.55        13.79 o                         
 -13   7   6        876.40        863.71        30.05 o                         
 -12   7   6          2.69          4.65         8.01 o                         
 -11   7   6       1533.15       1566.59        38.22 o                         
 -10   7   6        344.51        345.92        15.46 o                         
  -9   7   6       3081.88       3072.46        53.70 o                         
  -8   7   6        122.90        124.21         9.67 o                         
  -7   7   6        272.52        275.15        11.47 o                         
  -6   7   6       3283.42       3239.23        48.68 o                         
  -5   7   6       2899.15       2911.65        43.77 o                         
  -4   7   6      23242.84      22913.79       276.68 o                         
  -3   7   6       9990.92       9938.51       114.41 o                         
  -2   7   6       5379.35       5405.23        64.09 o                         
  -1   7   6      11419.67      11347.69       130.07 o                         
   0   7   6       5199.22       5279.04        66.96 o                         
   1   7   6         30.71         14.68         2.74 o                         
   2   7   6       9958.80       9957.06       122.68 o                         
   3   7   6        112.74        114.90         5.74 o                         
   4   7   6       4037.08       4008.21        63.34 o                         
   5   7   6       1354.27       1359.30        26.36 o                         
   6   7   6         59.57         60.00         7.38 o                         
   7   7   6        267.66        232.38        12.64 o                         
   8   7   6        221.74        207.46        23.37 o                         
   9   7   6         24.68         10.63         9.74 o                         
  10   7   6       1440.70       1521.28        46.50 o                         
  11   7   6          5.59          4.67        10.97 o                         
  12   7   6       2448.71       2525.56        68.43 o                         
 -14   8   6         33.05         37.54        23.78 o                         
 -13   8   6         34.66         40.24        11.38 o                         
 -12   8   6         49.07         63.87        10.87 o                         
 -11   8   6        194.40        207.57        14.59 o                         
 -10   8   6       2324.31       2259.89        43.86 o                         
  -9   8   6        165.90        159.91        10.68 o                         
  -8   8   6        429.25        487.07        16.12 o                         
  -7   8   6        161.72        150.39         9.23 o                         
  -6   8   6        188.62        160.33         8.24 o                         
  -5   8   6      29650.52      30222.89       393.96 o                         
  -4   8   6       6873.18       7063.23        97.12 o                         
  -3   8   6      13100.50      13276.35       162.76 o                         
  -2   8   6       4625.81       4444.74        57.96 o                         
  -1   8   6        832.70        897.91        14.37 o                         
   0   8   6       2932.68       2749.93        35.11 o                         
   1   8   6      16141.31      16596.13       209.03 o                         
   2   8   6       4408.47       4415.33        62.19 o                         
   3   8   6       7524.06       7474.39       112.21 o                         
   4   8   6        711.82        732.61        17.28 o                         
   5   8   6       2610.40       2551.56        44.02 o                         
   6   8   6        609.86        639.20        19.86 o                         
   7   8   6         77.35         59.99         8.49 o                         
   8   8   6        175.15        202.89        16.71 o                         
   9   8   6       1239.65       1257.40        55.22 o                         
  10   8   6         32.32         32.69        12.14 o                         
  11   8   6       2706.37       2705.25        70.87 o                         
  12   8   6        106.41        122.64        36.29 o                         
 -13   9   6         66.19         72.20        16.35 o                         
 -12   9   6         49.48         67.27        11.33 o                         
 -11   9   6       2808.12       2753.16        59.18 o                         
 -10   9   6        142.81        179.72        12.35 o                         
  -9   9   6       2271.74       2380.43        53.53 o                         
  -8   9   6        197.33        213.13        12.43 o                         
  -7   9   6        715.12        774.59        18.18 o                         
  -6   9   6       3725.98       3712.63        55.95 o                         
  -5   9   6       1714.94       1703.18        29.37 o                         
  -4   9   6      12928.83      12767.68       170.87 o                         
  -3   9   6       7475.17       7594.97       104.20 o                         
  -2   9   6       3369.66       3394.15        46.00 o                         
  -1   9   6       2614.76       2631.46        36.89 o                         
   0   9   6       1665.34       1551.38        23.90 o                         
   1   9   6       2608.70       2655.34        37.12 o                         
   2   9   6       5346.19       5085.82        78.75 o                         
   3   9   6        723.61        752.65        30.33 o                         
   4   9   6          4.15          5.49         4.48 o                         
   5   9   6        298.55        334.42        13.54 o                         
   6   9   6        837.90        818.21        23.93 o                         
   7   9   6        204.62        188.32        12.69 o                         
   8   9   6         15.17          5.68         9.38 o                         
   9   9   6         44.05         49.51        12.33 o                         
  10   9   6        827.77        946.10        56.64 o                         
  11   9   6         46.08         47.47        14.31 o                         
 -12  10   6        293.54        257.02        18.24 o                         
 -11  10   6         41.86         35.74        10.16 o                         
 -10  10   6       4611.71       4590.95        78.07 o                         
  -9  10   6        119.71        125.65        10.62 o                         
  -8  10   6       1557.13       1663.99        37.38 o                         
  -7  10   6        796.75        732.45        18.28 o                         
  -6  10   6        594.20        571.08        15.61 o                         
  -5  10   6       9893.49       9878.50       135.01 o                         
  -4  10   6        454.02        462.01        13.12 o                         
  -3  10   6       4378.06       4434.02        64.35 o                         
  -2  10   6       1801.57       1827.43        30.30 o                         
  -1  10   6        611.44        529.62        13.08 o                         
   0  10   6        972.67        939.72        18.60 o                         
   1  10   6        670.65        641.45        16.18 o                         
   2  10   6       1695.17       1748.07        29.66 o                         
   3  10   6        591.20        593.85        26.86 o                         
   4  10   6       4522.27       4512.21        72.43 o                         
   5  10   6        577.41        574.79        16.63 o                         
   6  10   6        105.53         97.33        10.30 o                         
   7  10   6        192.73        187.19        13.50 o                         
   8  10   6        141.20        144.01        15.86 o                         
   9  10   6        388.08        401.88        25.28 o                         
  10  10   6        109.65        109.56        16.90 o                         
 -12  11   6        217.61        227.76        33.79 o                         
 -11  11   6        999.65        994.61        31.60 o                         
 -10  11   6         36.97         21.45         8.50 o                         
  -9  11   6       1284.37       1180.72        29.48 o                         
  -8  11   6        683.49        679.11        21.34 o                         
  -7  11   6       3062.72       3028.49        49.71 o                         
  -6  11   6       1510.30       1525.36        28.98 o                         
  -5  11   6       2126.69       2098.32        36.04 o                         
  -4  11   6        725.64        678.95        17.00 o                         
  -3  11   6        680.05        715.82        18.46 o                         
  -2  11   6       5681.14       5831.95        95.52 o                         
  -1  11   6        491.22        486.68        13.34 o                         
   0  11   6       1013.39        908.51        30.41 o                         
   1  11   6       1172.23       1117.36        23.78 o                         
   2  11   6        504.53        483.14        14.79 o                         
   3  11   6       1450.07       1323.54        27.64 o                         
   4  11   6        173.09        194.31        10.67 o                         
   5  11   6          4.79          1.41         5.74 o                         
   6  11   6        362.76        335.73        17.06 o                         
   7  11   6         15.63          8.02         8.03 o                         
   8  11   6        631.28        670.48        31.20 o                         
   9  11   6        120.58        134.09        17.31 o                         
  10  11   6       1898.38       1828.30       102.62 o                         
 -11  12   6        178.66        201.55        24.93 o                         
 -10  12   6        490.32        494.83        20.47 o                         
  -9  12   6          3.67         -3.61         7.03 o                         
  -8  12   6        968.12        951.69        26.09 o                         
  -7  12   6        153.74        160.39        12.12 o                         
  -6  12   6        282.98        287.72        13.03 o                         
  -5  12   6       1862.23       1791.58        35.44 o                         
  -4  12   6         72.93         97.60         8.67 o                         
  -3  12   6       1402.34       1449.04        29.86 o                         
  -2  12   6        409.72        398.78        14.06 o                         
  -1  12   6         14.49          6.02         5.50 o                         
   0  12   6       2039.86       2049.95        37.91 o                         
   1  12   6         13.11         10.60         5.44 o                         
   2  12   6         86.66         98.84         8.47 o                         
   3  12   6       1189.22       1117.81        28.63 o                         
   4  12   6       3874.03       3722.79        64.49 o                         
   5  12   6        168.33        160.55        14.47 o                         
   6  12   6        154.32        158.91        13.24 o                         
   7  12   6         34.39         36.31         9.67 o                         
   8  12   6        544.00        568.94        29.55 o                         
   9  12   6        559.71        615.69        58.82 o                         
 -10  13   6        299.79        316.54        25.14 o                         
  -9  13   6        399.48        377.70        18.90 o                         
  -8  13   6        179.18        181.53        14.48 o                         
  -7  13   6         51.09         48.55        10.25 o                         
  -6  13   6        121.77         95.73         9.77 o                         
  -5  13   6       1113.86       1128.92        26.81 o                         
  -4  13   6         22.01         20.21         7.15 o                         
  -3  13   6       1042.78       1004.12        24.17 o                         
  -2  13   6       1617.77       1556.04        32.20 o                         
  -1  13   6          4.89          0.84         6.61 o                         
   0  13   6         15.90         23.95         7.51 o                         
   1  13   6        964.50        946.05        23.04 o                         
   2  13   6        111.22        117.33         9.47 o                         
   3  13   6       4761.52       4634.57        76.27 o                         
   4  13   6        927.70        968.51        24.40 o                         
   5  13   6        156.89        160.41        13.12 o                         
   6  13   6        395.66        450.38        23.75 o                         
   7  13   6         77.71         90.76        13.80 o                         
   8  13   6        364.91        345.39        61.32 o                         
   9  13   6        247.77        352.90        50.06 o                         
  -9  14   6          4.52         32.54        23.78 o                         
  -8  14   6          2.38          3.18         9.10 o                         
  -7  14   6        124.23        146.92        13.52 o                         
  -6  14   6        373.40        374.24        18.16 o                         
  -5  14   6        118.60         96.87        10.05 o                         
  -4  14   6        726.82        735.60        33.89 o                         
  -3  14   6          6.69          6.62         6.74 o                         
  -2  14   6          4.03         -1.55         7.13 o                         
  -1  14   6        967.23       1011.23        28.07 o                         
   0  14   6         12.74         20.30         7.85 o                         
   1  14   6        230.05        242.26        14.79 o                         
   2  14   6       3571.59       3685.47        66.08 o                         
   3  14   6        823.46        780.37        22.06 o                         
   4  14   6       2100.39       2083.57        41.58 o                         
   5  14   6        257.89        269.53        16.76 o                         
   6  14   6        896.01        836.78        27.81 o                         
   7  14   6        164.21        134.70        19.67 o                         
  -7  15   6        618.23        621.76        37.13 o                         
  -6  15   6        431.87        481.16        21.78 o                         
  -5  15   6        215.59        209.60        13.86 o                         
  -4  15   6        561.49        606.21        25.29 o                         
  -3  15   6         43.56         34.33         9.30 o                         
  -2  15   6        823.57        815.93        25.89 o                         
  -1  15   6        515.84        563.81        21.78 o                         
   0  15   6        935.22        988.02        29.80 o                         
   1  15   6        135.61        118.82        14.31 o                         
   2  15   6         62.69         52.95         9.73 o                         
   3  15   6       3838.68       3742.49        65.64 o                         
   4  15   6        137.54        132.74        12.05 o                         
   5  15   6       1060.01       1088.33        34.20 o                         
   6  15   6        358.33        372.92        37.54 o                         
  -6  16   6        558.47        616.94        53.81 o                         
  -5  16   6          0.71          5.01        17.52 o                         
  -4  16   6         73.55         78.34        15.61 o                         
  -3  16   6        965.70        878.82        28.68 o                         
  -2  16   6        375.48        423.38        26.91 o                         
  -1  16   6        689.10        768.36        36.48 o                         
   0  16   6        613.85        600.87        23.02 o                         
   1  16   6        449.21        469.95        21.18 o                         
   2  16   6       1219.49       1241.52        33.94 o                         
   3  16   6        102.26         83.32        16.89 o                         
   4  16   6       1965.20       1992.24        97.61 o                         
 -15   1   7        194.69        207.78        25.94 o                         
 -14   1   7        183.56        211.14        16.93 o                         
 -13   1   7         60.35         66.58        11.31 o                         
 -12   1   7        700.96        684.49        24.55 o                         
 -11   1   7        588.89        559.12        29.91 o                         
 -10   1   7       1031.21        980.98        23.45 o                         
  -9   1   7       1425.01       1392.35        25.46 o                         
  -8   1   7       1535.41       1611.42        25.00 o                         
  -7   1   7        184.56        167.29         5.46 o                         
  -6   1   7       5323.54       5765.21        73.11 o                         
  -5   1   7        163.52        209.48         5.94 o                         
  -4   1   7        207.83        199.58         5.37 o                         
  -3   1   7       7114.06       7644.64        93.63 o                         
  -2   1   7       2926.71       2955.44        37.80 o                         
  -1   1   7          4.71         -0.26         1.64 o                         
   0   1   7       7826.99       8275.44       108.63 o                         
   1   1   7      16318.20      18484.56       499.20 o                         
   2   1   7        228.47        202.19         6.33 o                         
   3   1   7        637.61        620.85        10.86 o                         
   4   1   7       1187.08       1155.89        17.95 o                         
   5   1   7        905.99        883.34        13.68 o                         
   6   1   7         16.36         21.25         3.99 o                         
   7   1   7         86.92         99.57         6.93 o                         
   8   1   7        249.29        239.03        10.48 o                         
   9   1   7        303.54        316.09        14.15 o                         
  10   1   7          3.35         15.55         6.64 o                         
  11   1   7         15.79         27.59         8.90 o                         
  12   1   7         10.95         26.31        10.64 o                         
  13   1   7          4.63         25.27        10.16 o                         
 -15   2   7        183.52        244.62        25.81 o                         
 -14   2   7        113.25         99.95        15.00 o                         
 -13   2   7         74.47         85.93        12.29 o                         
 -12   2   7         11.59         19.81         7.15 o                         
 -11   2   7       1292.28       1362.90        44.94 o                         
 -10   2   7        138.91        149.52        13.60 o                         
  -9   2   7         13.23          8.35         4.91 o                         
  -8   2   7       1100.80       1038.95        18.07 o                         
  -7   2   7       2984.44       2978.18        40.64 o                         
  -6   2   7          4.97         11.64         2.59 o                         
  -5   2   7       1734.98       1644.25        23.67 o                         
  -4   2   7       8912.72       9818.42       119.57 o                         
  -3   2   7         71.72        112.13         3.50 o                         
  -2   2   7        718.20        703.99        11.26 o                         
  -1   2   7       1154.13       1124.84        22.08 o                         
   0   2   7         43.05         56.14         2.91 o                         
   1   2   7       5809.70       6019.75       103.29 o                         
   2   2   7       5139.94       5228.50        62.62 o                         
   3   2   7        144.31         98.55         5.29 o                         
   4   2   7       5111.43       4895.36        58.21 o                         
   5   2   7        392.36        449.44         9.75 o                         
   6   2   7       4539.45       4598.82        66.21 o                         
   7   2   7        129.32        111.39         7.12 o                         
   8   2   7        346.17        341.85        13.72 o                         
   9   2   7        781.32        757.99        21.09 o                         
  10   2   7         95.15        107.32        13.05 o                         
  11   2   7        177.16        182.17        14.50 o                         
  12   2   7        656.36        651.81        29.99 o                         
  13   2   7        333.33        391.55        52.76 o                         
 -15   3   7        220.15        194.39        23.40 o                         
 -14   3   7        288.78        296.96        21.57 o                         
 -13   3   7         17.19         17.67         8.61 o                         
 -12   3   7       1155.70       1113.23        30.30 o                         
 -11   3   7       1451.07       1470.44        51.56 o                         
 -10   3   7       4057.48       4005.26        66.99 o                         
  -9   3   7        653.29        641.76        20.13 o                         
  -8   3   7         31.45         30.78         4.00 o                         
  -7   3   7        858.83        790.01        14.53 o                         
  -6   3   7        663.40        625.91        11.91 o                         
  -5   3   7         73.38         89.32         4.49 o                         
  -4   3   7       1866.99       1841.70        23.68 o                         
  -3   3   7       1528.03       1862.70        23.60 o                         
  -2   3   7          3.20         11.35         2.22 o                         
  -1   3   7       1669.72       1499.36        20.99 o                         
   0   3   7       6637.22       6386.78        85.41 o                         
   1   3   7       1994.97       2139.77        28.59 o                         
   2   3   7       5622.40       5457.12        68.13 o                         
   3   3   7        709.50        597.65        10.40 o                         
   4   3   7       3805.62       4158.94        69.96 o                         
   5   3   7       2031.53       1945.39        28.37 o                         
   6   3   7       4635.71       4771.66        62.74 o                         
   7   3   7         66.15         56.79         6.69 o                         
   8   3   7       3803.31       3627.89        61.53 o                         
   9   3   7          3.06          7.21         6.10 o                         
  10   3   7       1205.39       1268.34        29.92 o                         
  11   3   7        397.51        412.25        32.32 o                         
  12   3   7        117.93        139.66        21.18 o                         
  13   3   7        457.78        452.07        35.83 o                         
 -15   4   7       1105.83       1089.93        44.68 o                         
 -14   4   7        882.06        866.02        36.59 o                         
 -13   4   7         75.95         88.55        11.41 o                         
 -12   4   7       1593.44       1518.60        37.70 o                         
 -11   4   7        843.95        864.25        26.05 o                         
 -10   4   7         71.82         76.14         9.03 o                         
  -9   4   7       1572.79       1653.07        29.84 o                         
  -8   4   7        555.49        515.52        13.32 o                         
  -7   4   7         10.06         11.80         3.26 o                         
  -6   4   7       5670.39       5980.82        75.89 o                         
  -5   4   7        181.09        141.13         4.78 o                         
  -4   4   7         16.44         10.00         2.18 o                         
  -3   4   7         18.74         55.17         3.12 o                         
  -2   4   7      22705.07      22924.82       257.16 o                         
  -1   4   7        481.48        436.03         8.50 o                         
   0   4   7       4504.57       4607.73        95.97 o                         
   1   4   7      16393.60      16360.53       197.29 o                         
   2   4   7         11.92         12.19         2.18 o                         
   3   4   7        431.82        391.41         8.19 o                         
   4   4   7       7380.29       7140.19        89.13 o                         
   5   4   7       1041.19        990.05        17.99 o                         
   6   4   7       1012.17       1012.34        21.37 o                         
   7   4   7       2311.78       2225.91        45.73 o                         
   8   4   7         18.59         21.69         6.84 o                         
   9   4   7         14.26         13.48         8.61 o                         
  10   4   7        145.77        157.29        16.31 o                         
  11   4   7        323.49        376.43        23.06 o                         
  12   4   7        392.63        334.59        49.74 o                         
  13   4   7         92.91        100.11        31.29 o                         
 -15   5   7         61.93         78.84        27.53 o                         
 -14   5   7        390.03        343.50        20.34 o                         
 -13   5   7       1098.28       1060.11        31.79 o                         
 -12   5   7         19.45         22.91         8.62 o                         
 -11   5   7        694.12        748.29        24.05 o                         
 -10   5   7       1125.71       1095.15        28.94 o                         
  -9   5   7          0.41          1.03         4.99 o                         
  -8   5   7        496.38        484.05        14.49 o                         
  -7   5   7       1386.78       1322.36        23.75 o                         
  -6   5   7         19.49         30.57         3.48 o                         
  -5   5   7        264.60        263.30         6.66 o                         
  -4   5   7       4277.50       4457.58        53.42 o                         
  -3   5   7        871.99        734.17        11.69 o                         
  -2   5   7        837.85        902.20        13.56 o                         
  -1   5   7       5266.09       5160.46        65.06 o                         
   0   5   7       9460.38       9251.87       142.86 o                         
   1   5   7        372.42        347.16         7.66 o                         
   2   5   7      11076.84      11233.85       191.14 o                         
   3   5   7       3971.05       3908.66        50.74 o                         
   4   5   7       1248.54       1166.88        18.35 o                         
   5   5   7       3572.12       3361.69        54.37 o                         
   6   5   7       2971.30       2965.24        49.63 o                         
   7   5   7       1587.91       1527.01        41.36 o                         
   8   5   7       1599.73       1445.21        41.10 o                         
   9   5   7          4.10          7.15         8.89 o                         
  10   5   7         37.60         46.17        11.51 o                         
  11   5   7        240.58        219.51        19.18 o                         
  12   5   7        299.34        318.33        36.69 o                         
 -14   6   7         26.44         20.14        10.51 o                         
 -13   6   7        279.32        309.51        18.96 o                         
 -12   6   7       2131.91       2048.63        46.93 o                         
 -11   6   7          2.22          3.05         7.11 o                         
 -10   6   7          1.76          2.23         6.51 o                         
  -9   6   7         12.67         13.02         5.95 o                         
  -8   6   7        139.80        110.29         7.99 o                         
  -7   6   7         52.24         35.46         5.56 o                         
  -6   6   7        177.47        183.22         7.74 o                         
  -5   6   7        218.85        204.26         6.12 o                         
  -4   6   7        289.53        291.74         7.05 o                         
  -3   6   7         66.85         89.30         4.22 o                         
  -2   6   7       6114.07       6236.03        73.10 o                         
  -1   6   7         93.28        134.88         4.95 o                         
   0   6   7        521.95        554.25        10.54 o                         
   1   6   7      10938.54      10776.67       134.82 o                         
   2   6   7       4242.42       4509.66        57.87 o                         
   3   6   7       2904.38       2928.36        39.44 o                         
   4   6   7      12277.82      12307.15       163.53 o                         
   5   6   7        896.54        846.69        21.63 o                         
   6   6   7        378.91        352.16        13.76 o                         
   7   6   7          7.06          6.54         7.68 o                         
   8   6   7        227.86        218.21        16.90 o                         
   9   6   7        101.80         88.69        13.16 o                         
  10   6   7       2316.25       2301.79        60.59 o                         
  11   6   7        429.74        429.01        26.06 o                         
  12   6   7        103.48        114.80        16.52 o                         
  13   6   7        199.30        226.50        50.06 o                         
 -14   7   7        428.50        362.99        24.80 o                         
 -13   7   7        109.98        118.36        13.46 o                         
 -12   7   7        613.24        578.28        23.14 o                         
 -11   7   7        128.08        108.41        11.73 o                         
 -10   7   7        237.98        182.80        13.33 o                         
  -9   7   7        259.89        255.35        12.77 o                         
  -8   7   7         59.86         56.52         6.73 o                         
  -7   7   7         16.68         16.47         4.34 o                         
  -6   7   7       1627.18       1664.58        28.20 o                         
  -5   7   7        275.22        300.52         9.53 o                         
  -4   7   7         83.09        101.35         5.31 o                         
  -3   7   7       2306.87       2305.44        30.03 o                         
  -2   7   7         29.04         42.46         3.35 o                         
  -1   7   7       2390.47       2353.93        30.52 o                         
   0   7   7       3103.51       3067.03        41.00 o                         
   1   7   7       3840.24       3853.37        50.31 o                         
   2   7   7       1740.14       1750.71        26.71 o                         
   3   7   7       1340.53       1278.88        21.86 o                         
   4   7   7         84.47         84.77         6.17 o                         
   5   7   7       2402.39       2453.67        48.30 o                         
   6   7   7         42.75         36.43         6.53 o                         
   7   7   7         25.70         11.81         7.88 o                         
   8   7   7        590.96        586.34        47.62 o                         
   9   7   7        147.23        140.34        19.21 o                         
  10   7   7          2.47         -9.95         9.95 o                         
  11   7   7         50.23         42.55        13.26 o                         
  12   7   7         14.82         26.39        17.38 o                         
 -13   8   7         92.47         85.27        12.22 o                         
 -12   8   7        306.93        346.49        19.15 o                         
 -11   8   7        238.69        264.23        16.81 o                         
 -10   8   7        134.95        129.15        14.09 o                         
  -9   8   7         95.46         85.58         8.68 o                         
  -8   8   7         75.23         56.71         7.43 o                         
  -7   8   7        504.56        503.92        14.23 o                         
  -6   8   7       1780.11       1772.13        30.17 o                         
  -5   8   7         38.44         38.89         4.98 o                         
  -4   8   7          2.02          9.67         3.68 o                         
  -3   8   7       2778.08       2922.19        40.03 o                         
  -2   8   7          0.75          1.48         2.50 o                         
  -1   8   7        282.71        262.01         7.22 o                         
   0   8   7          0.38          6.54         2.64 o                         
   1   8   7          9.90          7.68         3.09 o                         
   2   8   7       1559.81       1536.70        25.36 o                         
   3   8   7         36.62         48.51         5.28 o                         
   4   8   7         13.11         26.22         5.25 o                         
   5   8   7       1102.67       1094.48        27.11 o                         
   6   8   7       2074.24       2040.05        43.19 o                         
   7   8   7         40.64         44.57        10.34 o                         
   8   8   7        189.96        195.97        16.79 o                         
   9   8   7        456.89        440.09        25.42 o                         
  10   8   7          2.08         -5.84        12.78 o                         
  11   8   7        211.40        182.49        19.62 o                         
 -13   9   7         31.73         28.78        22.53 o                         
 -12   9   7       1022.66       1014.91        31.89 o                         
 -11   9   7        468.30        463.14        21.89 o                         
 -10   9   7        592.43        623.39        23.41 o                         
  -9   9   7       1352.47       1318.20        29.89 o                         
  -8   9   7        150.60        170.00        12.62 o                         
  -7   9   7         22.22         22.16         6.26 o                         
  -6   9   7       1821.87       1872.41        32.22 o                         
  -5   9   7         47.64         53.04         5.81 o                         
  -4   9   7       8264.40       8246.33       113.13 o                         
  -3   9   7         37.16         39.74         5.01 o                         
  -2   9   7        258.34        243.41         8.07 o                         
  -1   9   7       1231.70       1188.06        19.72 o                         
   0   9   7         10.70          6.29         3.13 o                         
   1   9   7         13.93         20.24         3.88 o                         
   2   9   7         35.98         34.82         4.87 o                         
   3   9   7          8.58          6.62         4.31 o                         
   4   9   7          0.10          3.32         4.46 o                         
   5   9   7         13.72          6.02         5.64 o                         
   6   9   7        594.47        542.40        19.20 o                         
   7   9   7        939.25        919.52        32.67 o                         
   8   9   7        335.26        309.61        21.38 o                         
   9   9   7       1255.10       1264.15        42.12 o                         
  10   9   7        966.67       1033.79        47.46 o                         
  11   9   7        211.58        230.26        43.80 o                         
 -12  10   7          0.44          3.18         9.38 o                         
 -11  10   7        633.15        635.26        24.89 o                         
 -10  10   7        603.97        593.90        26.55 o                         
  -9  10   7       1176.06       1131.65        28.10 o                         
  -8  10   7       2368.47       2397.61        45.51 o                         
  -7  10   7        114.93        109.29         9.41 o                         
  -6  10   7       1444.86       1457.55        31.71 o                         
  -5  10   7         12.01         20.36         5.00 o                         
  -4  10   7          5.16          2.50         4.24 o                         
  -3  10   7       3643.72       3581.09        53.53 o                         
  -2  10   7       4773.96       4706.85        67.26 o                         
  -1  10   7       2764.85       2652.74        40.86 o                         
   0  10   7       2567.12       2581.67        39.91 o                         
   1  10   7       1237.51       1200.65        24.54 o                         
   2  10   7        198.88        181.49         9.52 o                         
   3  10   7        132.55        130.68         8.55 o                         
   4  10   7          7.16          3.85         5.03 o                         
   5  10   7       1124.29       1125.74        29.39 o                         
   6  10   7         98.97         89.94        10.42 o                         
   7  10   7        302.55        287.19        21.68 o                         
   8  10   7        184.75        166.55        17.40 o                         
   9  10   7        526.96        532.55        28.62 o                         
  10  10   7        200.35        187.28        19.84 o                         
 -11  11   7        169.25        171.37        15.36 o                         
 -10  11   7        649.91        704.13        29.98 o                         
  -9  11   7       3074.52       3053.26        56.32 o                         
  -8  11   7        310.95        292.60        14.95 o                         
  -7  11   7       1266.77       1219.87        28.72 o                         
  -6  11   7        848.50        909.43        20.92 o                         
  -5  11   7        989.79       1027.33        22.13 o                         
  -4  11   7       4717.56       4664.74        74.75 o                         
  -3  11   7          2.01         -1.98         4.65 o                         
  -2  11   7       1617.15       1633.07        50.68 o                         
  -1  11   7       1408.77       1387.78        25.19 o                         
   0  11   7        130.88        128.10         8.46 o                         
   1  11   7       1363.44       1378.56        27.81 o                         
   2  11   7         90.75         84.90         7.64 o                         
   3  11   7        273.21        286.53        13.46 o                         
   4  11   7        571.95        525.34        16.37 o                         
   5  11   7        188.79        197.73        13.44 o                         
   6  11   7       1010.43        961.06        28.00 o                         
   7  11   7        322.55        359.06        23.35 o                         
   8  11   7         10.34          4.18        11.06 o                         
   9  11   7        860.55        827.04        35.50 o                         
 -11  12   7        684.12        593.17        63.82 o                         
 -10  12   7       1482.70       1440.89        39.15 o                         
  -9  12   7        146.03        172.34        13.22 o                         
  -8  12   7       4355.65       4516.92        77.10 o                         
  -7  12   7         16.52         15.78         7.51 o                         
  -6  12   7       5200.29       5283.02        86.93 o                         
  -5  12   7       1300.71       1357.63        29.49 o                         
  -4  12   7          8.14          0.56         5.70 o                         
  -3  12   7       1527.01       1540.72        31.09 o                         
  -2  12   7       1551.20       1583.82        31.55 o                         
  -1  12   7        310.67        306.10        14.33 o                         
   0  12   7        292.14        304.12        12.71 o                         
   1  12   7         53.54         55.07         7.01 o                         
   2  12   7        562.52        485.68        15.87 o                         
   3  12   7         30.87         32.11         6.64 o                         
   4  12   7          1.28          5.76         6.31 o                         
   5  12   7         69.09         64.40        11.01 o                         
   6  12   7          1.91          2.23         7.99 o                         
   7  12   7        773.42        756.80        32.23 o                         
   8  12   7        561.81        550.67        29.99 o                         
   9  12   7         29.96         28.78        26.28 o                         
 -10  13   7        279.59        257.79        41.30 o                         
  -9  13   7       1174.10       1117.67        30.22 o                         
  -8  13   7         39.46         38.93        10.03 o                         
  -7  13   7       3806.04       3889.79        75.68 o                         
  -6  13   7       3156.45       3312.40        65.67 o                         
  -5  13   7       1050.76       1069.36        26.03 o                         
  -4  13   7       1000.95        971.15        32.54 o                         
  -3  13   7         42.55         33.94         7.00 o                         
  -2  13   7       1985.36       2047.79        43.43 o                         
  -1  13   7         13.51         15.70         6.98 o                         
   0  13   7          2.81         13.77         6.80 o                         
   1  13   7        175.91        156.59        10.23 o                         
   2  13   7         37.02         25.70         6.94 o                         
   3  13   7        227.71        231.51        12.68 o                         
   4  13   7        443.31        458.70        31.43 o                         
   5  13   7         82.72         49.66         9.89 o                         
   6  13   7        186.65        211.04        17.85 o                         
   7  13   7        226.36        249.41        25.21 o                         
   8  13   7         17.87         46.30        31.29 o                         
  -9  14   7        190.19        193.97        33.79 o                         
  -8  14   7       1976.85       1966.36        49.64 o                         
  -7  14   7          9.90          7.17         9.19 o                         
  -6  14   7       2586.07       2734.60        57.38 o                         
  -5  14   7       1774.66       1798.58        37.46 o                         
  -4  14   7         45.54         57.71         8.82 o                         
  -3  14   7         63.16         76.21         9.56 o                         
  -2  14   7         44.56         35.15         8.65 o                         
  -1  14   7       1162.26       1192.35        30.93 o                         
   0  14   7        304.82        300.68        16.00 o                         
   1  14   7        148.33        143.65        12.22 o                         
   2  14   7         98.22        107.09         9.92 o                         
   3  14   7          0.33          2.31         6.96 o                         
   4  14   7         72.15         75.73        10.91 o                         
   5  14   7        188.19        164.53        14.15 o                         
   6  14   7         97.31        109.61        12.81 o                         
  -7  15   7        518.45        548.83        35.40 o                         
  -6  15   7         45.89         44.89        10.61 o                         
  -5  15   7       2320.94       2370.00        52.37 o                         
  -4  15   7       1070.88       1150.40        32.05 o                         
  -3  15   7        117.00        144.87        13.91 o                         
  -2  15   7        503.38        477.00        20.44 o                         
  -1  15   7        644.54        691.09        23.62 o                         
   0  15   7        159.08        150.52        12.77 o                         
   1  15   7          3.85         -3.53         8.49 o                         
   2  15   7        344.43        354.90        21.64 o                         
   3  15   7          5.33         -2.32         7.05 o                         
   4  15   7          2.06         -3.11         8.40 o                         
   5  15   7        180.26        192.35        20.65 o                         
   6  15   7         49.11         60.07        21.27 o                         
  -6  16   7       1234.42       1117.50        75.08 o                         
  -4  16   7        186.10        195.23        31.29 o                         
  -3  16   7        261.73        298.68        27.64 o                         
  -2  16   7         56.28         62.78        11.00 o                         
  -1  16   7       1077.14       1106.68        32.04 o                         
   0  16   7         12.04         -8.30         8.30 o                         
   1  16   7          8.63         15.08         8.88 o                         
   2  16   7        204.60        239.88        22.62 o                         
   3  16   7        246.95        264.05        40.04 o                         
   4  16   7        341.04        376.67        42.55 o                         
 -15   0   8         10.18        -17.52        31.91 o                         
 -14   0   8        267.29        259.79        53.18 o                         
 -13   0   8       5367.66       5439.54       144.72 o                         
 -12   0   8        616.82        686.99        88.85 o                         
 -11   0   8       5579.54       5477.58       141.37 o                         
 -10   0   8          1.53          4.11         6.87 o                         
  -9   0   8       5752.40       5617.28        97.81 o                         
  -8   0   8       2639.51       2406.98        53.74 o                         
  -7   0   8       1200.69       1379.37        33.78 o                         
  -6   0   8       3035.93       3521.70        90.13 o                         
  -5   0   8      21141.08      22308.17       501.72 o                         
  -4   0   8      15873.60      16262.00       352.77 o                         
  -3   0   8        307.48        475.17        14.07 o                         
  -2   0   8       4680.03       4666.87        90.05 o                         
  -1   0   8         29.80         34.23         9.34 o                         
   0   0   8      19464.88      21114.04       917.70 o                         
   1   0   8      38254.54      39981.29       890.61 o                         
   2   0   8        421.55        430.66        18.84 o                         
   3   0   8      25382.96      24383.44       448.67 o                         
   4   0   8        840.74        794.28        31.94 o                         
   5   0   8       1366.00       1380.36        34.40 o                         
   6   0   8       9376.71       9592.29       222.17 o                         
   7   0   8          3.91         17.21        10.69 o                         
   8   0   8       4935.57       4808.28       100.60 o                         
   9   0   8         51.59         37.36         8.61 o                         
  10   0   8         88.00         82.59        15.47 o                         
  11   0   8        560.21        560.70        33.63 o                         
  12   0   8        150.01        182.49        22.96 o                         
  13   0   8        273.79        221.26        26.50 o                         
 -15   1   8        282.02        267.40        21.53 o                         
 -14   1   8       1570.29       1533.95        40.85 o                         
 -13   1   8         60.74         84.58        14.85 o                         
 -12   1   8        750.47        864.92        49.01 o                         
 -11   1   8        514.07        526.74        27.66 o                         
 -10   1   8        394.72        368.49        16.02 o                         
  -9   1   8        179.37        183.94         9.02 o                         
  -8   1   8          6.71          4.59         3.60 o                         
  -7   1   8        570.79        558.13        11.39 o                         
  -6   1   8        874.01        789.50        13.86 o                         
  -5   1   8       2834.94       2877.16        38.35 o                         
  -4   1   8      15786.51      15594.03       188.43 o                         
  -3   1   8      17671.41      17881.36       215.20 o                         
  -2   1   8        978.36        926.78        14.01 o                         
  -1   1   8       3196.81       3154.36        40.57 o                         
   0   1   8      14636.48      15585.76       202.21 o                         
   1   1   8      15636.79      20522.96       773.99 o                         
   2   1   8      20944.91      20513.13       293.03 o                         
   3   1   8       1471.95       1491.27        24.50 o                         
   4   1   8       8538.57       8243.50       159.32 o                         
   5   1   8      11375.85      11580.77       155.21 o                         
   6   1   8        354.66        344.74        12.59 o                         
   7   1   8      11491.93      11362.94       154.02 o                         
   8   1   8         69.69         69.69         6.65 o                         
   9   1   8         70.95         78.95         8.50 o                         
  10   1   8       1042.82       1006.91        34.14 o                         
  11   1   8        618.34        622.87        30.71 o                         
  12   1   8         15.03          5.57         8.87 o                         
  13   1   8         30.18         43.16        12.66 o                         
 -15   2   8        283.35        294.68        22.30 o                         
 -14   2   8        357.98        381.41        24.44 o                         
 -13   2   8       4807.95       4606.50        89.99 o                         
 -12   2   8          0.00         10.26         7.58 o                         
 -11   2   8       3852.88       3854.43        65.98 o                         
 -10   2   8       1241.78       1386.87        55.16 o                         
  -9   2   8        189.07        223.66         9.56 o                         
  -8   2   8         16.74         14.59         3.93 o                         
  -7   2   8         22.92         21.13         3.22 o                         
  -6   2   8        914.11        925.28        15.59 o                         
  -5   2   8      13979.70      14477.31       175.93 o                         
  -4   2   8      13857.87      13884.30       168.57 o                         
  -3   2   8       3854.44       3576.07        42.58 o                         
  -2   2   8      17600.36      18195.23       218.51 o                         
  -1   2   8         52.34         65.49         3.28 o                         
   0   2   8       4210.82       4155.45        52.40 o                         
   1   2   8      27172.66      27816.62       359.31 o                         
   2   2   8       1636.60       1688.00        23.39 o                         
   3   2   8      13295.87      12416.67       151.53 o                         
   4   2   8         13.02         15.16         2.51 o                         
   5   2   8        592.67        570.22        13.29 o                         
   6   2   8       7008.47       6883.33        95.85 o                         
   7   2   8       6263.34       6270.70        97.35 o                         
   8   2   8       5912.88       5783.17        92.20 o                         
   9   2   8         47.14         55.43         8.02 o                         
  10   2   8        967.20        973.02        25.78 o                         
  11   2   8         16.11         30.87         9.50 o                         
  12   2   8         31.79         50.85        12.96 o                         
  13   2   8        195.23        213.13        27.82 o                         
 -15   3   8          8.70          3.53        11.50 o                         
 -14   3   8        142.87        156.67        14.89 o                         
 -13   3   8         40.70         55.65        10.14 o                         
 -12   3   8       3738.90       3618.21        70.78 o                         
 -11   3   8        327.31        345.88        39.05 o                         
 -10   3   8       1653.76       1609.41        39.83 o                         
  -9   3   8       1453.62       1368.96        28.51 o                         
  -8   3   8       4233.26       4161.14        60.84 o                         
  -7   3   8        743.15        692.10        13.43 o                         
  -6   3   8       4643.44       4632.64        64.96 o                         
  -5   3   8      14167.00      14495.93       164.62 o                         
  -4   3   8       5762.30       5638.09        65.99 o                         
  -3   3   8       6735.76       6838.36        84.04 o                         
  -2   3   8       1012.91       1117.44        16.55 o                         
  -1   3   8        102.68         56.97         3.24 o                         
   0   3   8       2779.43       2557.05        33.67 o                         
   1   3   8       9781.33      10010.11       122.15 o                         
   2   3   8      11110.46      10826.30       134.87 o                         
   3   3   8        188.38        189.10         5.31 o                         
   4   3   8       1455.05       1314.80        21.92 o                         
   5   3   8       1525.97       1557.86        23.93 o                         
   6   3   8         56.43         59.07         5.73 o                         
   7   3   8       3390.95       3366.47        57.26 o                         
   8   3   8        596.23        537.38        22.10 o                         
   9   3   8       6332.27       6080.58        97.79 o                         
  10   3   8        628.99        609.35        20.56 o                         
  11   3   8         33.81         35.66        11.59 o                         
  12   3   8        354.80        326.55        29.16 o                         
 -15   4   8        247.21        269.63        33.47 o                         
 -14   4   8         44.30         37.85        12.60 o                         
 -13   4   8       2572.99       2420.99        67.51 o                         
 -12   4   8        292.60        328.40        17.98 o                         
 -11   4   8       2978.34       2851.15        77.90 o                         
 -10   4   8       2436.48       2415.74        49.93 o                         
  -9   4   8       5059.37       4999.10        80.37 o                         
  -8   4   8       1235.24       1213.63        22.86 o                         
  -7   4   8       1192.48       1206.24        19.75 o                         
  -6   4   8       8319.45       8279.09        96.40 o                         
  -5   4   8       1225.85       1190.31        17.24 o                         
  -4   4   8       4875.30       4527.52        54.05 o                         
  -3   4   8       1634.61       1535.15        20.51 o                         
  -2   4   8       5165.43       5287.57        62.09 o                         
  -1   4   8       1596.97       1553.54        22.05 o                         
   0   4   8       6653.85       7597.31        93.77 o                         
   1   4   8       5116.62       4558.14        62.36 o                         
   2   4   8       6925.69       7326.32        90.77 o                         
   3   4   8      18620.47      18692.05       225.79 o                         
   4   4   8       5740.48       6013.42        82.70 o                         
   5   4   8       1291.10       1230.85        21.59 o                         
   6   4   8         21.18         27.34         6.21 o                         
   7   4   8       2028.59       1968.51        42.17 o                         
   8   4   8       6090.70       5932.36       122.75 o                         
   9   4   8        390.43        442.69        23.03 o                         
  10   4   8       1453.88       1478.34        44.20 o                         
  11   4   8        113.70        110.71        14.85 o                         
  12   4   8        287.50        327.00        24.30 o                         
 -14   5   8         26.04         10.64         9.56 o                         
 -13   5   8        342.52        351.50        19.82 o                         
 -12   5   8       3001.06       2790.05        58.90 o                         
 -11   5   8        687.77        657.99        23.05 o                         
 -10   5   8       6594.18       6417.43       114.04 o                         
  -9   5   8        292.50        321.82        14.92 o                         
  -8   5   8        725.10        705.13        16.81 o                         
  -7   5   8       6212.63       6140.37        85.94 o                         
  -6   5   8         40.90         38.38         3.45 o                         
  -5   5   8      12407.65      12245.58       140.33 o                         
  -4   5   8       2233.07       2323.32        30.74 o                         
  -3   5   8       4806.04       4950.26        58.76 o                         
  -2   5   8         25.09          9.48         2.22 o                         
  -1   5   8         70.12        101.24         4.69 o                         
   0   5   8       5444.15       5646.40        71.00 o                         
   1   5   8       1219.23       1406.88        20.79 o                         
   2   5   8       2194.66       1948.27        27.34 o                         
   3   5   8       4239.25       4363.41        56.34 o                         
   4   5   8       4798.28       4711.65        72.41 o                         
   5   5   8        260.86        229.08         9.37 o                         
   6   5   8       2444.61       2439.59        49.18 o                         
   7   5   8        304.29        274.96        17.06 o                         
   8   5   8        388.34        429.00        21.86 o                         
   9   5   8       3003.12       3001.42        71.91 o                         
  10   5   8        423.88        408.36        23.78 o                         
  11   5   8       2433.34       2409.11        64.09 o                         
  12   5   8          9.95          5.47        12.14 o                         
 -14   6   8         87.65         80.53        14.06 o                         
 -13   6   8        580.90        508.89        23.30 o                         
 -12   6   8       3176.00       2974.05        62.38 o                         
 -11   6   8       2391.44       2436.20        63.66 o                         
 -10   6   8          0.42         15.14        18.46 o                         
  -9   6   8       2586.62       2675.03        54.04 o                         
  -8   6   8        844.39        825.05        20.31 o                         
  -7   6   8         68.80         86.11         7.15 o                         
  -6   6   8      21161.22      21264.90       258.15 o                         
  -5   6   8          1.70          4.95         2.54 o                         
  -4   6   8       4555.51       4372.76        52.99 o                         
  -3   6   8        990.75       1008.44        15.38 o                         
  -2   6   8         70.32        101.21         4.56 o                         
  -1   6   8        194.26        150.97         5.70 o                         
   0   6   8        527.05        527.94        10.49 o                         
   1   6   8       8827.95       9410.60       116.13 o                         
   2   6   8        128.51         83.16         4.50 o                         
   3   6   8       4552.80       4547.17        58.84 o                         
   4   6   8       5104.32       5114.54        79.16 o                         
   5   6   8        351.19        340.06        12.86 o                         
   6   6   8        279.96        281.00        26.38 o                         
   7   6   8       1484.56       1416.75        40.37 o                         
   8   6   8       5068.32       5164.55       110.96 o                         
   9   6   8       1181.71       1212.99        39.91 o                         
  10   6   8       2805.95       2902.73        72.58 o                         
  11   6   8         87.02         59.83        13.97 o                         
  12   6   8       1182.07       1034.69        50.19 o                         
 -14   7   8         10.17        -11.89        13.27 o                         
 -13   7   8        968.75       1038.50        32.25 o                         
 -12   7   8       1671.25       1705.62        57.80 o                         
 -11   7   8       2913.61       2946.34        61.16 o                         
 -10   7   8       3241.82       3122.54        63.05 o                         
  -9   7   8        316.59        297.56        15.41 o                         
  -8   7   8        138.33        145.52        10.17 o                         
  -7   7   8       5533.53       5460.23        86.06 o                         
  -6   7   8        525.15        456.02        15.41 o                         
  -5   7   8       8748.68       8476.35       115.33 o                         
  -4   7   8         95.92         88.21         4.70 o                         
  -3   7   8       5552.13       5661.96        67.67 o                         
  -2   7   8        265.23        225.07         6.55 o                         
  -1   7   8         48.83         24.95         3.14 o                         
   0   7   8       6101.52       6393.60        80.73 o                         
   1   7   8       1123.27       1179.12        18.72 o                         
   2   7   8         76.61         93.68         5.01 o                         
   3   7   8        855.87        812.31        15.88 o                         
   4   7   8       2485.24       2474.56        48.15 o                         
   5   7   8        290.56        284.60        12.66 o                         
   6   7   8       1776.93       1768.04        46.16 o                         
   7   7   8       1700.20       1709.73        46.67 o                         
   8   7   8       1661.02       1562.38        45.12 o                         
   9   7   8       5391.54       5563.79       120.58 o                         
  10   7   8        758.44        811.98        33.59 o                         
  11   7   8       1917.10       1935.58        56.65 o                         
  12   7   8        204.28        219.00        38.79 o                         
 -13   8   8       1423.99       1403.62        39.01 o                         
 -12   8   8       2079.78       2118.25        49.76 o                         
 -11   8   8       3113.76       3101.91        64.44 o                         
 -10   8   8        834.15        831.88        26.20 o                         
  -9   8   8       2659.49       2603.96        60.92 o                         
  -8   8   8        290.17        266.14        12.72 o                         
  -7   8   8         45.11         46.35         6.64 o                         
  -6   8   8       8213.76       8064.49       111.21 o                         
  -5   8   8         16.08         19.10         4.30 o                         
  -4   8   8        193.63        214.59         8.56 o                         
  -3   8   8       1539.80       1523.78        23.74 o                         
  -2   8   8        863.59        927.86        15.12 o                         
  -1   8   8       1328.41       1261.00        18.96 o                         
   0   8   8       1986.01       1970.85        28.62 o                         
   1   8   8       5249.79       5347.62        69.54 o                         
   2   8   8        816.01        841.62        16.50 o                         
   3   8   8        298.89        273.97        10.17 o                         
   4   8   8        497.76        518.23        16.93 o                         
   5   8   8         20.70         26.26         6.30 o                         
   6   8   8         11.88          7.32         6.10 o                         
   7   8   8       1852.40       1854.09        50.50 o                         
   8   8   8       2940.07       2852.07        72.29 o                         
   9   8   8       1855.79       2034.68        56.24 o                         
  10   8   8       3638.80       3738.20        89.74 o                         
  11   8   8          1.34        -10.66        11.30 o                         
 -13   9   8       1467.27       1497.93        77.59 o                         
 -12   9   8       2373.48       2229.62        52.28 o                         
 -11   9   8       2528.70       2601.06        57.21 o                         
 -10   9   8       4054.69       4112.23        79.98 o                         
  -9   9   8          5.97         16.15         6.76 o                         
  -8   9   8       1280.26       1191.42        27.40 o                         
  -7   9   8       1401.34       1412.27        30.02 o                         
  -6   9   8         65.88         78.26         6.87 o                         
  -5   9   8       7916.10       7752.93       107.41 o                         
  -4   9   8       1722.17       1770.39        30.07 o                         
  -3   9   8          7.39         10.14         3.73 o                         
  -2   9   8         95.48        105.94         5.99 o                         
  -1   9   8        985.70        915.58        16.47 o                         
   0   9   8       2814.80       2753.86        38.63 o                         
   1   9   8          0.03          2.73         3.44 o                         
   2   9   8          0.97         -1.57         3.71 o                         
   3   9   8         35.31         45.02         5.55 o                         
   4   9   8        415.61        423.08        15.92 o                         
   5   9   8        873.32        863.81        24.18 o                         
   6   9   8       2754.23       2690.61        88.51 o                         
   7   9   8        617.88        573.14        26.21 o                         
   8   9   8       1045.16       1127.12        41.79 o                         
   9   9   8       3212.15       3113.49        77.65 o                         
  10   9   8        624.88        623.83        31.44 o                         
 -12  10   8        646.55        711.14        29.18 o                         
 -11  10   8       2038.48       1978.18        47.82 o                         
 -10  10   8       1626.96       1576.44        39.90 o                         
  -9  10   8       4217.19       4150.99        71.45 o                         
  -8  10   8       1081.28       1113.72        27.09 o                         
  -7  10   8        333.04        336.86        14.57 o                         
  -6  10   8       5308.93       5155.90        83.09 o                         
  -5  10   8         20.29         22.35         5.30 o                         
  -4  10   8       1491.25       1531.62        27.52 o                         
  -3  10   8       2263.70       2203.50        35.98 o                         
  -2  10   8        577.04        623.72        14.61 o                         
  -1  10   8        310.50        293.54        10.11 o                         
   0  10   8       4381.41       4304.94        62.31 o                         
   1  10   8         31.31         38.77         5.52 o                         
   2  10   8       2912.83       2794.77        47.69 o                         
   3  10   8        751.61        720.31        18.29 o                         
   4  10   8       2000.00       1963.12        42.22 o                         
   5  10   8        431.68        463.06        18.20 o                         
   6  10   8         96.48         80.57        10.02 o                         
   7  10   8       1334.54       1326.41        79.62 o                         
   8  10   8       2618.04       2657.76        68.54 o                         
   9  10   8        960.05       1043.97        39.57 o                         
  10  10   8        969.31       1053.68        76.34 o                         
 -11  11   8         20.82         -1.78         9.07 o                         
 -10  11   8       1371.55       1410.79        38.12 o                         
  -9  11   8         46.50         37.45         8.85 o                         
  -8  11   8       1719.07       1691.33        36.28 o                         
  -7  11   8       1751.30       1726.84        35.92 o                         
  -6  11   8         64.37         78.63         8.61 o                         
  -5  11   8       8991.12       8949.63       124.28 o                         
  -4  11   8        191.64        175.04        10.30 o                         
  -3  11   8        592.26        604.94        16.89 o                         
  -2  11   8        368.95        348.43        12.86 o                         
  -1  11   8          6.18          5.08         4.09 o                         
   0  11   8        165.63        157.61         9.30 o                         
   1  11   8        798.51        731.99        18.58 o                         
   2  11   8        778.64        813.27        20.09 o                         
   3  11   8       1302.19       1311.38        28.04 o                         
   4  11   8        976.68       1021.88        40.64 o                         
   5  11   8         14.04          2.85         6.84 o                         
   6  11   8        452.57        471.95        19.71 o                         
   7  11   8         19.84          8.76        10.84 o                         
   8  11   8        404.28        463.93        26.71 o                         
   9  11   8        905.03        893.75        37.06 o                         
 -11  12   8        971.67       1029.91        98.86 o                         
 -10  12   8         53.23         74.82        12.46 o                         
  -9  12   8         68.45         63.92        10.30 o                         
  -8  12   8          0.86          1.70         7.46 o                         
  -7  12   8         46.59         30.95         8.19 o                         
  -6  12   8       1583.33       1508.42        39.78 o                         
  -5  12   8        408.17        391.52        15.17 o                         
  -4  12   8       3385.59       3562.84        60.19 o                         
  -3  12   8        239.43        252.44        12.46 o                         
  -2  12   8       1924.25       1940.02        40.08 o                         
  -1  12   8          2.47         -3.71         6.04 o                         
   0  12   8        462.23        473.93        23.12 o                         
   1  12   8       2837.53       2849.11        49.84 o                         
   2  12   8        336.24        307.77        13.52 o                         
   3  12   8       3171.75       3186.41        55.08 o                         
   4  12   8        823.60        772.90        27.61 o                         
   5  12   8        129.65        165.48        14.73 o                         
   6  12   8         54.89         66.16        10.31 o                         
   7  12   8          7.51         -1.65        10.28 o                         
   8  12   8       2247.33       2321.63        80.00 o                         
   9  12   8         35.38         42.55        28.78 o                         
 -10  13   8        448.04        491.80        55.06 o                         
  -9  13   8        228.52        257.53        16.07 o                         
  -8  13   8         15.75          8.90        18.78 o                         
  -7  13   8        144.55        155.33        13.94 o                         
  -6  13   8        160.63        148.13        16.08 o                         
  -5  13   8       1973.00       2018.86        44.54 o                         
  -4  13   8        125.95        132.03        10.25 o                         
  -3  13   8        856.37        899.04        39.35 o                         
  -2  13   8          3.11          0.73         6.68 o                         
  -1  13   8         79.60         72.09         9.30 o                         
   0  13   8       2009.20       2085.93        44.20 o                         
   1  13   8       1224.68       1211.15        27.34 o                         
   2  13   8       7168.98       7156.03       111.55 o                         
   3  13   8        318.26        348.35        15.48 o                         
   4  13   8       1249.25       1276.69        33.51 o                         
   5  13   8        161.07        159.82        21.03 o                         
   6  13   8         28.35         35.80        11.15 o                         
   7  13   8        378.26        344.76        30.09 o                         
   8  13   8         35.53         38.79        32.54 o                         
  -9  14   8        366.78        352.90        42.55 o                         
  -8  14   8        573.46        596.06        35.78 o                         
  -7  14   8         34.70         33.02        10.44 o                         
  -6  14   8         57.87         58.58        10.62 o                         
  -5  14   8        616.41        674.83        24.02 o                         
  -4  14   8        567.87        588.69        19.77 o                         
  -3  14   8        883.69        953.35        27.33 o                         
  -2  14   8        466.02        475.21        19.35 o                         
  -1  14   8        103.33         98.21        10.55 o                         
   0  14   8        281.54        269.66        15.80 o                         
   1  14   8       5017.80       5182.57        93.94 o                         
   2  14   8          0.63          7.68         6.87 o                         
   3  14   8       3258.63       3246.17        65.76 o                         
   4  14   8        225.78        237.87        15.99 o                         
   5  14   8        148.68        139.24        14.27 o                         
   6  14   8         85.96        121.39        27.53 o                         
  -7  15   8         64.69         78.64        18.52 o                         
  -6  15   8        106.95        114.36        14.36 o                         
  -5  15   8          4.88         -2.41         8.69 o                         
  -4  15   8       1205.77       1219.07        43.71 o                         
  -3  15   8        874.92        846.31        26.71 o                         
  -2  15   8       1643.45       1712.93        40.61 o                         
  -1  15   8        181.03        199.20        17.52 o                         
   0  15   8       2257.60       2372.05        50.89 o                         
   1  15   8         28.53         40.56         9.32 o                         
   2  15   8       3889.26       3790.80        78.49 o                         
   3  15   8         52.57         60.87        11.38 o                         
   4  15   8        122.55        133.03        15.20 o                         
   5  15   8        650.67        679.10        35.26 o                         
  -3  16   8       2386.34       2487.07        63.69 o                         
  -2  16   8         71.01         75.67        11.46 o                         
  -1  16   8         10.93          8.60         9.19 o                         
   0  16   8        410.72        420.41        21.01 o                         
   1  16   8       1520.67       1497.86        43.92 o                         
   2  16   8         58.96         50.54        13.65 o                         
   4  16   8         77.14        110.12        38.79 o                         
 -15   1   9          0.86          5.26        13.92 o                         
 -14   1   9        108.91         82.79        13.03 o                         
 -13   1   9        223.90        229.02        21.49 o                         
 -12   1   9        155.39        167.96        17.11 o                         
 -11   1   9        500.63        484.99        18.58 o                         
 -10   1   9        470.28        472.29        15.59 o                         
  -9   1   9       1405.50       1352.97        29.88 o                         
  -8   1   9       2171.68       2208.89        35.71 o                         
  -7   1   9        648.79        623.73        14.19 o                         
  -6   1   9       1880.99       2095.05        29.82 o                         
  -5   1   9       1772.98       1824.20        25.92 o                         
  -4   1   9       1960.43       2087.83        28.65 o                         
  -3   1   9        902.66       1020.72        15.53 o                         
  -2   1   9         62.85         73.70         4.30 o                         
  -1   1   9         24.02         17.97         2.43 o                         
   0   1   9        270.78        239.06        10.88 o                         
   1   1   9       1999.36       2636.66       112.47 o                         
   2   1   9       2424.45       2644.87        51.40 o                         
   3   1   9         89.64        118.40         6.34 o                         
   4   1   9       5408.75       5462.07        76.45 o                         
   5   1   9         50.38         37.44         4.61 o                         
   6   1   9        616.47        603.36        15.09 o                         
   7   1   9        388.54        385.18        12.64 o                         
   8   1   9         55.92         62.86         6.77 o                         
   9   1   9         11.96         -0.51         6.19 o                         
  10   1   9          1.22         10.17         8.04 o                         
  11   1   9          4.53         12.50         8.68 o                         
  12   1   9        275.33        252.54        18.25 o                         
  13   1   9         13.14         45.05        23.78 o                         
 -15   2   9          1.26         12.42        11.67 o                         
 -14   2   9         36.44         36.20        12.84 o                         
 -13   2   9          0.93          7.05         8.90 o                         
 -12   2   9        656.08        608.72        20.42 o                         
 -11   2   9        116.47        104.38        11.90 o                         
 -10   2   9       1780.25       1911.79        60.66 o                         
  -9   2   9       4281.66       4133.93        61.35 o                         
  -8   2   9       4874.12       4995.90        71.68 o                         
  -7   2   9       1242.05       1193.32        21.87 o                         
  -6   2   9        326.46        303.69        10.75 o                         
  -5   2   9       2129.87       2243.26        31.17 o                         
  -4   2   9        841.07        837.95        13.84 o                         
  -3   2   9        345.39        246.47         6.44 o                         
  -2   2   9        283.01        256.81         6.16 o                         
  -1   2   9        508.00        517.99         9.39 o                         
   0   2   9       4635.77       4589.04        57.92 o                         
   1   2   9       6329.96       6401.43        85.67 o                         
   2   2   9       1417.68       1359.34        21.86 o                         
   3   2   9       1260.57       1178.21        21.86 o                         
   4   2   9        514.02        502.17        12.87 o                         
   5   2   9         36.08         42.43         4.75 o                         
   6   2   9       2448.08       2426.30        64.29 o                         
   7   2   9         52.41         59.33         7.37 o                         
   8   2   9        463.30        459.56        16.20 o                         
   9   2   9        562.36        569.23        18.88 o                         
  10   2   9         20.79         20.21         7.44 o                         
  11   2   9         10.35         10.30         8.81 o                         
  12   2   9          4.55         -0.85        10.79 o                         
 -15   3   9        155.86         99.90        18.12 o                         
 -14   3   9        179.81        177.43        17.81 o                         
 -13   3   9        107.20        102.83        12.26 o                         
 -12   3   9         53.23         71.62        11.89 o                         
 -11   3   9          6.55         -1.04         6.13 o                         
 -10   3   9       1829.06       1774.15        35.62 o                         
  -9   3   9         83.10         83.18         9.33 o                         
  -8   3   9       1525.02       1497.85        26.56 o                         
  -7   3   9       1990.64       1958.73        29.25 o                         
  -6   3   9         44.03         20.75         3.39 o                         
  -5   3   9       3856.79       3577.63        43.80 o                         
  -4   3   9       6300.11       6326.97        73.84 o                         
  -3   3   9       2328.62       2643.38        32.84 o                         
  -2   3   9       3506.72       3368.21        43.81 o                         
  -1   3   9       2060.39       1957.40        26.89 o                         
   0   3   9       2971.13       3053.83        39.88 o                         
   1   3   9        185.00         89.88         5.10 o                         
   2   3   9       4293.27       3974.27        51.12 o                         
   3   3   9        440.65        450.74        10.37 o                         
   4   3   9       6424.97       6605.14       129.96 o                         
   5   3   9        596.89        500.74        15.18 o                         
   6   3   9          3.69         -1.07         3.61 o                         
   7   3   9        107.52        114.63         8.93 o                         
   8   3   9        553.48        545.76        17.61 o                         
   9   3   9          2.01          0.83         6.07 o                         
  10   3   9         12.23          8.39         8.43 o                         
  11   3   9        565.51        624.59        40.67 o                         
  12   3   9         77.50         66.31        18.12 o                         
 -15   4   9        162.97        217.74        45.05 o                         
 -14   4   9         77.58         82.18        14.79 o                         
 -13   4   9          7.67         20.12         9.30 o                         
 -12   4   9        583.95        512.63        21.22 o                         
 -11   4   9         20.56         11.44         7.44 o                         
 -10   4   9         39.64         29.98         7.17 o                         
  -9   4   9         19.86         11.86         5.48 o                         
  -8   4   9       1472.74       1422.37        28.83 o                         
  -7   4   9        167.68        139.17         6.43 o                         
  -6   4   9       2038.17       1888.72        27.90 o                         
  -5   4   9       2165.96       2140.50        28.12 o                         
  -4   4   9       5171.13       5376.73        63.66 o                         
  -3   4   9       4215.53       3804.88        45.97 o                         
  -2   4   9      10548.91      11276.08       137.63 o                         
  -1   4   9        179.72        240.45         6.36 o                         
   0   4   9       1649.40       1382.64        20.31 o                         
   1   4   9        206.63        166.87         5.30 o                         
   2   4   9       6904.91       7014.23        87.58 o                         
   3   4   9       2932.44       2718.82        36.75 o                         
   4   4   9         86.91         86.37         7.00 o                         
   5   4   9       1003.31        935.21        20.77 o                         
   6   4   9       7157.06       7003.42       121.20 o                         
   7   4   9       1225.90       1187.15        29.97 o                         
   8   4   9        475.11        451.21        18.51 o                         
   9   4   9        606.62        602.51        26.41 o                         
  10   4   9        518.66        546.31        37.59 o                         
  11   4   9        602.51        613.45        29.50 o                         
  12   4   9         39.13         40.04        17.70 o                         
 -14   5   9        815.82        800.80        28.99 o                         
 -13   5   9        143.81        139.47        24.01 o                         
 -12   5   9        215.53        200.87        14.61 o                         
 -11   5   9        137.06        121.34        11.90 o                         
 -10   5   9        612.67        636.70        21.71 o                         
  -9   5   9       1076.06       1065.76        27.84 o                         
  -8   5   9        474.39        448.34        14.69 o                         
  -7   5   9        819.81        769.90        16.79 o                         
  -6   5   9        277.23        291.95         9.04 o                         
  -5   5   9       1973.56       1847.63        25.24 o                         
  -4   5   9       2962.79       2844.92        35.93 o                         
  -3   5   9        931.72        925.96        14.20 o                         
  -2   5   9       7095.46       7176.28        83.61 o                         
  -1   5   9       8953.28       8735.74       107.96 o                         
   0   5   9         28.69         22.19         2.86 o                         
   1   5   9       6184.66       6237.22        78.47 o                         
   2   5   9       4098.38       3852.42        50.26 o                         
   3   5   9         29.10         27.15         3.23 o                         
   4   5   9       1693.99       1691.09        27.82 o                         
   5   5   9         67.38         65.45         7.38 o                         
   6   5   9       3774.84       3693.62        69.23 o                         
   7   5   9         87.65         95.29        11.51 o                         
   8   5   9       2100.95       2088.78       101.72 o                         
   9   5   9        703.16        672.60        28.30 o                         
  10   5   9        309.16        322.14        22.95 o                         
  11   5   9       3178.01       3347.66        81.92 o                         
  12   5   9         22.01         -1.61        17.05 o                         
 -14   6   9        191.01        187.04        17.95 o                         
 -13   6   9         60.06         59.30        11.54 o                         
 -12   6   9          0.13         -0.57         7.90 o                         
 -11   6   9        192.04        196.64        14.38 o                         
 -10   6   9        815.03        785.12        24.57 o                         
  -9   6   9        472.52        469.66        20.88 o                         
  -8   6   9       1233.98       1223.94        30.05 o                         
  -7   6   9        179.72        169.95        10.99 o                         
  -6   6   9        813.55        804.82        16.85 o                         
  -5   6   9        545.84        584.08        11.03 o                         
  -4   6   9        140.40        149.66         5.65 o                         
  -3   6   9       3830.53       3496.08        43.27 o                         
  -2   6   9       8802.92       8935.55       103.47 o                         
  -1   6   9        807.70        756.55        13.40 o                         
   0   6   9       7541.88       7430.94        93.02 o                         
   1   6   9       1620.85       1781.01        25.87 o                         
   2   6   9       3092.91       3095.48        41.60 o                         
   3   6   9       3451.15       3425.77        45.84 o                         
   4   6   9          2.96         12.85         4.18 o                         
   5   6   9        406.21        356.16        14.96 o                         
   6   6   9        165.88        161.84        13.73 o                         
   7   6   9        121.04         94.17        11.79 o                         
   8   6   9         42.89         31.62        10.28 o                         
   9   6   9        131.33        138.31        16.09 o                         
  10   6   9        245.35        219.90        29.41 o                         
  11   6   9        451.35        493.58        28.24 o                         
  12   6   9        674.57        695.78        55.06 o                         
 -14   7   9        271.57        396.28        37.22 o                         
 -13   7   9          4.39         10.31         9.53 o                         
 -12   7   9        131.24        141.47        13.65 o                         
 -11   7   9          1.53         -6.61         7.58 o                         
 -10   7   9         15.13         28.65         8.31 o                         
  -9   7   9         49.48         48.51        10.56 o                         
  -8   7   9         26.64         32.71         6.43 o                         
  -7   7   9          6.79          9.14         5.09 o                         
  -6   7   9         26.52         31.70         5.46 o                         
  -5   7   9        377.74        386.49        10.87 o                         
  -4   7   9       2303.99       2371.13        31.44 o                         
  -3   7   9       1037.40       1016.41        15.93 o                         
  -2   7   9       1374.04       1351.11        19.71 o                         
  -1   7   9       1956.07       1867.90        25.52 o                         
   0   7   9        952.08        987.55        18.65 o                         
   1   7   9       5827.26       5848.08        74.76 o                         
   2   7   9        142.81        138.61         6.07 o                         
   3   7   9         16.52         24.13         3.80 o                         
   4   7   9       1501.62       1441.30        37.30 o                         
   5   7   9        380.08        433.98        18.53 o                         
   6   7   9        496.54        566.93        24.77 o                         
   7   7   9         26.09         26.74         9.66 o                         
   8   7   9        248.79        199.63        17.43 o                         
   9   7   9         81.34         64.59        13.23 o                         
  10   7   9         46.78         41.23        12.51 o                         
  11   7   9        250.85        238.69        21.14 o                         
 -13   8   9        343.07        341.58        21.29 o                         
 -12   8   9        279.75        281.44        18.48 o                         
 -11   8   9        212.72        202.71        15.06 o                         
 -10   8   9          4.81          6.14         8.04 o                         
  -9   8   9        339.44        358.95        17.64 o                         
  -8   8   9          2.03          2.29         5.66 o                         
  -7   8   9        486.12        458.26        15.19 o                         
  -6   8   9         29.06         29.27         5.84 o                         
  -5   8   9        363.53        342.56        10.87 o                         
  -4   8   9        116.59        126.40         7.93 o                         
  -3   8   9         19.75         20.62         3.57 o                         
  -2   8   9         28.17         24.80         3.41 o                         
  -1   8   9       1884.95       1952.44        26.80 o                         
   0   8   9       3622.39       3667.25        49.17 o                         
   1   8   9        988.46        964.97        18.36 o                         
   2   8   9        363.45        312.66         9.69 o                         
   3   8   9         15.04         20.80         4.76 o                         
   4   8   9         58.90         49.50         8.49 o                         
   5   8   9         27.97         35.28         6.53 o                         
   6   8   9        277.37        276.20        18.76 o                         
   7   8   9       2325.53       2282.70        58.71 o                         
   8   8   9        212.06        192.41        17.78 o                         
   9   8   9        415.50        467.22        26.44 o                         
  10   8   9        218.23        188.36        19.20 o                         
  11   8   9        110.01        108.87        33.79 o                         
 -12   9   9        350.33        348.04        22.22 o                         
 -11   9   9        661.45        667.71        25.18 o                         
 -10   9   9        302.77        299.63        17.91 o                         
  -9   9   9        742.99        683.05        23.76 o                         
  -8   9   9        570.92        566.08        18.02 o                         
  -7   9   9        101.00        101.45        10.63 o                         
  -6   9   9       1308.62       1357.44        28.71 o                         
  -5   9   9         26.38         33.35         5.29 o                         
  -4   9   9        525.37        471.25        16.34 o                         
  -3   9   9         49.79         63.83         5.22 o                         
  -2   9   9       1119.46       1062.03        18.81 o                         
  -1   9   9         75.56         68.51         6.81 o                         
   0   9   9       2325.28       2283.15        35.50 o                         
   1   9   9        807.92        819.08        16.82 o                         
   2   9   9         10.97         16.72         4.55 o                         
   3   9   9         49.71         53.51         7.19 o                         
   4   9   9         87.98         73.66         8.67 o                         
   5   9   9       2137.26       2005.01        42.92 o                         
   6   9   9         85.74        105.98        13.39 o                         
   7   9   9         30.06         25.89        11.12 o                         
   8   9   9       1940.41       1900.11        54.12 o                         
   9   9   9        201.84        214.58        23.74 o                         
  10   9   9       1864.65       2011.25        64.95 o                         
 -12  10   9        646.44        718.61        42.05 o                         
 -11  10   9         15.67         26.88        10.10 o                         
 -10  10   9       2833.40       2771.97        59.60 o                         
  -9  10   9       1107.10       1113.02        31.64 o                         
  -8  10   9         28.80         23.22         7.50 o                         
  -7  10   9        636.09        629.02        19.37 o                         
  -6  10   9        999.80        957.56        23.44 o                         
  -5  10   9        127.35        156.96         9.07 o                         
  -4  10   9        562.53        528.10        14.33 o                         
  -3  10   9        101.45         98.11         6.95 o                         
  -2  10   9        190.09        191.68         8.58 o                         
  -1  10   9          0.92         -1.85         4.02 o                         
   0  10   9         68.63         71.41         5.91 o                         
   1  10   9       2173.33       2184.34        35.78 o                         
   2  10   9         39.85         43.70         6.00 o                         
   3  10   9        568.45        566.20        18.85 o                         
   4  10   9       2576.59       2517.45        51.16 o                         
   5  10   9        163.92        145.66        11.38 o                         
   6  10   9        676.77        644.01        28.50 o                         
   7  10   9       1556.64       1529.02        46.89 o                         
   8  10   9         51.79         52.60        13.44 o                         
   9  10   9       1439.28       1459.84        48.12 o                         
 -11  11   9        751.66        797.60        30.22 o                         
 -10  11   9       1235.36       1282.12        36.31 o                         
  -9  11   9        864.32        894.03        28.78 o                         
  -8  11   9       1755.23       1761.72        37.20 o                         
  -7  11   9        164.28        168.54        11.86 o                         
  -6  11   9        785.06        763.21        24.76 o                         
  -5  11   9       1269.18       1333.01        29.22 o                         
  -4  11   9        464.54        439.42        14.85 o                         
  -3  11   9        903.63        883.78        23.62 o                         
  -2  11   9        155.65        160.39         9.46 o                         
  -1  11   9        249.52        231.16        12.26 o                         
   0  11   9        569.26        543.94        15.95 o                         
   1  11   9       2092.41       2006.42        37.18 o                         
   2  11   9        232.59        250.10        12.84 o                         
   3  11   9       1015.29        940.43        26.29 o                         
   4  11   9        153.83        134.24        11.32 o                         
   5  11   9       5011.48       4737.80        88.21 o                         
   6  11   9        136.11        124.52        15.64 o                         
   7  11   9         26.23         47.36        12.73 o                         
   8  11   9       1176.90       1232.70        48.95 o                         
   9  11   9        408.43        420.47        51.31 o                         
 -10  12   9       1661.83       1726.53        44.28 o                         
  -9  12   9       1183.04       1234.13        34.88 o                         
  -8  12   9        527.31        526.13        19.78 o                         
  -7  12   9       2584.47       2631.82        49.94 o                         
  -6  12   9       1069.47       1019.53        28.55 o                         
  -5  12   9        789.55        744.60        23.60 o                         
  -4  12   9       2582.40       2618.20        46.88 o                         
  -3  12   9          1.94         -5.34         5.34 o                         
  -2  12   9          0.09         -5.10         5.10 o                         
  -1  12   9       2615.31       2561.05        50.65 o                         
   0  12   9        109.54        105.03         9.25 o                         
   1  12   9       1202.71       1181.41        26.32 o                         
   2  12   9          4.33          4.32         5.80 o                         
   3  12   9        205.40        240.62        14.37 o                         
   4  12   9       2416.41       2389.63        58.35 o                         
   5  12   9         10.83         13.03         8.77 o                         
   6  12   9       1404.87       1387.54        48.02 o                         
   7  12   9       2166.28       2105.75        63.50 o                         
   8  12   9         27.06         10.01        22.53 o                         
 -10  13   9       1400.34       1484.17        91.35 o                         
  -9  13   9        760.93        740.93        30.92 o                         
  -8  13   9       3529.95       3675.64        73.16 o                         
  -7  13   9        833.29        821.82        26.98 o                         
  -6  13   9        387.38        395.36        19.00 o                         
  -5  13   9       2255.39       2348.95        50.03 o                         
  -4  13   9        823.67        850.62        39.64 o                         
  -3  13   9        280.56        290.38        13.92 o                         
  -2  13   9        276.11        270.09        14.81 o                         
  -1  13   9        117.74        102.68        10.28 o                         
   0  13   9          1.41          0.36         6.84 o                         
   1  13   9        163.75        171.09        12.35 o                         
   2  13   9       3011.47       2934.21        52.50 o                         
   3  13   9        673.88        714.03        23.77 o                         
   4  13   9         66.07         74.71        10.25 o                         
   5  13   9       2291.67       2248.81        63.13 o                         
   6  13   9         18.75         24.32        14.08 o                         
   8  13   9       2312.20       2252.53       142.66 o                         
  -8  14   9         18.56         14.13        14.96 o                         
  -7  14   9       1388.81       1475.86        42.45 o                         
  -6  14   9        111.03        123.72        19.10 o                         
  -5  14   9         31.49         11.66         8.39 o                         
  -4  14   9       2305.92       2376.88        50.95 o                         
  -3  14   9          1.39          3.27         7.35 o                         
  -2  14   9        380.26        427.66        18.56 o                         
  -1  14   9        706.00        717.73        23.73 o                         
   0  14   9         48.48         57.03         9.40 o                         
   1  14   9       1276.78       1201.58        31.79 o                         
   2  14   9        114.17        122.75        12.10 o                         
   3  14   9        130.37        112.28        11.87 o                         
   4  14   9        465.63        500.28        21.63 o                         
   5  14   9        159.42        130.42        13.33 o                         
  -7  15   9          2.81        -16.27        20.02 o                         
  -6  15   9        161.67        153.17        21.24 o                         
  -5  15   9          2.15         -1.47         8.73 o                         
  -4  15   9        143.25        166.54        15.80 o                         
  -3  15   9        585.65        606.67        22.90 o                         
  -2  15   9         86.63         57.20         9.99 o                         
  -1  15   9        153.03        160.97        15.57 o                         
   0  15   9        185.44        204.76        20.41 o                         
   1  15   9         18.43         20.41         8.99 o                         
   2  15   9         95.43        109.30        14.17 o                         
   3  15   9        182.43        146.53        13.86 o                         
   4  15   9       1032.82        987.59        42.58 o                         
   5  15   9       1224.29       1217.62        67.58 o                         
  -3  16   9        530.16        577.72        40.48 o                         
  -2  16   9        774.68        835.03        33.96 o                         
  -1  16   9        158.78        141.87        15.20 o                         
   0  16   9         54.03         24.78        15.85 o                         
   1  16   9         99.00        109.83        14.73 o                         
 -15   0  10        373.71        377.83        33.04 o                         
 -14   0  10        386.79        421.57        33.65 o                         
 -13   0  10       3265.84       3359.61        99.05 o                         
 -12   0  10        195.07        231.51        36.29 o                         
 -11   0  10        945.32        922.09       119.51 o                         
 -10   0  10       1322.43       1479.95       140.88 o                         
  -9   0  10       5428.77       5261.12       107.73 o                         
  -8   0  10       4407.46       4344.83        89.90 o                         
  -7   0  10        324.54        251.66        14.72 o                         
  -6   0  10      17697.88      17844.06       332.33 o                         
  -5   0  10         87.26         53.60         6.16 o                         
  -4   0  10      11105.97      11599.48       217.69 o                         
  -3   0  10      15059.43      14654.41       272.13 o                         
  -2   0  10         59.04         63.12        13.70 o                         
  -1   0  10      28197.44      28346.52      1096.85 o                         
   0   0  10       5872.58       5637.29       249.80 o                         
   1   0  10       1846.38       1934.28        99.59 o                         
   2   0  10       1708.28       1620.79        37.27 o                         
   3   0  10         91.21        119.46         9.08 o                         
   4   0  10         53.80         80.36         8.17 o                         
   5   0  10       4640.30       4673.00        95.83 o                         
   6   0  10       2123.22       2065.84        49.09 o                         
   7   0  10         70.85         76.66         9.62 o                         
   8   0  10       1179.41       1289.25        36.80 o                         
   9   0  10        656.03        633.84        46.46 o                         
  10   0  10        932.15        874.07        40.04 o                         
  11   0  10        452.05        453.36        31.82 o                         
  12   0  10         19.71         63.49        16.74 o                         
  13   0  10       2599.97       2713.04       135.15 o                         
 -15   1  10        501.78        496.58        28.89 o                         
 -14   1  10        348.21        345.12        21.65 o                         
 -13   1  10         71.50         79.93        17.43 o                         
 -12   1  10       3560.18       3552.91        71.52 o                         
 -11   1  10        184.49        168.83        14.34 o                         
 -10   1  10       3965.39       3820.45        58.33 o                         
  -9   1  10         62.96         62.73         6.26 o                         
  -8   1  10       1049.92        965.79        19.63 o                         
  -7   1  10      12971.09      13090.34       174.86 o                         
  -6   1  10          7.08         11.38         5.54 o                         
  -5   1  10       8602.01       7969.64       107.94 o                         
  -4   1  10       9807.17      10268.68       125.91 o                         
  -3   1  10       1899.96       2055.16        45.94 o                         
  -2   1  10      31716.95      32150.34       384.40 o                         
  -1   1  10        498.75        380.15         7.90 o                         
   0   1  10       9893.43       9874.52       157.45 o                         
   1   1  10       1679.59       1639.79       101.55 o                         
   2   1  10       3087.81       3227.31        61.36 o                         
   3   1  10         98.14        102.38         6.16 o                         
   4   1  10       8339.18       8474.05       115.54 o                         
   5   1  10       3019.10       3129.22        47.82 o                         
   6   1  10       1582.92       1641.55        45.66 o                         
   7   1  10        335.96        334.71        12.22 o                         
   8   1  10       1948.91       1942.93        34.86 o                         
   9   1  10        856.80        938.50        29.41 o                         
  10   1  10         15.12         14.44         9.03 o                         
  11   1  10         47.02         38.66        10.03 o                         
  12   1  10       1450.91       1490.90        41.55 o                         
 -15   2  10         91.14         91.55        16.72 o                         
 -14   2  10        269.57        269.96        21.40 o                         
 -13   2  10       1009.47       1020.83        36.49 o                         
 -12   2  10        511.60        540.88        24.96 o                         
 -11   2  10         53.54         56.99         9.40 o                         
 -10   2  10        388.68        377.50        16.36 o                         
  -9   2  10        230.17        207.60        10.06 o                         
  -8   2  10       1291.83       1267.55        23.75 o                         
  -7   2  10        318.36        341.62        10.59 o                         
  -6   2  10      26663.39      26980.46       351.99 o                         
  -5   2  10       3605.09       3551.47        47.00 o                         
  -4   2  10      13260.48      13459.62       163.90 o                         
  -3   2  10       3109.23       2769.58        34.19 o                         
  -2   2  10        120.73        144.81         5.04 o                         
  -1   2  10      10410.90      10113.37       133.41 o                         
   0   2  10       3682.53       3494.95        48.98 o                         
   1   2  10       8315.49       8276.03       110.03 o                         
   2   2  10       5537.79       5491.06        75.28 o                         
   3   2  10        278.20        349.08         9.05 o                         
   4   2  10        807.72        826.29        17.24 o                         
   5   2  10        656.28        691.41        28.36 o                         
   6   2  10        332.76        363.83        19.21 o                         
   7   2  10       2736.68       2700.48        43.88 o                         
   8   2  10       3602.99       3549.72        82.87 o                         
   9   2  10        281.75        316.14        17.10 o                         
  10   2  10        669.21        610.05        20.97 o                         
  11   2  10        599.01        573.42        24.48 o                         
  12   2  10        123.39        163.09        18.53 o                         
 -14   3  10        448.52        431.98        26.67 o                         
 -13   3  10        951.04        883.90        28.72 o                         
 -12   3  10       1325.37       1374.38        35.81 o                         
 -11   3  10       1127.29       1134.72        27.62 o                         
 -10   3  10         41.64         43.92         7.22 o                         
  -9   3  10        220.61        196.63        11.16 o                         
  -8   3  10        295.22        300.99        12.22 o                         
  -7   3  10      15256.12      15243.91       202.61 o                         
  -6   3  10       2970.80       2925.56        50.54 o                         
  -5   3  10      10593.51      10443.42       128.96 o                         
  -4   3  10       4985.56       5029.16        59.71 o                         
  -3   3  10        605.32        517.59         9.17 o                         
  -2   3  10       4372.10       4114.59        56.84 o                         
  -1   3  10       4489.44       4557.11        58.00 o                         
   0   3  10      12293.29      11925.20       145.46 o                         
   1   3  10       6119.85       5815.13        79.02 o                         
   2   3  10       1911.10       1697.00        25.86 o                         
   3   3  10       1379.33       1388.73        23.14 o                         
   4   3  10        300.21        331.82        11.31 o                         
   5   3  10       1690.29       1788.57        33.39 o                         
   6   3  10         60.80         51.83         5.68 o                         
   7   3  10       6361.44       6024.05        95.91 o                         
   8   3  10        851.22        840.91        22.78 o                         
   9   3  10       2005.45       2024.59        41.25 o                         
  10   3  10         46.44         35.26        11.59 o                         
  11   3  10          3.58         -5.97        10.06 o                         
  12   3  10        241.73        269.88        28.27 o                         
 -14   4  10       1024.06        998.56        41.57 o                         
 -13   4  10       1041.22       1093.33        32.64 o                         
 -12   4  10         15.26         15.60         8.33 o                         
 -11   4  10        335.15        351.25        17.27 o                         
 -10   4  10          6.94         11.53         6.05 o                         
  -9   4  10       1131.69       1056.36        24.76 o                         
  -8   4  10       1609.42       1745.33        33.89 o                         
  -7   4  10       5274.05       5108.37        72.95 o                         
  -6   4  10      12581.50      12529.32       154.36 o                         
  -5   4  10       1192.36       1292.81        20.47 o                         
  -4   4  10       4909.37       5022.13        59.95 o                         
  -3   4  10       2362.23       2317.48        29.63 o                         
  -2   4  10       2057.35       2194.88        30.28 o                         
  -1   4  10         35.49         22.24         2.79 o                         
   0   4  10      10498.23      11066.95       135.46 o                         
   1   4  10      12346.91      11563.22       141.60 o                         
   2   4  10       2283.01       2045.04        32.36 o                         
   3   4  10       3853.01       3718.96        58.20 o                         
   4   4  10        557.03        559.11        15.16 o                         
   5   4  10        239.77        196.74         9.62 o                         
   6   4  10       4445.27       4461.48        81.78 o                         
   7   4  10       1378.59       1260.84        31.82 o                         
   8   4  10       8149.51       7686.43       253.15 o                         
   9   4  10        103.16        134.66        16.63 o                         
  10   4  10        165.57        175.33        17.51 o                         
  11   4  10        385.13        311.41        31.90 o                         
 -14   5  10       1019.06        969.94        31.93 o                         
 -13   5  10        383.75        405.66        21.06 o                         
 -12   5  10       4963.75       4705.35        98.80 o                         
 -11   5  10        178.65        180.75        13.81 o                         
 -10   5  10        695.44        670.90        22.58 o                         
  -9   5  10       2420.74       2535.95        51.87 o                         
  -8   5  10       4375.82       4168.92        68.51 o                         
  -7   5  10       2942.10       2825.57        48.57 o                         
  -6   5  10        206.24        201.66         7.53 o                         
  -5   5  10       4305.98       4570.45        59.93 o                         
  -4   5  10        115.09        122.48         5.14 o                         
  -3   5  10        655.53        687.19        11.67 o                         
  -2   5  10         10.45         12.40         2.80 o                         
  -1   5  10       2194.82       2409.22        33.13 o                         
   0   5  10      14005.55      13940.12       169.92 o                         
   1   5  10        771.97        797.69        13.92 o                         
   2   5  10      14967.39      14727.58       179.50 o                         
   3   5  10       1017.73       1033.92        19.02 o                         
   4   5  10       1004.05        976.66        21.47 o                         
   5   5  10         76.38         84.82         8.43 o                         
   6   5  10         17.39         30.77         6.95 o                         
   7   5  10       3180.46       3092.81        72.17 o                         
   8   5  10       2006.76       1976.71        52.63 o                         
   9   5  10       2864.94       2739.15        68.29 o                         
  10   5  10        564.76        634.65        33.37 o                         
  11   5  10        107.99        120.90        16.82 o                         
  12   5  10         12.37         12.51        21.27 o                         
 -14   6  10        923.16        997.26        40.42 o                         
 -13   6  10       3372.81       3306.75        69.01 o                         
 -12   6  10        903.97        896.54        28.75 o                         
 -11   6  10       1205.11       1230.49        33.46 o                         
 -10   6  10       1805.64       1685.18        39.72 o                         
  -9   6  10          6.83          8.99         6.74 o                         
  -8   6  10        943.31       1037.88        27.39 o                         
  -7   6  10       6410.58       6189.77        96.02 o                         
  -6   6  10       2837.57       2838.55        43.65 o                         
  -5   6  10        291.80        332.90         9.18 o                         
  -4   6  10       1012.02       1009.71        15.80 o                         
  -3   6  10          4.75          8.89         2.60 o                         
  -2   6  10       2578.37       2741.67        35.03 o                         
  -1   6  10          6.42          8.24         2.75 o                         
   0   6  10        102.12         94.16         4.92 o                         
   1   6  10      12905.63      12974.01       158.83 o                         
   2   6  10          3.05          6.86         2.69 o                         
   3   6  10       7610.58       7427.75       101.78 o                         
   4   6  10         20.44         31.83         4.65 o                         
   5   6  10        933.70        968.67        30.55 o                         
   6   6  10       2922.37       3068.27       198.47 o                         
   7   6  10       1967.04       1984.27        51.93 o                         
   8   6  10       4730.54       4650.51       102.75 o                         
   9   6  10        915.83        925.12        34.84 o                         
  10   6  10         42.47         45.36        12.75 o                         
  11   6  10        761.69        828.67        68.19 o                         
 -13   7  10        846.54        845.05        29.82 o                         
 -12   7  10       2032.26       1984.07        47.31 o                         
 -11   7  10       1085.02       1123.17        32.26 o                         
 -10   7  10        228.94        245.11        16.80 o                         
  -9   7  10       2416.29       2360.36        50.15 o                         
  -8   7  10       7047.52       6680.35       117.50 o                         
  -7   7  10       1882.29       1708.19        33.16 o                         
  -6   7  10        316.76        344.77        12.42 o                         
  -5   7  10        317.74        315.25        11.53 o                         
  -4   7  10       4338.57       4259.48        52.54 o                         
  -3   7  10       1057.22       1134.71        17.56 o                         
  -2   7  10        230.18        268.57         7.48 o                         
  -1   7  10        210.93        221.27         7.30 o                         
   0   7  10      12210.81      12586.91       154.72 o                         
   1   7  10       2058.09       2104.83        44.66 o                         
   2   7  10       8265.64       7970.20       100.09 o                         
   3   7  10        143.65        144.13         8.60 o                         
   4   7  10        273.98        275.29        12.23 o                         
   5   7  10       1145.93       1182.65        35.34 o                         
   6   7  10        594.91        595.93        25.30 o                         
   7   7  10       4065.26       4074.61        91.21 o                         
   8   7  10       4541.56       4434.94        99.82 o                         
   9   7  10       1715.72       1758.21        51.69 o                         
  10   7  10       1352.99       1422.01        46.68 o                         
  11   7  10        515.67        593.17        52.56 o                         
 -13   8  10       6532.67       6421.45       137.43 o                         
 -12   8  10       1598.83       1588.91        41.48 o                         
 -11   8  10       1195.20       1174.33        33.35 o                         
 -10   8  10       1690.45       1654.88        40.64 o                         
  -9   8  10        847.48        861.50        27.61 o                         
  -8   8  10        162.50        163.24        12.20 o                         
  -7   8  10        954.63        905.19        22.12 o                         
  -6   8  10          0.65          6.28         4.87 o                         
  -5   8  10        662.08        697.91        23.11 o                         
  -4   8  10         23.98         26.70         4.08 o                         
  -3   8  10       3428.89       3394.57        46.31 o                         
  -2   8  10       3385.75       3444.45        43.78 o                         
  -1   8  10          9.64         14.78         3.39 o                         
   0   8  10       1129.66       1155.46        22.41 o                         
   1   8  10       9559.75       9304.46       125.73 o                         
   2   8  10        760.14        742.58        15.69 o                         
   3   8  10       3306.92       3269.77        61.47 o                         
   4   8  10       2045.45       1950.09        40.90 o                         
   5   8  10        544.93        500.80        22.59 o                         
   6   8  10       5094.05       5034.70       108.34 o                         
   7   8  10       2128.60       2123.46        56.48 o                         
   8   8  10       6457.80       6580.72       139.62 o                         
   9   8  10        740.87        821.56        34.23 o                         
  10   8  10         11.59          2.15        11.76 o                         
 -12   9  10       2709.00       2636.54        63.76 o                         
 -11   9  10        801.35        891.62        29.41 o                         
 -10   9  10        204.91        191.61        14.87 o                         
  -9   9  10        325.84        328.72        17.32 o                         
  -8   9  10        889.49        847.84        25.64 o                         
  -7   9  10       1018.51        958.05        23.55 o                         
  -6   9  10        376.17        398.75        14.58 o                         
  -5   9  10        128.09        131.20        10.87 o                         
  -4   9  10       1104.21       1049.86        20.89 o                         
  -3   9  10       1318.19       1242.65        21.28 o                         
  -2   9  10       1050.68       1072.70        19.01 o                         
  -1   9  10         45.04         47.55         4.71 o                         
   0   9  10       9661.85       9727.26       121.75 o                         
   1   9  10         44.42         55.26         5.36 o                         
   2   9  10       1427.73       1458.20        28.30 o                         
   3   9  10        615.68        562.39        25.80 o                         
   4   9  10       3301.19       3174.45        61.27 o                         
   5   9  10       3424.61       3616.77        92.37 o                         
   6   9  10        628.35        598.56        26.47 o                         
   7   9  10       8058.00       7994.76       164.69 o                         
   8   9  10       1643.81       1639.56        49.78 o                         
   9   9  10       1054.00       1078.96        40.57 o                         
 -11  10  10       1615.35       1583.71        41.39 o                         
 -10  10  10         49.33         65.17        11.07 o                         
  -9  10  10         17.24         18.71         8.46 o                         
  -8  10  10        264.06        253.31        15.62 o                         
  -7  10  10       1594.51       1540.68        35.44 o                         
  -6  10  10        126.49        108.20         9.27 o                         
  -5  10  10       1244.27       1303.52        28.11 o                         
  -4  10  10        138.89        164.86         8.89 o                         
  -3  10  10         70.68         59.97         6.16 o                         
  -2  10  10         97.95        108.61         7.04 o                         
  -1  10  10         27.90         26.45         4.83 o                         
   0  10  10       2552.42       2603.41        40.75 o                         
   1  10  10       1933.30       1878.29        34.80 o                         
   2  10  10        373.25        324.79        12.62 o                         
   3  10  10       3847.58       3741.94        70.30 o                         
   4  10  10       1389.81       1405.85        33.82 o                         
   5  10  10        495.34        508.12        24.30 o                         
   6  10  10       4495.78       4387.92        98.71 o                         
   7  10  10        508.12        540.97        27.60 o                         
   8  10  10       3724.71       3743.82        89.77 o                         
   9  10  10        625.82        693.67        33.19 o                         
 -11  11  10         89.21         71.06        25.03 o                         
 -10  11  10        179.32        179.63        15.18 o                         
  -9  11  10        121.00        124.49        12.83 o                         
  -8  11  10       1226.58       1198.42        33.11 o                         
  -7  11  10        592.65        579.41        22.78 o                         
  -6  11  10        396.10        424.57        16.34 o                         
  -5  11  10       3544.29       3728.57        63.48 o                         
  -4  11  10       1321.17       1279.76        28.19 o                         
  -3  11  10        195.69        199.97        10.71 o                         
  -2  11  10        310.70        277.66        11.94 o                         
  -1  11  10        425.92        440.06        13.08 o                         
   0  11  10        408.16        389.85        13.69 o                         
   1  11  10        367.99        331.41        12.79 o                         
   2  11  10       5167.46       5114.05       106.37 o                         
   3  11  10        821.58        809.63        24.04 o                         
   4  11  10        918.58        892.18        30.34 o                         
   5  11  10        143.43        154.05        15.86 o                         
   6  11  10        568.61        575.74        27.38 o                         
   7  11  10       3623.38       3829.83        90.74 o                         
   8  11  10        422.10        487.00        28.32 o                         
 -10  12  10          9.15          2.24        14.58 o                         
  -9  12  10        103.88         86.92        12.42 o                         
  -8  12  10        170.26        175.89        14.74 o                         
  -7  12  10       1570.21       1505.64        33.85 o                         
  -6  12  10       2866.58       2866.87        57.85 o                         
  -5  12  10        185.23        200.11        13.40 o                         
  -4  12  10       3041.05       3106.21        60.37 o                         
  -3  12  10        139.62        133.43         9.69 o                         
  -2  12  10        286.09        262.27        12.51 o                         
  -1  12  10        117.89        113.11         9.98 o                         
   0  12  10       2294.34       2390.04        43.27 o                         
   1  12  10       2445.05       2484.11        45.11 o                         
   2  12  10          2.61         -0.24         6.55 o                         
   3  12  10       1581.01       1650.24        92.41 o                         
   4  12  10        323.65        343.84        19.68 o                         
   5  12  10          9.27         18.94        13.18 o                         
   6  12  10        563.25        551.06        40.22 o                         
   7  12  10        413.64        428.39        27.23 o                         
   8  12  10        290.41        407.96        50.06 o                         
 -10  13  10        468.33        580.65        58.82 o                         
  -8  13  10          0.74         11.63        10.34 o                         
  -7  13  10       1006.29       1006.43        29.84 o                         
  -6  13  10        139.03        158.88        13.33 o                         
  -5  13  10       4927.36       4929.64       101.23 o                         
  -4  13  10        110.75         97.54        10.84 o                         
  -3  13  10        630.19        714.77        21.92 o                         
  -2  13  10        208.82        208.05        13.20 o                         
  -1  13  10       1234.74       1249.21        31.38 o                         
   0  13  10        544.81        583.78        20.38 o                         
   1  13  10        395.36        409.66        18.64 o                         
   2  13  10        596.77        574.18        24.38 o                         
   3  13  10        281.03        269.16        16.41 o                         
   4  13  10        195.83        193.83        14.48 o                         
   5  13  10        268.29        281.11        26.09 o                         
   6  13  10       1133.59       1081.77        48.22 o                         
  -7  14  10        132.42        139.88        13.56 o                         
  -6  14  10       2351.48       2338.20        51.88 o                         
  -5  14  10         24.15         15.57         9.02 o                         
  -4  14  10       1303.94       1373.76        36.67 o                         
  -3  14  10         22.74         20.25         9.28 o                         
  -2  14  10        146.36        174.86        13.02 o                         
  -1  14  10        753.47        842.96        26.05 o                         
   0  14  10       2473.07       2402.33        50.43 o                         
   1  14  10        862.31        875.14        26.43 o                         
   2  14  10       1830.22       1881.65        43.76 o                         
   3  14  10         24.43         19.68         9.85 o                         
   4  14  10          4.06         -5.91         8.05 o                         
   5  14  10        574.12        529.21        37.28 o                         
  -7  15  10       1221.21       1223.87        73.83 o                         
  -6  15  10        306.25        303.39        27.86 o                         
  -5  15  10        891.67        971.05        31.61 o                         
  -4  15  10         24.26         16.86        10.86 o                         
  -3  15  10        400.34        427.53        22.67 o                         
  -2  15  10        798.81        722.13        25.05 o                         
  -1  15  10       1332.06       1416.27        36.19 o                         
   0  15  10       2263.78       2272.22        50.21 o                         
   1  15  10       1291.69       1228.20        39.14 o                         
   2  15  10        145.62        152.09        16.09 o                         
   3  15  10          3.22          4.30         9.91 o                         
   4  15  10        752.75        798.98        41.30 o                         
  -2  16  10        486.77        603.66        36.80 o                         
  -1  16  10       1924.24       2101.89        83.22 o                         
   0  16  10       1369.96       1447.62        68.20 o                         
   1  16  10        170.32        152.67        37.54 o                         
 -15   1  11        552.11        589.86        52.08 o                         
 -14   1  11          0.66          1.80         9.80 o                         
 -13   1  11        199.64        192.06        16.45 o                         
 -12   1  11         20.33         17.10         9.44 o                         
 -11   1  11        129.48        123.50        10.64 o                         
 -10   1  11        545.92        584.54        33.34 o                         
  -9   1  11        329.29        325.39        11.87 o                         
  -8   1  11        214.13        181.55         8.98 o                         
  -7   1  11        102.42        100.02         8.78 o                         
  -6   1  11        618.42        610.79        15.76 o                         
  -5   1  11        232.21        203.49         9.25 o                         
  -4   1  11         22.30         15.74         2.50 o                         
  -3   1  11        918.55        978.41        17.62 o                         
  -2   1  11         50.11         83.95         4.00 o                         
  -1   1  11       1217.04       1304.54        19.43 o                         
   0   1  11       2009.47       2204.74        83.60 o                         
   1   1  11        550.98        609.47        34.47 o                         
   2   1  11        591.98        723.34        23.02 o                         
   3   1  11         36.52         50.98        12.21 o                         
   4   1  11        249.00        232.39         9.32 o                         
   5   1  11        639.85        624.69        18.19 o                         
   6   1  11        220.25        224.46        10.34 o                         
   7   1  11         93.07         86.76         7.48 o                         
   8   1  11          9.51          9.77         5.75 o                         
   9   1  11         32.85         37.23         7.97 o                         
  10   1  11          3.87          8.46        13.37 o                         
  11   1  11        140.50        159.29        14.94 o                         
  12   1  11         54.20         80.61        31.91 o                         
 -15   2  11          2.27        -28.78        28.78 o                         
 -14   2  11         21.28         27.04        11.61 o                         
 -13   2  11         98.35         97.85        11.68 o                         
 -12   2  11        256.22        254.84        14.73 o                         
 -11   2  11        139.90        150.53        12.82 o                         
 -10   2  11        781.53        813.40        22.09 o                         
  -9   2  11        719.97        696.29        17.16 o                         
  -8   2  11        326.05        345.85        11.49 o                         
  -7   2  11       2324.33       2336.44        37.33 o                         
  -6   2  11       3531.57       3593.88        52.72 o                         
  -5   2  11       1277.23       1207.03        22.39 o                         
  -4   2  11       1355.82       1189.56        18.63 o                         
  -3   2  11        337.39        340.80         8.54 o                         
  -2   2  11        116.36         94.62         4.29 o                         
  -1   2  11       4625.49       4487.66        61.68 o                         
   0   2  11       6859.38       7198.68        96.58 o                         
   1   2  11         28.75         50.77         3.35 o                         
   2   2  11       2290.30       2134.36        32.50 o                         
   3   2  11          3.31          2.36         3.35 o                         
   4   2  11       1121.52       1072.77        20.90 o                         
   5   2  11         32.39         40.76         5.22 o                         
   6   2  11         40.79         39.59         5.63 o                         
   7   2  11        168.64        160.32         9.56 o                         
   8   2  11       1185.09       1257.75        29.16 o                         
   9   2  11         37.28         38.28         8.06 o                         
  10   2  11        121.76        129.71        12.26 o                         
  11   2  11         37.52         48.78        11.07 o                         
  12   2  11        371.30        535.60        52.56 o                         
 -14   3  11        614.31        640.00        30.46 o                         
 -13   3  11        643.69        648.76        24.94 o                         
 -12   3  11        263.41        247.44        34.50 o                         
 -11   3  11       2246.43       2158.20        42.88 o                         
 -10   3  11        183.30        236.52        18.39 o                         
  -9   3  11        711.42        719.78        19.87 o                         
  -8   3  11        368.00        356.42        11.55 o                         
  -7   3  11       3701.85       3709.71        55.24 o                         
  -6   3  11       3048.34       3104.38        46.82 o                         
  -5   3  11       5812.59       5604.94        71.83 o                         
  -4   3  11         71.79        114.73         6.37 o                         
  -3   3  11      11287.87      11605.48       132.81 o                         
  -2   3  11       1462.88       1350.92        20.35 o                         
  -1   3  11       7628.13       8284.18       102.67 o                         
   0   3  11        980.83        937.69        15.32 o                         
   1   3  11       3349.55       3317.77        44.51 o                         
   2   3  11        701.90        709.46        21.73 o                         
   3   3  11       1288.60       1223.70        24.57 o                         
   4   3  11        450.48        455.06        13.75 o                         
   5   3  11       1822.39       1745.74        33.28 o                         
   6   3  11       1160.40       1133.73        23.06 o                         
   7   3  11        927.73        966.23        25.26 o                         
   8   3  11        169.57        196.63        12.46 o                         
   9   3  11        274.95        261.62        16.81 o                         
  10   3  11        983.77       1033.33        36.72 o                         
  11   3  11       1194.91       1227.01        43.00 o                         
 -14   4  11        245.06        238.97        19.13 o                         
 -13   4  11       1985.04       1898.70        64.58 o                         
 -12   4  11       2419.00       2333.80        51.98 o                         
 -11   4  11        872.07        809.49        28.90 o                         
 -10   4  11        199.90        227.16        12.76 o                         
  -9   4  11        324.71        354.65        14.32 o                         
  -8   4  11        564.35        475.19        15.33 o                         
  -7   4  11       2770.78       2741.67        42.76 o                         
  -6   4  11       4036.62       3889.70        56.95 o                         
  -5   4  11        330.72        313.33         8.59 o                         
  -4   4  11      13864.15      13969.90       159.41 o                         
  -3   4  11       4244.86       4171.36        50.59 o                         
  -2   4  11          2.29         -1.98         2.48 o                         
  -1   4  11        372.56        316.84         8.41 o                         
   0   4  11       3811.35       3919.30        51.14 o                         
   1   4  11        302.50        321.94         8.34 o                         
   2   4  11       4231.47       4224.94        60.11 o                         
   3   4  11       2640.89       2583.25        44.59 o                         
   4   4  11         86.71         88.12         6.98 o                         
   5   4  11        206.27        210.06        10.30 o                         
   6   4  11          3.70         -1.08         5.45 o                         
   7   4  11          5.41          1.87         6.31 o                         
   8   4  11       1766.46       1703.77        41.22 o                         
   9   4  11       2057.78       1985.43        54.07 o                         
  10   4  11          1.63         -2.33        15.59 o                         
  11   4  11        541.77        560.78        29.74 o                         
 -14   5  11        219.93        217.20        17.05 o                         
 -13   5  11        119.12        111.51        13.01 o                         
 -12   5  11         47.47         35.96        10.03 o                         
 -11   5  11       2741.82       2780.84        58.33 o                         
 -10   5  11        680.62        712.40        27.64 o                         
  -9   5  11        651.54        660.45        23.04 o                         
  -8   5  11        771.52        816.02        21.07 o                         
  -7   5  11         28.56         37.45         6.13 o                         
  -6   5  11       3047.64       3032.59        42.26 o                         
  -5   5  11       1084.09       1040.53        17.89 o                         
  -4   5  11       2408.61       2476.81        32.26 o                         
  -3   5  11       5418.43       5269.79        63.06 o                         
  -2   5  11       2104.97       1882.15        29.77 o                         
  -1   5  11        577.66        540.73        11.38 o                         
   0   5  11       2509.61       2573.34        38.13 o                         
   1   5  11       1606.37       1509.01        22.78 o                         
   2   5  11         75.46         69.97         5.95 o                         
   3   5  11       2333.43       2351.76        39.92 o                         
   4   5  11         19.79         29.65         5.17 o                         
   5   5  11       2191.66       2088.83        43.89 o                         
   6   5  11         90.74         88.72         9.44 o                         
   7   5  11        245.86        190.50        15.80 o                         
   8   5  11         43.69         28.58        10.58 o                         
   9   5  11         53.58         33.71        11.70 o                         
  10   5  11       1633.86       1610.54        49.26 o                         
  11   5  11       1514.09       1337.78       120.34 o                         
  12   5  11        239.67        215.24        38.79 o                         
 -14   6  11         71.20        110.12        26.28 o                         
 -13   6  11        108.76        117.53        13.77 o                         
 -12   6  11          8.46          0.16         8.74 o                         
 -11   6  11       1171.25       1050.38        30.18 o                         
 -10   6  11         45.55         40.37         9.03 o                         
  -9   6  11       4246.51       4227.60        79.59 o                         
  -8   6  11       2440.87       2402.01        69.00 o                         
  -7   6  11       1046.80       1065.54        27.07 o                         
  -6   6  11        248.83        266.51         9.92 o                         
  -5   6  11        429.08        370.91         9.92 o                         
  -4   6  11       1823.49       1853.16        25.70 o                         
  -3   6  11       4758.39       4848.32        58.80 o                         
  -2   6  11        267.78        322.70         7.92 o                         
  -1   6  11       3798.49       3614.57        48.26 o                         
   0   6  11        290.37        308.48         8.36 o                         
   1   6  11        197.34        212.96         7.13 o                         
   2   6  11        793.26        824.17        16.78 o                         
   3   6  11         68.85         70.04         5.50 o                         
   4   6  11         10.48          9.75         5.58 o                         
   5   6  11        112.31        115.10        13.56 o                         
   6   6  11        101.57         91.43        14.77 o                         
   7   6  11        778.91        736.62        29.05 o                         
   8   6  11         31.62         30.93        11.30 o                         
   9   6  11       1253.45       1236.45        54.88 o                         
  10   6  11         15.21         25.37        17.78 o                         
  11   6  11        145.13        118.88        27.53 o                         
 -13   7  11          3.97          2.04         9.63 o                         
 -12   7  11        233.55        187.11        15.41 o                         
 -11   7  11         25.59         14.71         8.76 o                         
 -10   7  11        515.39        481.01        20.48 o                         
  -9   7  11        103.22        154.16        12.37 o                         
  -8   7  11       2116.98       2095.74        45.27 o                         
  -7   7  11         65.66         68.95         8.08 o                         
  -6   7  11        376.65        330.84        12.17 o                         
  -5   7  11         28.78         33.05         5.39 o                         
  -4   7  11       1074.56       1083.75        18.33 o                         
  -3   7  11       2984.93       2877.11        37.33 o                         
  -2   7  11        174.53        195.73         7.92 o                         
  -1   7  11        113.74        102.67         5.70 o                         
   0   7  11        555.99        566.86        12.09 o                         
   1   7  11        292.97        333.22         9.17 o                         
   2   7  11         36.72         44.44         5.22 o                         
   3   7  11        252.81        256.96        10.73 o                         
   4   7  11         40.78         20.84         8.17 o                         
   5   7  11          4.47          1.95         7.15 o                         
   6   7  11        183.07        195.49        25.43 o                         
   7   7  11         92.94         76.55        12.27 o                         
   8   7  11         23.37         14.21        15.23 o                         
   9   7  11        198.89        119.61        15.98 o                         
  10   7  11          0.65         -7.00        11.74 o                         
 -13   8  11         35.93         36.29        16.81 o                         
 -12   8  11          3.13          3.13         9.19 o                         
 -11   8  11        170.45        144.81        24.49 o                         
 -10   8  11         86.21         98.11        10.95 o                         
  -9   8  11       2330.10       2235.77        60.33 o                         
  -8   8  11         14.08          8.81         7.02 o                         
  -7   8  11        515.11        570.31        30.71 o                         
  -6   8  11       1237.93       1190.45        27.07 o                         
  -5   8  11         27.50         33.10         5.64 o                         
  -4   8  11         27.50         20.75         4.62 o                         
  -3   8  11          0.01          1.12         3.50 o                         
  -2   8  11       1564.25       1560.34        23.03 o                         
  -1   8  11        934.69        863.93        15.15 o                         
   0   8  11       1817.23       1733.52        26.69 o                         
   1   8  11        244.39        240.40         9.05 o                         
   2   8  11        460.13        419.73        13.26 o                         
   3   8  11        700.65        685.25        19.97 o                         
   4   8  11          7.35          4.50         9.85 o                         
   5   8  11         24.08         18.95        10.87 o                         
   6   8  11        628.28        618.45        26.48 o                         
   7   8  11        118.88         90.15        14.15 o                         
   8   8  11        299.30        279.39        21.38 o                         
   9   8  11        488.20        486.37        27.65 o                         
  10   8  11        354.24        333.20        33.95 o                         
 -12   9  11         13.93         10.55         9.58 o                         
 -11   9  11          8.69         10.09         9.10 o                         
 -10   9  11         46.77         47.71        13.37 o                         
  -9   9  11          4.88         -3.31         9.93 o                         
  -8   9  11          6.92         10.35         7.27 o                         
  -7   9  11        609.35        540.48        23.08 o                         
  -6   9  11        247.60        236.81        12.29 o                         
  -5   9  11         57.16         61.42         7.05 o                         
  -4   9  11         11.07         13.50         5.24 o                         
  -3   9  11       5323.27       5227.28        68.96 o                         
  -2   9  11        186.56        188.84         8.12 o                         
  -1   9  11        616.97        622.88        12.86 o                         
   0   9  11        245.23        250.76         9.64 o                         
   1   9  11       1378.98       1339.26        24.34 o                         
   2   9  11         28.59         21.35         6.19 o                         
   3   9  11        301.53        325.37        14.48 o                         
   4   9  11       1168.56       1201.08        36.53 o                         
   5   9  11       2685.33       2550.76        68.93 o                         
   6   9  11        108.01        115.01        14.16 o                         
   7   9  11         73.18         83.62        13.61 o                         
   8   9  11        636.74        666.47        31.27 o                         
   9   9  11        806.31        796.46        35.22 o                         
 -11  10  11        254.83        283.88        18.49 o                         
 -10  10  11          2.22         -4.35         7.83 o                         
  -9  10  11         14.51         14.09        10.30 o                         
  -8  10  11        571.64        563.38        21.67 o                         
  -7  10  11         21.68         28.64         7.11 o                         
  -6  10  11          4.53          3.56         5.85 o                         
  -5  10  11        161.19        142.14        11.31 o                         
  -4  10  11       1487.32       1434.69        29.54 o                         
  -3  10  11        921.37        937.32        19.84 o                         
  -2  10  11        124.89        132.84         7.69 o                         
  -1  10  11        160.39        156.74         8.32 o                         
   0  10  11       2173.85       2158.08        35.29 o                         
   1  10  11        386.93        390.84        13.43 o                         
   2  10  11        609.97        585.17        19.32 o                         
   3  10  11       5111.64       4872.35        88.72 o                         
   4  10  11        122.66        127.71        15.06 o                         
   5  10  11        898.53        968.06        34.16 o                         
   6  10  11        359.82        380.48        48.09 o                         
   7  10  11        461.49        569.36        27.93 o                         
   8  10  11       1285.32       1350.21        45.70 o                         
   9  10  11          0.95         10.01        22.53 o                         
 -11  11  11        242.50        203.98        40.04 o                         
 -10  11  11         48.26         51.28        12.46 o                         
  -9  11  11        156.61        163.61        16.62 o                         
  -8  11  11        523.88        541.95        22.19 o                         
  -7  11  11         26.01         23.48         7.51 o                         
  -6  11  11          4.00         -6.85         6.85 o                         
  -5  11  11         77.60         65.84         8.11 o                         
  -4  11  11        146.66        157.95        12.28 o                         
  -3  11  11         12.49          8.48         5.53 o                         
  -2  11  11       3278.21       3329.26        55.95 o                         
  -1  11  11        722.94        746.83        17.50 o                         
   0  11  11        385.18        372.98        13.84 o                         
   1  11  11       4119.59       4077.70        67.34 o                         
   2  11  11       2225.73       2358.23        63.85 o                         
   3  11  11        716.59        704.47        22.79 o                         
   4  11  11       2734.09       2656.84        98.25 o                         
   5  11  11       1060.27       1097.09        42.97 o                         
   6  11  11        738.84        782.39        32.47 o                         
   7  11  11       2211.81       2230.64        62.10 o                         
   8  11  11         13.65          5.01        22.53 o                         
 -10  12  11        463.54        481.79        55.06 o                         
  -9  12  11         34.22         28.08        10.40 o                         
  -8  12  11        549.49        559.78        23.21 o                         
  -7  12  11        139.41        151.05        11.94 o                         
  -6  12  11        114.45        120.94        16.44 o                         
  -5  12  11       1228.02       1238.78        31.87 o                         
  -4  12  11          1.35          3.31         6.98 o                         
  -3  12  11        955.66        958.27        26.22 o                         
  -2  12  11        127.91        137.55         9.69 o                         
  -1  12  11         74.52         78.76         9.03 o                         
   0  12  11       2495.79       2415.75        44.03 o                         
   1  12  11        547.48        573.75        20.41 o                         
   2  12  11       2392.55       2290.56        48.57 o                         
   3  12  11       3069.10       3059.13        70.88 o                         
   4  12  11          8.43          7.37        11.73 o                         
   5  12  11        882.00        851.81        58.19 o                         
   6  12  11       1239.24       1243.90        42.84 o                         
   7  12  11         56.96         83.80        22.45 o                         
 -10  13  11        104.62         86.35        40.04 o                         
  -8  13  11         28.84          7.39        11.01 o                         
  -7  13  11        186.33        167.85        14.05 o                         
  -6  13  11         50.77         57.90        10.41 o                         
  -5  13  11        234.54        262.11        16.03 o                         
  -4  13  11        895.63        886.00        26.26 o                         
  -3  13  11        216.83        205.47        14.45 o                         
  -2  13  11        259.98        260.86        14.83 o                         
  -1  13  11       3434.56       3343.18        81.10 o                         
   0  13  11          5.77          1.55         6.98 o                         
   1  13  11       1055.32       1051.95        29.14 o                         
   2  13  11        921.73        947.56        28.90 o                         
   3  13  11        273.46        253.01        15.85 o                         
   4  13  11       1178.43       1153.51        47.76 o                         
   5  13  11        100.13         89.68        18.12 o                         
   6  13  11        115.18        131.40        35.04 o                         
  -7  14  11          8.16          8.94        11.21 o                         
  -6  14  11          1.70          7.45         8.52 o                         
  -5  14  11        270.38        263.55        18.93 o                         
  -4  14  11        924.70        920.97        31.95 o                         
  -3  14  11         26.38         29.00        10.24 o                         
  -2  14  11        153.04        166.62        12.97 o                         
  -1  14  11          2.16         13.12         8.12 o                         
   0  14  11        797.79        863.78        26.11 o                         
   1  14  11        482.93        523.32        25.72 o                         
   2  14  11       1388.69       1335.99        35.09 o                         
   3  14  11       2110.60       2043.19        47.09 o                         
   4  14  11         77.13         90.58        15.14 o                         
  -6  15  11         88.61        100.99        19.01 o                         
  -5  15  11        229.54        263.77        39.76 o                         
  -4  15  11          0.71         -9.66         9.66 o                         
  -3  15  11        933.09       1013.14        34.34 o                         
  -2  15  11         88.62        113.06        13.69 o                         
  -1  15  11        625.11        651.15        42.39 o                         
   0  15  11        197.00        194.15        22.07 o                         
   1  15  11        262.87        294.79        23.13 o                         
   2  15  11        581.30        602.76        33.85 o                         
   3  15  11        355.31        336.89        27.26 o                         
  -2  16  11        253.93        245.28        33.79 o                         
  -1  16  11        373.02        421.19        29.04 o                         
   0  16  11        243.47        215.24        32.54 o                         
 -15   0  12        239.68        229.01        42.55 o                         
 -14   0  12         86.21         99.41        21.56 o                         
 -13   0  12       2899.78       2913.30        89.42 o                         
 -12   0  12       4990.94       5135.68       137.73 o                         
 -11   0  12        232.65        206.34        36.29 o                         
 -10   0  12      13267.93      12890.72       248.19 o                         
  -9   0  12       1150.98       1187.50        29.29 o                         
  -8   0  12       1840.10       1880.39        53.87 o                         
  -7   0  12      10701.23      10326.16       198.14 o                         
  -6   0  12         13.40         20.40         5.83 o                         
  -5   0  12       3887.41       3798.80        77.73 o                         
  -4   0  12        500.34        404.26        14.79 o                         
  -3   0  12          2.57         -1.32         3.95 o                         
  -2   0  12      15542.46      15147.79       393.29 o                         
  -1   0  12       8571.20       8768.94       143.08 o                         
   0   0  12        777.03        689.42        18.26 o                         
   1   0  12       3482.05       4490.34       216.87 o                         
   2   0  12        136.10        165.11        11.26 o                         
   3   0  12       5189.74       5488.48       109.79 o                         
   4   0  12       1899.92       1974.23        46.89 o                         
   5   0  12       1547.71       1314.88        65.27 o                         
   6   0  12        895.51        990.42        30.76 o                         
   7   0  12       1306.50       1202.85        35.55 o                         
   8   0  12       3021.37       2947.52        69.29 o                         
   9   0  12        999.68       1040.76        44.14 o                         
  10   0  12       1140.32       1083.37        46.87 o                         
  11   0  12       2192.68       2263.97        76.92 o                         
  12   0  12        913.70        969.84        68.83 o                         
 -15   1  12         30.55         35.04        26.28 o                         
 -14   1  12       2722.67       2684.36       111.45 o                         
 -13   1  12        738.00        843.59        58.34 o                         
 -12   1  12       2892.87       2866.60       124.68 o                         
 -11   1  12       1889.46       1850.31        37.93 o                         
 -10   1  12        861.04        908.13        42.57 o                         
  -9   1  12       2086.62       2173.58        37.04 o                         
  -8   1  12      25810.85      25317.51       411.98 o                         
  -7   1  12       4351.31       4424.42        64.62 o                         
  -6   1  12       4450.33       4188.98        60.91 o                         
  -5   1  12        310.99        306.10         9.57 o                         
  -4   1  12       2246.07       2325.33        35.61 o                         
  -3   1  12       3628.82       3178.97        46.25 o                         
  -2   1  12       1034.92       1040.37        16.51 o                         
  -1   1  12       5353.61       5169.74        65.74 o                         
   0   1  12       5857.43       6906.26       146.59 o                         
   1   1  12       1989.55       2130.70        39.25 o                         
   2   1  12       3245.60       3438.32        96.07 o                         
   3   1  12        221.13        259.77         9.57 o                         
   4   1  12        465.20        423.03        12.48 o                         
   5   1  12       1425.39       1473.45        27.13 o                         
   6   1  12       2513.24       2411.76        40.24 o                         
   7   1  12        336.07        339.70        13.25 o                         
   8   1  12       1311.02       1268.57        27.99 o                         
   9   1  12        168.57        149.16        12.06 o                         
  10   1  12       1768.38       1777.89        44.72 o                         
  11   1  12        533.70        542.10        25.45 o                         
  12   1  12       1036.37       1223.35       129.52 o                         
 -14   2  12       1295.38       1262.42        55.39 o                         
 -13   2  12       2703.06       2840.68        62.40 o                         
 -12   2  12       1235.82       1200.62        38.23 o                         
 -11   2  12        151.61        186.16        38.57 o                         
 -10   2  12       3997.88       3994.36        68.11 o                         
  -9   2  12        642.94        689.86        28.03 o                         
  -8   2  12         10.68          9.27         4.75 o                         
  -7   2  12      13993.84      13530.47       229.09 o                         
  -6   2  12       1642.45       1741.86        29.33 o                         
  -5   2  12       5286.10       5244.12        73.70 o                         
  -4   2  12       3287.31       3336.44        44.67 o                         
  -3   2  12       1316.86       1287.40        19.74 o                         
  -2   2  12      10258.44       9689.12       119.50 o                         
  -1   2  12       1808.17       1929.54        41.67 o                         
   0   2  12       4139.86       4291.34        59.66 o                         
   1   2  12       2062.27       2072.86        35.13 o                         
   2   2  12        172.25        178.81        10.13 o                         
   3   2  12        220.55        182.82         9.79 o                         
   4   2  12       2749.52       2691.71        42.54 o                         
   5   2  12         18.17         18.81         4.95 o                         
   6   2  12       1642.17       1654.00        41.13 o                         
   7   2  12       4336.97       4219.88        70.78 o                         
   8   2  12        778.22        780.05        22.81 o                         
   9   2  12        581.20        570.63        20.32 o                         
  10   2  12        500.14        555.40        27.01 o                         
  11   2  12       1435.00       1429.37        46.86 o                         
 -14   3  12        563.89        587.27        30.17 o                         
 -13   3  12        724.25        719.30        26.56 o                         
 -12   3  12       1331.27       1479.91        72.65 o                         
 -11   3  12        336.06        349.94        16.35 o                         
 -10   3  12        785.05        829.06        27.09 o                         
  -9   3  12        626.56        538.61        17.34 o                         
  -8   3  12       6528.89       6470.05        91.77 o                         
  -7   3  12       1370.17       1325.49        24.68 o                         
  -6   3  12       9812.43       9781.32       132.71 o                         
  -5   3  12          1.31          3.03         3.35 o                         
  -4   3  12       7850.91       7833.41        98.26 o                         
  -3   3  12       8412.70       8358.11       103.94 o                         
  -2   3  12          8.49          2.68         2.36 o                         
  -1   3  12       7232.11       7190.36        90.23 o                         
   0   3  12       3798.51       3744.84        49.21 o                         
   1   3  12       5003.46       4979.68        76.35 o                         
   2   3  12        142.66        120.00         9.62 o                         
   3   3  12         75.35         77.08         6.58 o                         
   4   3  12        449.45        440.60        14.04 o                         
   5   3  12        551.13        551.54        16.38 o                         
   6   3  12       5388.72       5118.52        92.21 o                         
   7   3  12       8022.26       7637.67       134.03 o                         
   8   3  12       3790.32       3712.14        73.32 o                         
   9   3  12          0.16          2.63         9.08 o                         
  10   3  12        246.84        266.48        32.17 o                         
  11   3  12        940.73        963.42        47.19 o                         
 -14   4  12       3950.66       3961.40        82.04 o                         
 -13   4  12        426.77        411.28        21.56 o                         
 -12   4  12         90.18        112.77        13.33 o                         
 -11   4  12         28.01         39.99         8.89 o                         
 -10   4  12        600.40        589.45        22.65 o                         
  -9   4  12        585.85        544.85        22.32 o                         
  -8   4  12        444.93        482.18        15.85 o                         
  -7   4  12       5612.44       5601.89        79.87 o                         
  -6   4  12       1403.91       1378.31        24.80 o                         
  -5   4  12       3591.11       3617.65        49.28 o                         
  -4   4  12        240.52        297.08         8.27 o                         
  -3   4  12       2312.46       2281.57        29.87 o                         
  -2   4  12       7790.15       7820.10        97.73 o                         
  -1   4  12        339.14        277.10         7.58 o                         
   0   4  12      13939.49      13977.29       170.65 o                         
   1   4  12        123.62         94.08         7.68 o                         
   2   4  12        446.72        404.02        10.65 o                         
   3   4  12        165.51        195.30         9.80 o                         
   4   4  12       1997.50       1919.05        35.98 o                         
   5   4  12       1267.95       1250.12        26.94 o                         
   6   4  12       4318.18       4211.49        79.12 o                         
   7   4  12       3368.24       3310.33        66.11 o                         
   8   4  12        490.28        514.63        28.68 o                         
   9   4  12        226.68        214.20        18.67 o                         
  10   4  12         36.22         53.81        12.96 o                         
  11   4  12          4.29         -6.44        11.94 o                         
 -14   5  12          4.45          2.50        13.19 o                         
 -13   5  12        876.29        897.07        30.48 o                         
 -12   5  12        385.61        363.78        19.84 o                         
 -11   5  12        525.14        478.57        20.89 o                         
 -10   5  12         18.06         21.16        11.74 o                         
  -9   5  12        126.12        128.84        11.10 o                         
  -8   5  12       5379.34       5169.28        83.28 o                         
  -7   5  12       3982.50       3916.00        64.94 o                         
  -6   5  12       3208.14       3263.93        49.61 o                         
  -5   5  12       1545.17       1512.40        23.85 o                         
  -4   5  12         12.19         13.39         3.29 o                         
  -3   5  12          1.22          3.73         2.60 o                         
  -2   5  12       3909.30       3783.72        50.15 o                         
  -1   5  12       7990.73       8018.23       100.57 o                         
   0   5  12       1971.56       1910.50        27.89 o                         
   1   5  12       4264.47       4200.14        60.30 o                         
   2   5  12        323.59        358.62        11.39 o                         
   3   5  12        544.80        509.42        20.16 o                         
   4   5  12       5133.68       5028.25        79.98 o                         
   5   5  12        146.77        153.23        11.07 o                         
   6   5  12      10710.38      10201.59       173.46 o                         
   7   5  12       1147.24       1066.24        35.22 o                         
   8   5  12        379.71        385.86        23.20 o                         
   9   5  12       1438.21       1395.82        44.04 o                         
  10   5  12         77.39         75.77        14.73 o                         
  11   5  12       1614.56       1720.68        90.10 o                         
 -14   6  12       1531.54       1566.76        83.84 o                         
 -13   6  12        151.07        131.79        14.49 o                         
 -12   6  12        388.72        392.24        20.48 o                         
 -11   6  12        230.42        233.82        15.66 o                         
 -10   6  12         17.00         24.29         8.13 o                         
  -9   6  12        812.46        777.74        24.39 o                         
  -8   6  12        892.11        890.00        25.37 o                         
  -7   6  12        509.63        493.72        17.97 o                         
  -6   6  12       4662.33       4609.14        73.90 o                         
  -5   6  12        858.84        861.88        16.25 o                         
  -4   6  12       1582.98       1627.42        25.19 o                         
  -3   6  12       1044.44        943.14        15.36 o                         
  -2   6  12         57.15         45.00         4.12 o                         
  -1   6  12       1967.23       1847.66        27.40 o                         
   0   6  12      16408.27      15912.77       194.24 o                         
   1   6  12       3650.84       3592.04        52.96 o                         
   2   6  12       1332.67       1311.93        23.50 o                         
   3   6  12       2524.86       2481.50        70.08 o                         
   4   6  12        622.93        657.99        20.58 o                         
   5   6  12       8615.11       8527.54       170.01 o                         
   6   6  12         59.27         51.07        10.79 o                         
   7   6  12       1110.86       1166.22        37.99 o                         
   8   6  12         71.26         54.39        16.36 o                         
   9   6  12         80.22         65.44        13.33 o                         
  10   6  12       1080.87       1246.65        54.21 o                         
  11   6  12        102.02        123.89        37.54 o                         
 -13   7  12       1832.52       1801.78        46.35 o                         
 -12   7  12         27.42         13.50        18.68 o                         
 -11   7  12        393.63        425.19        25.11 o                         
 -10   7  12         42.45         28.10         8.76 o                         
  -9   7  12        184.80        195.82        13.63 o                         
  -8   7  12       2089.10       2007.20        44.15 o                         
  -7   7  12        156.49        135.71        13.53 o                         
  -6   7  12         10.02          0.92         5.29 o                         
  -5   7  12       3234.94       3314.49        49.97 o                         
  -4   7  12        451.58        435.53        11.13 o                         
  -3   7  12         16.84         33.63         3.94 o                         
  -2   7  12      19367.64      18800.84       213.96 o                         
  -1   7  12       3441.04       3327.75        45.62 o                         
   0   7  12       8048.97       7948.13       100.31 o                         
   1   7  12       3504.59       3421.84        51.17 o                         
   2   7  12        101.40         89.85         6.34 o                         
   3   7  12       1275.24       1266.58        35.79 o                         
   4   7  12       8709.57       8463.49       168.56 o                         
   5   7  12       1114.73       1072.03        34.16 o                         
   6   7  12       8277.47       8184.47       166.12 o                         
   7   7  12         10.95         12.03        10.06 o                         
   8   7  12       1434.75       1342.43        77.36 o                         
   9   7  12         25.74         22.66        13.24 o                         
  10   7  12        434.89        445.81        30.53 o                         
 -12   8  12         78.56         74.58        12.19 o                         
 -11   8  12        561.06        547.18        23.37 o                         
 -10   8  12         75.81         87.38        11.26 o                         
  -9   8  12        327.12        335.36        20.23 o                         
  -8   8  12        249.22        228.54        14.20 o                         
  -7   8  12         72.07         68.11         9.03 o                         
  -6   8  12        707.17        702.31        19.08 o                         
  -5   8  12         27.90         26.52         5.74 o                         
  -4   8  12       2231.77       2311.92        37.11 o                         
  -3   8  12        139.98        133.91         6.43 o                         
  -2   8  12        300.92        284.12        10.53 o                         
  -1   8  12       7556.26       7325.59        87.36 o                         
   0   8  12      15545.07      15124.97       205.95 o                         
   1   8  12       4292.00       4205.51       107.07 o                         
   2   8  12       4941.80       4777.44        76.25 o                         
   3   8  12       1042.14        992.67        31.27 o                         
   4   8  12       1052.98       1045.02        38.37 o                         
   5   8  12       8256.68       7996.85       162.28 o                         
   6   8  12        181.76        183.20        23.42 o                         
   7   8  12       1673.08       1887.42        60.10 o                         
   8   8  12        619.06        585.84        29.03 o                         
   9   8  12        160.78        139.28        17.60 o                         
 -12   9  12          4.56          2.66        11.21 o                         
 -11   9  12         93.61         99.47        12.66 o                         
 -10   9  12        716.51        732.04        26.33 o                         
  -9   9  12          7.75         10.16         8.49 o                         
  -8   9  12         65.24         54.59         9.40 o                         
  -7   9  12       1490.08       1413.44        61.95 o                         
  -6   9  12        314.12        368.73        14.53 o                         
  -5   9  12       2150.56       2231.10        41.18 o                         
  -4   9  12         83.66         91.73         7.87 o                         
  -3   9  12        567.48        545.89        14.24 o                         
  -2   9  12       4384.25       4206.07        57.01 o                         
  -1   9  12       3892.18       3889.07        51.97 o                         
   0   9  12       4200.28       4199.40        61.33 o                         
   1   9  12       8674.58       8804.07       132.82 o                         
   2   9  12         52.27         62.34         8.01 o                         
   3   9  12       2000.84       1993.21        51.03 o                         
   4   9  12       3608.29       3632.31        82.32 o                         
   5   9  12          8.83         18.56         9.62 o                         
   6   9  12       4875.87       4928.55       108.81 o                         
   7   9  12        623.23        586.84        28.64 o                         
   8   9  12        604.63        552.90        29.36 o                         
   9   9  12         72.79         50.82        24.40 o                         
 -11  10  12         78.99         93.53        12.69 o                         
 -10  10  12          4.14          4.46         8.63 o                         
  -9  10  12        792.87        800.23        26.92 o                         
  -8  10  12         47.86         37.78         9.50 o                         
  -7  10  12        559.34        579.81        21.71 o                         
  -6  10  12       4518.45       4522.95        74.76 o                         
  -5  10  12        951.30        938.96        23.13 o                         
  -4  10  12        875.23        934.93        22.46 o                         
  -3  10  12        597.52        600.52        17.38 o                         
  -2  10  12       3127.63       3116.12        47.83 o                         
  -1  10  12        832.78        792.03        17.57 o                         
   0  10  12       7025.45       7062.11        98.58 o                         
   1  10  12         62.60         70.48         8.24 o                         
   2  10  12       1938.22       1890.32        41.38 o                         
   3  10  12        438.18        437.76        22.13 o                         
   4  10  12        381.53        405.37        21.91 o                         
   5  10  12       2239.89       2363.86       110.01 o                         
   6  10  12        248.89        242.03        21.12 o                         
   7  10  12        808.65        798.87        34.12 o                         
   8  10  12         21.20          5.26        11.70 o                         
 -11  11  12         42.70         23.78        30.03 o                         
 -10  11  12        362.89        356.00        20.50 o                         
  -9  11  12        128.87        152.26        13.73 o                         
  -8  11  12       1933.47       1941.61        45.45 o                         
  -7  11  12       1186.75       1194.81        32.64 o                         
  -6  11  12        729.85        755.09        21.71 o                         
  -5  11  12       2907.23       2944.83        52.72 o                         
  -4  11  12       2257.41       2263.66        46.88 o                         
  -3  11  12        150.91        143.19        10.75 o                         
  -2  11  12         25.43         10.02         5.66 o                         
  -1  11  12       2656.09       2715.42        43.29 o                         
   0  11  12        213.90        228.17        11.75 o                         
   1  11  12        974.54       1071.09        27.93 o                         
   2  11  12        645.91        688.87        25.21 o                         
   3  11  12        136.73        128.10        12.19 o                         
   4  11  12       1494.48       1492.37        45.01 o                         
   5  11  12          4.84          3.85        19.74 o                         
   6  11  12       3157.62       3173.73        77.98 o                         
   7  11  12        259.33        305.63        23.59 o                         
   8  11  12        635.70        579.40        61.32 o                         
 -10  12  12         46.88        106.37        32.54 o                         
  -9  12  12        621.40        607.60        25.29 o                         
  -8  12  12         44.69         47.91        12.18 o                         
  -7  12  12       2089.34       2119.47        50.68 o                         
  -6  12  12       1457.30       1563.10        37.79 o                         
  -5  12  12        679.77        727.69        23.57 o                         
  -4  12  12         81.70         81.34         9.82 o                         
  -3  12  12          9.41         11.08         7.13 o                         
  -2  12  12        194.83        197.41        11.39 o                         
  -1  12  12        452.00        464.39        17.75 o                         
   0  12  12        893.02        839.15        22.89 o                         
   1  12  12        307.40        347.87        16.64 o                         
   2  12  12         13.13         10.52         7.21 o                         
   3  12  12         31.71         30.28        24.40 o                         
   4  12  12          6.19          1.77        12.81 o                         
   5  12  12       1786.59       1892.31        65.88 o                         
   6  12  12        119.91        100.42        15.89 o                         
   7  12  12       1294.35       1116.25        75.08 o                         
  -8  13  12       1406.20       1431.00        45.15 o                         
  -7  13  12        367.79        405.53        23.82 o                         
  -6  13  12        688.98        648.49        33.60 o                         
  -5  13  12        900.61        926.95        27.64 o                         
  -4  13  12         95.81         90.46        10.58 o                         
  -3  13  12        223.95        209.71        13.98 o                         
  -2  13  12        324.09        328.94        19.15 o                         
  -1  13  12       1265.93       1254.38        31.50 o                         
   0  13  12        100.77         77.81        12.11 o                         
   1  13  12         72.47         73.62        10.28 o                         
   2  13  12        628.43        638.89        23.35 o                         
   3  13  12          4.00         -0.83         9.39 o                         
   4  13  12         23.04         -0.73        12.63 o                         
   5  13  12          7.99         -3.58        12.63 o                         
  -7  14  12       2154.47       2435.23       113.88 o                         
  -6  14  12          1.63         -0.46         8.56 o                         
  -5  14  12        259.37        256.64        21.31 o                         
  -4  14  12         87.45         73.56        10.88 o                         
  -3  14  12        403.05        359.46        20.79 o                         
  -2  14  12       1302.03       1257.79        44.27 o                         
  -1  14  12         18.45         30.89         8.73 o                         
   0  14  12        114.42        135.38        14.68 o                         
   1  14  12        467.20        416.63        24.21 o                         
   2  14  12         10.49         -2.84         8.06 o                         
   3  14  12        102.32         99.11        14.41 o                         
   4  14  12         63.54         71.13        26.28 o                         
  -6  15  12       1537.13       1582.67        65.07 o                         
  -5  15  12        149.40        135.66        19.89 o                         
  -4  15  12         98.95        129.23        18.52 o                         
  -3  15  12       1423.91       1489.86        60.33 o                         
  -2  15  12        375.36        372.06        29.29 o                         
  -1  15  12        284.35        325.71        20.61 o                         
   0  15  12         17.28         17.98        11.26 o                         
   1  15  12        386.25        396.50        28.50 o                         
   2  15  12        128.67        136.67        28.78 o                         
   3  15  12          6.08          5.01        18.77 o                         
 -14   1  13        138.57        162.94        16.78 o                         
 -13   1  13         43.74         55.80        13.94 o                         
 -12   1  13        261.79        307.40        19.55 o                         
 -11   1  13          0.51          9.54         7.06 o                         
 -10   1  13        361.01        396.53        14.15 o                         
  -9   1  13        339.87        337.30        12.71 o                         
  -8   1  13        542.52        573.95        15.34 o                         
  -7   1  13       2223.26       2283.25        37.33 o                         
  -6   1  13        407.69        433.01        12.02 o                         
  -5   1  13        842.58        934.79        18.45 o                         
  -4   1  13       1730.40       1809.29        29.59 o                         
  -3   1  13        702.46        694.53        14.41 o                         
  -2   1  13         51.60         64.92         4.21 o                         
  -1   1  13        278.11        303.25         7.76 o                         
   0   1  13       6963.18       7363.43       181.26 o                         
   1   1  13        707.78        957.92        56.13 o                         
   2   1  13         83.21         96.49         6.40 o                         
   3   1  13        365.69        352.69        11.67 o                         
   4   1  13        763.32        710.67        16.94 o                         
   5   1  13       2809.58       2662.52        43.28 o                         
   6   1  13         29.35         25.01         5.98 o                         
   7   1  13        337.97        349.60        14.81 o                         
   8   1  13         47.60         36.51         8.41 o                         
   9   1  13        593.14        557.82        20.31 o                         
  10   1  13         45.85         56.68        11.41 o                         
  11   1  13          6.79         -2.42         9.56 o                         
  12   1  13         18.37         -2.50        25.03 o                         
 -14   2  13        412.31        439.31        26.96 o                         
 -13   2  13       1969.60       2001.82        49.44 o                         
 -12   2  13         83.19         81.40        10.23 o                         
 -11   2  13          2.74         -0.32         6.95 o                         
 -10   2  13         72.06         76.16        11.03 o                         
  -9   2  13         61.86         60.30         7.46 o                         
  -8   2  13       1336.78       1304.77        25.24 o                         
  -7   2  13        644.55        615.48        15.38 o                         
  -6   2  13        117.73        136.99        12.13 o                         
  -5   2  13       1832.55       1861.18        30.54 o                         
  -4   2  13        209.26        198.46         7.92 o                         
  -3   2  13       2047.05       2117.75        33.20 o                         
  -2   2  13       1235.88       1261.64        19.72 o                         
  -1   2  13       1678.08       1694.03        28.00 o                         
   0   2  13         42.00         66.75         4.15 o                         
   1   2  13       1478.94       1565.10        37.93 o                         
   2   2  13       2765.47       2979.80        87.48 o                         
   3   2  13          2.20          0.61         3.81 o                         
   4   2  13       1702.71       1576.16        28.54 o                         
   5   2  13       1650.51       1584.99        29.47 o                         
   6   2  13       5102.58       4899.58        73.10 o                         
   7   2  13          3.06          3.12         5.52 o                         
   8   2  13       1842.91       1792.58        38.23 o                         
   9   2  13        398.32        431.79        31.03 o                         
  10   2  13         23.41         14.95         8.65 o                         
  11   2  13          7.04         15.65        23.44 o                         
 -14   3  13        148.88        136.82        14.91 o                         
 -13   3  13         87.53        110.86        17.10 o                         
 -12   3  13       1561.28       1635.14        40.88 o                         
 -11   3  13          5.74          7.27         7.03 o                         
 -10   3  13        164.46        197.75        14.29 o                         
  -9   3  13       1285.37       1278.81        31.02 o                         
  -8   3  13       1651.52       1702.41        30.46 o                         
  -7   3  13       2614.17       2561.16        41.00 o                         
  -6   3  13       1591.42       1605.42        28.00 o                         
  -5   3  13        382.36        343.17        10.44 o                         
  -4   3  13          4.11          5.83         3.41 o                         
  -3   3  13       1664.95       1554.62        28.04 o                         
  -2   3  13        105.57        147.00         5.89 o                         
  -1   3  13       1067.37       1243.09        19.53 o                         
   0   3  13       4337.46       4373.41        57.12 o                         
   1   3  13       4998.25       5102.27        71.77 o                         
   2   3  13        440.62        472.63        18.86 o                         
   3   3  13        934.52        867.07        32.90 o                         
   4   3  13        238.87        234.69        11.42 o                         
   5   3  13         85.17         73.37         7.49 o                         
   6   3  13        363.89        355.31        14.76 o                         
   7   3  13       1737.39       1656.38        39.86 o                         
   8   3  13         35.54         29.06         8.87 o                         
   9   3  13       1354.62       1355.46        36.86 o                         
  10   3  13        457.79        465.40        26.44 o                         
  11   3  13          2.24         22.53        23.78 o                         
 -14   4  13        218.10        216.06        19.17 o                         
 -13   4  13        987.47        983.65        31.66 o                         
 -12   4  13        369.50        387.55        33.48 o                         
 -11   4  13       2765.20       2630.78        56.11 o                         
 -10   4  13       3164.21       3085.89        70.32 o                         
  -9   4  13        520.14        451.99        16.50 o                         
  -8   4  13       1180.59       1241.52        27.63 o                         
  -7   4  13       2506.39       2503.36        40.33 o                         
  -6   4  13        187.88        219.41         9.22 o                         
  -5   4  13       1405.46       1422.36        25.26 o                         
  -4   4  13         55.05         88.28         5.19 o                         
  -3   4  13         33.23         28.14         3.71 o                         
  -2   4  13       5145.23       4949.49        68.91 o                         
  -1   4  13        302.00        269.49         9.59 o                         
   0   4  13        330.01        308.78         8.18 o                         
   1   4  13        386.03        348.30        10.19 o                         
   2   4  13       6088.86       5802.45        90.29 o                         
   3   4  13       2952.76       2800.74        48.52 o                         
   4   4  13        312.37        299.24        12.58 o                         
   5   4  13         64.62         79.03         7.66 o
[truncated: 222,670 more chars]
